# Supplementary material for: High-resolution analysis of Merkel Cell Polyomavirus in Merkel Cell Carcinoma reveals distinct integration patterns and suggests NHEJ and MMBIR as underlying mechanisms
Source: PLoS Pathog. 2020 Aug 24;16(8):e1008562. doi: 10.1371/journal.ppat.1008562 (PMC7470373; doi:10.1371/journal.ppat.1008562)
Supplement: S1 Table — The upper panel contains larger rearrangements and deletions. The lower panel contains small indels as well as SNPs. Blue fields indicate variants that occur in >99% of reads. Orange fields contain variants present in a subset of reads. (XLSX) [file ppat.1008562.s009.xlsx]

## Sheet: out_frequencies
	WaGa	MKL-1	BroLi	LoKe	MKL-2	PeTa	WoWe-2	UKE-MCC-1a	UM-MCC-29	UKE-MCC-4a	UM-MCC-52	MCC-47T	MCC-47M
Rearrangements / large deletions:		deletion: 3926-3971	deletion: 544-4053			deletion: 593-4114 inversion: 475-706 fused to 4115		deletion: 4017-4159	deletion: 3348-4020	deletion: 2053-3045 (only in the first concatemeric copy of integration site "I")		deletion: 992-1546 inversion: 1547-4119	deletion: 992-1546 inversion: 1547-4119
position (JN707599)	WaGa	MKL-1	BroLi	LoKe	MKL-2	PeTa	WoWe-2	UKE-MCC-1a	UM-MCC-29	UKE-MCC-4a	UM-MCC-52	MCC-47T	MCC-47M
52		T > C
163			T > G
369					TAACTTTTTTT > TAACTCAACTTTTTTT	TAACTTTTTTT > TAACTCAACTTTTTTT			TAACTTTTTTT > TAACTCAACTTTTTTT			TAACTTTTTTT > TAACTCAACTTTTTTT	TAACTTTTTTT > TAACTCAACTTTTTTT
551									T > A			T > A	T > A
926												A > G	A > G
934									C > T
959									C > T
1040							T > A
1109					A > G
1370								CTACTTCAAACTGGTATACTTATACTTAT > CTACTTCAAACTGGTATACTTATACTTATACTTCAAACTGGTATACTTATACTTAT (9.2%)
1635		G > A
1708									G > C		G > C (15.8%)	G > C	G > C
1792											G > C (20.2%)
1816											G > C (22.1%)
1938							T > C
1944										A > T
1995									T > C			T > C	T > C
2172								G > C
2232								G > T
2451				C > T
2488				A > G
2499					GCCTT > GTT
2500												C > T	C > T
2674										T > C
3055											T > C
3063		A > G
3085					C > A							C > T	C > T
3109	A > G
3190										A > G	A > G
3225							ATTG > GTTA
3306							G > A
3351										A > T
3447											G > A
3455											G > C
3473										G > C
3479							G > A				GAATG > CAATA
3504										G > A
3516					G > A
3518											G > A
3564										G > C	G > C
3577							G > A
3597											G > C
3637								A > G
3663					G > C		G > C
3676							G > C				G > A
3713											G > A
3718											G > A
3784							G > A (74.3%)
3791					G > C		G > A (74.8%)
3809											G > C
3812							G > A (80.4%)
3814				T > C
3827					G > C		G > C (85.6%)			G > C	G > C
3923	G > A
3931								A > G
3932							G > C
3998										GAAAG > CAAAA
4039					G > A
4049											G > C
4060			A > T
4067					G > A
4079					G > A		G > T				G > C
4088					G > C
4105							G > C
4122	G > A
4130					G > T					G > C
4137				G > C
4163							G > C
4166											G > A
4169					G > A
4194				G > A
4199				G > A
4213							G > C
4256							G > A
4318							G > A
4342									C > A			C > A	C > A
4369							G > A
4378									G > T
4387							G > C
4427							G > C
4566											T > C
4747									T > A			T > A	T > A
5330					C > A			C > A
