# Supplementary material for: High-resolution analysis of Merkel Cell Polyomavirus in Merkel Cell Carcinoma reveals distinct integration patterns and suggests NHEJ and MMBIR as underlying mechanisms
Source: PLoS Pathog. 2020 Aug 24;16(8):e1008562. doi: 10.1371/journal.ppat.1008562 (PMC7470373; doi:10.1371/journal.ppat.1008562)
Supplement: S2 Table — (XLSX) [file ppat.1008562.s010.xlsx]

## Sheet: Tabelle1
TargetID	ProbeID	Sequence	Replication	Strand	Coordinates	Length
JN707599	MCVSyn_MCV01_0001	ATGGATTTAGTCCTAAATAGGAAAGAAAGAGAGGCTCTCTGCAAGCTTTTAGAGATTGCTCCTAATTGTTATGGCAACATCCCTCTGATGAAAGCTGCTTTCAAAAGAAGCTGCTTAAAG	1	-	JN707599:5268-5387	120
JN707599	MCVSyn_MCV01_0002	TGGATTTAGTCCTAAATAGGAAAGAAAGAGAGGCTCTCTGCAAGCTTTTAGAGATTGCTCCTAATTGTTATGGCAACATCCCTCTGATGAAAGCTGCTTTCAAAAGAAGCTGCTTAAAGC	1	-	JN707599:5267-5386	120
JN707599	MCVSyn_MCV01_0003	GGATTTAGTCCTAAATAGGAAAGAAAGAGAGGCTCTCTGCAAGCTTTTAGAGATTGCTCCTAATTGTTATGGCAACATCCCTCTGATGAAAGCTGCTTTCAAAAGAAGCTGCTTAAAGCA	1	-	JN707599:5266-5385	120
JN707599	MCVSyn_MCV01_0004	GATTTAGTCCTAAATAGGAAAGAAAGAGAGGCTCTCTGCAAGCTTTTAGAGATTGCTCCTAATTGTTATGGCAACATCCCTCTGATGAAAGCTGCTTTCAAAAGAAGCTGCTTAAAGCAT	1	-	JN707599:5265-5384	120
JN707599	MCVSyn_MCV01_0005	ATTTAGTCCTAAATAGGAAAGAAAGAGAGGCTCTCTGCAAGCTTTTAGAGATTGCTCCTAATTGTTATGGCAACATCCCTCTGATGAAAGCTGCTTTCAAAAGAAGCTGCTTAAAGCATC	1	-	JN707599:5264-5383	120
JN707599	MCVSyn_MCV01_0006	TTTAGTCCTAAATAGGAAAGAAAGAGAGGCTCTCTGCAAGCTTTTAGAGATTGCTCCTAATTGTTATGGCAACATCCCTCTGATGAAAGCTGCTTTCAAAAGAAGCTGCTTAAAGCATCA	1	-	JN707599:5263-5382	120
JN707599	MCVSyn_MCV01_0007	TTAGTCCTAAATAGGAAAGAAAGAGAGGCTCTCTGCAAGCTTTTAGAGATTGCTCCTAATTGTTATGGCAACATCCCTCTGATGAAAGCTGCTTTCAAAAGAAGCTGCTTAAAGCATCAC	1	-	JN707599:5262-5381	120
JN707599	MCVSyn_MCV01_0008	TAGTCCTAAATAGGAAAGAAAGAGAGGCTCTCTGCAAGCTTTTAGAGATTGCTCCTAATTGTTATGGCAACATCCCTCTGATGAAAGCTGCTTTCAAAAGAAGCTGCTTAAAGCATCACC	1	-	JN707599:5261-5380	120
JN707599	MCVSyn_MCV01_0009	AGTCCTAAATAGGAAAGAAAGAGAGGCTCTCTGCAAGCTTTTAGAGATTGCTCCTAATTGTTATGGCAACATCCCTCTGATGAAAGCTGCTTTCAAAAGAAGCTGCTTAAAGCATCACCC	1	-	JN707599:5260-5379	120
JN707599	MCVSyn_MCV01_0010	GTCCTAAATAGGAAAGAAAGAGAGGCTCTCTGCAAGCTTTTAGAGATTGCTCCTAATTGTTATGGCAACATCCCTCTGATGAAAGCTGCTTTCAAAAGAAGCTGCTTAAAGCATCACCCT	1	-	JN707599:5259-5378	120
JN707599	MCVSyn_MCV01_0011	TCCTAAATAGGAAAGAAAGAGAGGCTCTCTGCAAGCTTTTAGAGATTGCTCCTAATTGTTATGGCAACATCCCTCTGATGAAAGCTGCTTTCAAAAGAAGCTGCTTAAAGCATCACCCTG	1	-	JN707599:5258-5377	120
JN707599	MCVSyn_MCV01_0012	CCTAAATAGGAAAGAAAGAGAGGCTCTCTGCAAGCTTTTAGAGATTGCTCCTAATTGTTATGGCAACATCCCTCTGATGAAAGCTGCTTTCAAAAGAAGCTGCTTAAAGCATCACCCTGA	1	-	JN707599:5257-5376	120
JN707599	MCVSyn_MCV01_0013	CTAAATAGGAAAGAAAGAGAGGCTCTCTGCAAGCTTTTAGAGATTGCTCCTAATTGTTATGGCAACATCCCTCTGATGAAAGCTGCTTTCAAAAGAAGCTGCTTAAAGCATCACCCTGAT	1	-	JN707599:5256-5375	120
JN707599	MCVSyn_MCV01_0014	TAAATAGGAAAGAAAGAGAGGCTCTCTGCAAGCTTTTAGAGATTGCTCCTAATTGTTATGGCAACATCCCTCTGATGAAAGCTGCTTTCAAAAGAAGCTGCTTAAAGCATCACCCTGATA	1	-	JN707599:5255-5374	120
JN707599	MCVSyn_MCV01_0015	AAATAGGAAAGAAAGAGAGGCTCTCTGCAAGCTTTTAGAGATTGCTCCTAATTGTTATGGCAACATCCCTCTGATGAAAGCTGCTTTCAAAAGAAGCTGCTTAAAGCATCACCCTGATAA	1	-	JN707599:5254-5373	120
JN707599	MCVSyn_MCV01_0016	AATAGGAAAGAAAGAGAGGCTCTCTGCAAGCTTTTAGAGATTGCTCCTAATTGTTATGGCAACATCCCTCTGATGAAAGCTGCTTTCAAAAGAAGCTGCTTAAAGCATCACCCTGATAAA	1	-	JN707599:5253-5372	120
JN707599	MCVSyn_MCV01_0017	ATAGGAAAGAAAGAGAGGCTCTCTGCAAGCTTTTAGAGATTGCTCCTAATTGTTATGGCAACATCCCTCTGATGAAAGCTGCTTTCAAAAGAAGCTGCTTAAAGCATCACCCTGATAAAG	1	-	JN707599:5252-5371	120
JN707599	MCVSyn_MCV01_0018	TAGGAAAGAAAGAGAGGCTCTCTGCAAGCTTTTAGAGATTGCTCCTAATTGTTATGGCAACATCCCTCTGATGAAAGCTGCTTTCAAAAGAAGCTGCTTAAAGCATCACCCTGATAAAGG	1	-	JN707599:5251-5370	120
JN707599	MCVSyn_MCV01_0019	AGGAAAGAAAGAGAGGCTCTCTGCAAGCTTTTAGAGATTGCTCCTAATTGTTATGGCAACATCCCTCTGATGAAAGCTGCTTTCAAAAGAAGCTGCTTAAAGCATCACCCTGATAAAGGG	1	-	JN707599:5250-5369	120
JN707599	MCVSyn_MCV01_0020	GGAAAGAAAGAGAGGCTCTCTGCAAGCTTTTAGAGATTGCTCCTAATTGTTATGGCAACATCCCTCTGATGAAAGCTGCTTTCAAAAGAAGCTGCTTAAAGCATCACCCTGATAAAGGGG	1	-	JN707599:5249-5368	120
JN707599	MCVSyn_MCV01_0021	GAAAGAAAGAGAGGCTCTCTGCAAGCTTTTAGAGATTGCTCCTAATTGTTATGGCAACATCCCTCTGATGAAAGCTGCTTTCAAAAGAAGCTGCTTAAAGCATCACCCTGATAAAGGGGG	1	-	JN707599:5248-5367	120
JN707599	MCVSyn_MCV01_0022	AAAGAAAGAGAGGCTCTCTGCAAGCTTTTAGAGATTGCTCCTAATTGTTATGGCAACATCCCTCTGATGAAAGCTGCTTTCAAAAGAAGCTGCTTAAAGCATCACCCTGATAAAGGGGGA	1	-	JN707599:5247-5366	120
JN707599	MCVSyn_MCV01_0023	AAGAAAGAGAGGCTCTCTGCAAGCTTTTAGAGATTGCTCCTAATTGTTATGGCAACATCCCTCTGATGAAAGCTGCTTTCAAAAGAAGCTGCTTAAAGCATCACCCTGATAAAGGGGGAA	1	-	JN707599:5246-5365	120
JN707599	MCVSyn_MCV01_0024	AGAAAGAGAGGCTCTCTGCAAGCTTTTAGAGATTGCTCCTAATTGTTATGGCAACATCCCTCTGATGAAAGCTGCTTTCAAAAGAAGCTGCTTAAAGCATCACCCTGATAAAGGGGGAAA	1	-	JN707599:5245-5364	120
JN707599	MCVSyn_MCV01_0025	GAAAGAGAGGCTCTCTGCAAGCTTTTAGAGATTGCTCCTAATTGTTATGGCAACATCCCTCTGATGAAAGCTGCTTTCAAAAGAAGCTGCTTAAAGCATCACCCTGATAAAGGGGGAAAT	1	-	JN707599:5244-5363	120
JN707599	MCVSyn_MCV01_0026	AAAGAGAGGCTCTCTGCAAGCTTTTAGAGATTGCTCCTAATTGTTATGGCAACATCCCTCTGATGAAAGCTGCTTTCAAAAGAAGCTGCTTAAAGCATCACCCTGATAAAGGGGGAAATC	1	-	JN707599:5243-5362	120
JN707599	MCVSyn_MCV01_0027	AAGAGAGGCTCTCTGCAAGCTTTTAGAGATTGCTCCTAATTGTTATGGCAACATCCCTCTGATGAAAGCTGCTTTCAAAAGAAGCTGCTTAAAGCATCACCCTGATAAAGGGGGAAATCC	1	-	JN707599:5242-5361	120
JN707599	MCVSyn_MCV01_0028	AGAGAGGCTCTCTGCAAGCTTTTAGAGATTGCTCCTAATTGTTATGGCAACATCCCTCTGATGAAAGCTGCTTTCAAAAGAAGCTGCTTAAAGCATCACCCTGATAAAGGGGGAAATCCT	1	-	JN707599:5241-5360	120
JN707599	MCVSyn_MCV01_0029	GAGAGGCTCTCTGCAAGCTTTTAGAGATTGCTCCTAATTGTTATGGCAACATCCCTCTGATGAAAGCTGCTTTCAAAAGAAGCTGCTTAAAGCATCACCCTGATAAAGGGGGAAATCCTG	1	-	JN707599:5240-5359	120
JN707599	MCVSyn_MCV01_0030	AGAGGCTCTCTGCAAGCTTTTAGAGATTGCTCCTAATTGTTATGGCAACATCCCTCTGATGAAAGCTGCTTTCAAAAGAAGCTGCTTAAAGCATCACCCTGATAAAGGGGGAAATCCTGT	1	-	JN707599:5239-5358	120
JN707599	MCVSyn_MCV01_0031	GAGGCTCTCTGCAAGCTTTTAGAGATTGCTCCTAATTGTTATGGCAACATCCCTCTGATGAAAGCTGCTTTCAAAAGAAGCTGCTTAAAGCATCACCCTGATAAAGGGGGAAATCCTGTT	1	-	JN707599:5238-5357	120
JN707599	MCVSyn_MCV01_0032	AGGCTCTCTGCAAGCTTTTAGAGATTGCTCCTAATTGTTATGGCAACATCCCTCTGATGAAAGCTGCTTTCAAAAGAAGCTGCTTAAAGCATCACCCTGATAAAGGGGGAAATCCTGTTA	1	-	JN707599:5237-5356	120
JN707599	MCVSyn_MCV01_0033	GGCTCTCTGCAAGCTTTTAGAGATTGCTCCTAATTGTTATGGCAACATCCCTCTGATGAAAGCTGCTTTCAAAAGAAGCTGCTTAAAGCATCACCCTGATAAAGGGGGAAATCCTGTTAT	1	-	JN707599:5236-5355	120
JN707599	MCVSyn_MCV01_0034	GCTCTCTGCAAGCTTTTAGAGATTGCTCCTAATTGTTATGGCAACATCCCTCTGATGAAAGCTGCTTTCAAAAGAAGCTGCTTAAAGCATCACCCTGATAAAGGGGGAAATCCTGTTATA	1	-	JN707599:5235-5354	120
JN707599	MCVSyn_MCV01_0035	CTCTCTGCAAGCTTTTAGAGATTGCTCCTAATTGTTATGGCAACATCCCTCTGATGAAAGCTGCTTTCAAAAGAAGCTGCTTAAAGCATCACCCTGATAAAGGGGGAAATCCTGTTATAA	1	-	JN707599:5234-5353	120
JN707599	MCVSyn_MCV01_0036	TCTCTGCAAGCTTTTAGAGATTGCTCCTAATTGTTATGGCAACATCCCTCTGATGAAAGCTGCTTTCAAAAGAAGCTGCTTAAAGCATCACCCTGATAAAGGGGGAAATCCTGTTATAAT	1	-	JN707599:5233-5352	120
JN707599	MCVSyn_MCV01_0037	CTCTGCAAGCTTTTAGAGATTGCTCCTAATTGTTATGGCAACATCCCTCTGATGAAAGCTGCTTTCAAAAGAAGCTGCTTAAAGCATCACCCTGATAAAGGGGGAAATCCTGTTATAATG	1	-	JN707599:5232-5351	120
JN707599	MCVSyn_MCV01_0038	TCTGCAAGCTTTTAGAGATTGCTCCTAATTGTTATGGCAACATCCCTCTGATGAAAGCTGCTTTCAAAAGAAGCTGCTTAAAGCATCACCCTGATAAAGGGGGAAATCCTGTTATAATGA	1	-	JN707599:5231-5350	120
JN707599	MCVSyn_MCV01_0039	CTGCAAGCTTTTAGAGATTGCTCCTAATTGTTATGGCAACATCCCTCTGATGAAAGCTGCTTTCAAAAGAAGCTGCTTAAAGCATCACCCTGATAAAGGGGGAAATCCTGTTATAATGAT	1	-	JN707599:5230-5349	120
JN707599	MCVSyn_MCV01_0040	TGCAAGCTTTTAGAGATTGCTCCTAATTGTTATGGCAACATCCCTCTGATGAAAGCTGCTTTCAAAAGAAGCTGCTTAAAGCATCACCCTGATAAAGGGGGAAATCCTGTTATAATGATG	1	-	JN707599:5229-5348	120
JN707599	MCVSyn_MCV01_0041	GCAAGCTTTTAGAGATTGCTCCTAATTGTTATGGCAACATCCCTCTGATGAAAGCTGCTTTCAAAAGAAGCTGCTTAAAGCATCACCCTGATAAAGGGGGAAATCCTGTTATAATGATGG	1	-	JN707599:5228-5347	120
JN707599	MCVSyn_MCV01_0042	CAAGCTTTTAGAGATTGCTCCTAATTGTTATGGCAACATCCCTCTGATGAAAGCTGCTTTCAAAAGAAGCTGCTTAAAGCATCACCCTGATAAAGGGGGAAATCCTGTTATAATGATGGA	1	-	JN707599:5227-5346	120
JN707599	MCVSyn_MCV01_0043	AAGCTTTTAGAGATTGCTCCTAATTGTTATGGCAACATCCCTCTGATGAAAGCTGCTTTCAAAAGAAGCTGCTTAAAGCATCACCCTGATAAAGGGGGAAATCCTGTTATAATGATGGAA	1	-	JN707599:5226-5345	120
JN707599	MCVSyn_MCV01_0044	AGCTTTTAGAGATTGCTCCTAATTGTTATGGCAACATCCCTCTGATGAAAGCTGCTTTCAAAAGAAGCTGCTTAAAGCATCACCCTGATAAAGGGGGAAATCCTGTTATAATGATGGAAT	1	-	JN707599:5225-5344	120
JN707599	MCVSyn_MCV01_0045	GCTTTTAGAGATTGCTCCTAATTGTTATGGCAACATCCCTCTGATGAAAGCTGCTTTCAAAAGAAGCTGCTTAAAGCATCACCCTGATAAAGGGGGAAATCCTGTTATAATGATGGAATT	1	-	JN707599:5224-5343	120
JN707599	MCVSyn_MCV01_0046	CTTTTAGAGATTGCTCCTAATTGTTATGGCAACATCCCTCTGATGAAAGCTGCTTTCAAAAGAAGCTGCTTAAAGCATCACCCTGATAAAGGGGGAAATCCTGTTATAATGATGGAATTG	1	-	JN707599:5223-5342	120
JN707599	MCVSyn_MCV01_0047	TTTTAGAGATTGCTCCTAATTGTTATGGCAACATCCCTCTGATGAAAGCTGCTTTCAAAAGAAGCTGCTTAAAGCATCACCCTGATAAAGGGGGAAATCCTGTTATAATGATGGAATTGA	1	-	JN707599:5222-5341	120
JN707599	MCVSyn_MCV01_0048	TTTAGAGATTGCTCCTAATTGTTATGGCAACATCCCTCTGATGAAAGCTGCTTTCAAAAGAAGCTGCTTAAAGCATCACCCTGATAAAGGGGGAAATCCTGTTATAATGATGGAATTGAA	1	-	JN707599:5221-5340	120
JN707599	MCVSyn_MCV01_0049	TTAGAGATTGCTCCTAATTGTTATGGCAACATCCCTCTGATGAAAGCTGCTTTCAAAAGAAGCTGCTTAAAGCATCACCCTGATAAAGGGGGAAATCCTGTTATAATGATGGAATTGAAC	1	-	JN707599:5220-5339	120
JN707599	MCVSyn_MCV01_0050	TAGAGATTGCTCCTAATTGTTATGGCAACATCCCTCTGATGAAAGCTGCTTTCAAAAGAAGCTGCTTAAAGCATCACCCTGATAAAGGGGGAAATCCTGTTATAATGATGGAATTGAACA	1	-	JN707599:5219-5338	120
JN707599	MCVSyn_MCV01_0051	AGAGATTGCTCCTAATTGTTATGGCAACATCCCTCTGATGAAAGCTGCTTTCAAAAGAAGCTGCTTAAAGCATCACCCTGATAAAGGGGGAAATCCTGTTATAATGATGGAATTGAACAC	1	-	JN707599:5218-5337	120
JN707599	MCVSyn_MCV01_0052	GAGATTGCTCCTAATTGTTATGGCAACATCCCTCTGATGAAAGCTGCTTTCAAAAGAAGCTGCTTAAAGCATCACCCTGATAAAGGGGGAAATCCTGTTATAATGATGGAATTGAACACC	1	-	JN707599:5217-5336	120
JN707599	MCVSyn_MCV01_0053	AGATTGCTCCTAATTGTTATGGCAACATCCCTCTGATGAAAGCTGCTTTCAAAAGAAGCTGCTTAAAGCATCACCCTGATAAAGGGGGAAATCCTGTTATAATGATGGAATTGAACACCC	1	-	JN707599:5216-5335	120
JN707599	MCVSyn_MCV01_0054	GATTGCTCCTAATTGTTATGGCAACATCCCTCTGATGAAAGCTGCTTTCAAAAGAAGCTGCTTAAAGCATCACCCTGATAAAGGGGGAAATCCTGTTATAATGATGGAATTGAACACCCT	1	-	JN707599:5215-5334	120
JN707599	MCVSyn_MCV01_0055	ATTGCTCCTAATTGTTATGGCAACATCCCTCTGATGAAAGCTGCTTTCAAAAGAAGCTGCTTAAAGCATCACCCTGATAAAGGGGGAAATCCTGTTATAATGATGGAATTGAACACCCTT	1	-	JN707599:5214-5333	120
JN707599	MCVSyn_MCV01_0056	TTGCTCCTAATTGTTATGGCAACATCCCTCTGATGAAAGCTGCTTTCAAAAGAAGCTGCTTAAAGCATCACCCTGATAAAGGGGGAAATCCTGTTATAATGATGGAATTGAACACCCTTT	1	-	JN707599:5213-5332	120
JN707599	MCVSyn_MCV01_0057	TGCTCCTAATTGTTATGGCAACATCCCTCTGATGAAAGCTGCTTTCAAAAGAAGCTGCTTAAAGCATCACCCTGATAAAGGGGGAAATCCTGTTATAATGATGGAATTGAACACCCTTTG	1	-	JN707599:5212-5331	120
JN707599	MCVSyn_MCV01_0058	GCTCCTAATTGTTATGGCAACATCCCTCTGATGAAAGCTGCTTTCAAAAGAAGCTGCTTAAAGCATCACCCTGATAAAGGGGGAAATCCTGTTATAATGATGGAATTGAACACCCTTTGG	1	-	JN707599:5211-5330	120
JN707599	MCVSyn_MCV01_0059	CTCCTAATTGTTATGGCAACATCCCTCTGATGAAAGCTGCTTTCAAAAGAAGCTGCTTAAAGCATCACCCTGATAAAGGGGGAAATCCTGTTATAATGATGGAATTGAACACCCTTTGGA	1	-	JN707599:5210-5329	120
JN707599	MCVSyn_MCV01_0060	TCCTAATTGTTATGGCAACATCCCTCTGATGAAAGCTGCTTTCAAAAGAAGCTGCTTAAAGCATCACCCTGATAAAGGGGGAAATCCTGTTATAATGATGGAATTGAACACCCTTTGGAG	1	-	JN707599:5209-5328	120
JN707599	MCVSyn_MCV01_0061	CCTAATTGTTATGGCAACATCCCTCTGATGAAAGCTGCTTTCAAAAGAAGCTGCTTAAAGCATCACCCTGATAAAGGGGGAAATCCTGTTATAATGATGGAATTGAACACCCTTTGGAGC	1	-	JN707599:5208-5327	120
JN707599	MCVSyn_MCV01_0062	CTAATTGTTATGGCAACATCCCTCTGATGAAAGCTGCTTTCAAAAGAAGCTGCTTAAAGCATCACCCTGATAAAGGGGGAAATCCTGTTATAATGATGGAATTGAACACCCTTTGGAGCA	1	-	JN707599:5207-5326	120
JN707599	MCVSyn_MCV01_0063	TAATTGTTATGGCAACATCCCTCTGATGAAAGCTGCTTTCAAAAGAAGCTGCTTAAAGCATCACCCTGATAAAGGGGGAAATCCTGTTATAATGATGGAATTGAACACCCTTTGGAGCAA	1	-	JN707599:5206-5325	120
JN707599	MCVSyn_MCV01_0064	AATTGTTATGGCAACATCCCTCTGATGAAAGCTGCTTTCAAAAGAAGCTGCTTAAAGCATCACCCTGATAAAGGGGGAAATCCTGTTATAATGATGGAATTGAACACCCTTTGGAGCAAA	1	-	JN707599:5205-5324	120
JN707599	MCVSyn_MCV01_0065	ATTGTTATGGCAACATCCCTCTGATGAAAGCTGCTTTCAAAAGAAGCTGCTTAAAGCATCACCCTGATAAAGGGGGAAATCCTGTTATAATGATGGAATTGAACACCCTTTGGAGCAAAT	1	-	JN707599:5204-5323	120
JN707599	MCVSyn_MCV01_0066	TTGTTATGGCAACATCCCTCTGATGAAAGCTGCTTTCAAAAGAAGCTGCTTAAAGCATCACCCTGATAAAGGGGGAAATCCTGTTATAATGATGGAATTGAACACCCTTTGGAGCAAATT	1	-	JN707599:5203-5322	120
JN707599	MCVSyn_MCV01_0067	TGTTATGGCAACATCCCTCTGATGAAAGCTGCTTTCAAAAGAAGCTGCTTAAAGCATCACCCTGATAAAGGGGGAAATCCTGTTATAATGATGGAATTGAACACCCTTTGGAGCAAATTC	1	-	JN707599:5202-5321	120
JN707599	MCVSyn_MCV01_0068	GTTATGGCAACATCCCTCTGATGAAAGCTGCTTTCAAAAGAAGCTGCTTAAAGCATCACCCTGATAAAGGGGGAAATCCTGTTATAATGATGGAATTGAACACCCTTTGGAGCAAATTCC	1	-	JN707599:5201-5320	120
JN707599	MCVSyn_MCV01_0069	TTATGGCAACATCCCTCTGATGAAAGCTGCTTTCAAAAGAAGCTGCTTAAAGCATCACCCTGATAAAGGGGGAAATCCTGTTATAATGATGGAATTGAACACCCTTTGGAGCAAATTCCA	1	-	JN707599:5200-5319	120
JN707599	MCVSyn_MCV01_0070	TATGGCAACATCCCTCTGATGAAAGCTGCTTTCAAAAGAAGCTGCTTAAAGCATCACCCTGATAAAGGGGGAAATCCTGTTATAATGATGGAATTGAACACCCTTTGGAGCAAATTCCAG	1	-	JN707599:5199-5318	120
JN707599	MCVSyn_MCV01_0071	ATGGCAACATCCCTCTGATGAAAGCTGCTTTCAAAAGAAGCTGCTTAAAGCATCACCCTGATAAAGGGGGAAATCCTGTTATAATGATGGAATTGAACACCCTTTGGAGCAAATTCCAGC	1	-	JN707599:5198-5317	120
JN707599	MCVSyn_MCV01_0072	TGGCAACATCCCTCTGATGAAAGCTGCTTTCAAAAGAAGCTGCTTAAAGCATCACCCTGATAAAGGGGGAAATCCTGTTATAATGATGGAATTGAACACCCTTTGGAGCAAATTCCAGCA	1	-	JN707599:5197-5316	120
JN707599	MCVSyn_MCV01_0073	GGCAACATCCCTCTGATGAAAGCTGCTTTCAAAAGAAGCTGCTTAAAGCATCACCCTGATAAAGGGGGAAATCCTGTTATAATGATGGAATTGAACACCCTTTGGAGCAAATTCCAGCAA	1	-	JN707599:5196-5315	120
JN707599	MCVSyn_MCV01_0074	GCAACATCCCTCTGATGAAAGCTGCTTTCAAAAGAAGCTGCTTAAAGCATCACCCTGATAAAGGGGGAAATCCTGTTATAATGATGGAATTGAACACCCTTTGGAGCAAATTCCAGCAAA	1	-	JN707599:5195-5314	120
JN707599	MCVSyn_MCV01_0075	CAACATCCCTCTGATGAAAGCTGCTTTCAAAAGAAGCTGCTTAAAGCATCACCCTGATAAAGGGGGAAATCCTGTTATAATGATGGAATTGAACACCCTTTGGAGCAAATTCCAGCAAAA	1	-	JN707599:5194-5313	120
JN707599	MCVSyn_MCV01_0076	AACATCCCTCTGATGAAAGCTGCTTTCAAAAGAAGCTGCTTAAAGCATCACCCTGATAAAGGGGGAAATCCTGTTATAATGATGGAATTGAACACCCTTTGGAGCAAATTCCAGCAAAAT	1	-	JN707599:5193-5312	120
JN707599	MCVSyn_MCV01_0077	ACATCCCTCTGATGAAAGCTGCTTTCAAAAGAAGCTGCTTAAAGCATCACCCTGATAAAGGGGGAAATCCTGTTATAATGATGGAATTGAACACCCTTTGGAGCAAATTCCAGCAAAATA	1	-	JN707599:5192-5311	120
JN707599	MCVSyn_MCV01_0078	CATCCCTCTGATGAAAGCTGCTTTCAAAAGAAGCTGCTTAAAGCATCACCCTGATAAAGGGGGAAATCCTGTTATAATGATGGAATTGAACACCCTTTGGAGCAAATTCCAGCAAAATAT	1	-	JN707599:5191-5310	120
JN707599	MCVSyn_MCV01_0079	ATCCCTCTGATGAAAGCTGCTTTCAAAAGAAGCTGCTTAAAGCATCACCCTGATAAAGGGGGAAATCCTGTTATAATGATGGAATTGAACACCCTTTGGAGCAAATTCCAGCAAAATATC	1	-	JN707599:5190-5309	120
JN707599	MCVSyn_MCV01_0080	TCCCTCTGATGAAAGCTGCTTTCAAAAGAAGCTGCTTAAAGCATCACCCTGATAAAGGGGGAAATCCTGTTATAATGATGGAATTGAACACCCTTTGGAGCAAATTCCAGCAAAATATCC	1	-	JN707599:5189-5308	120
JN707599	MCVSyn_MCV01_0081	CCCTCTGATGAAAGCTGCTTTCAAAAGAAGCTGCTTAAAGCATCACCCTGATAAAGGGGGAAATCCTGTTATAATGATGGAATTGAACACCCTTTGGAGCAAATTCCAGCAAAATATCCA	1	-	JN707599:5188-5307	120
JN707599	MCVSyn_MCV01_0082	CCTCTGATGAAAGCTGCTTTCAAAAGAAGCTGCTTAAAGCATCACCCTGATAAAGGGGGAAATCCTGTTATAATGATGGAATTGAACACCCTTTGGAGCAAATTCCAGCAAAATATCCAC	1	-	JN707599:5187-5306	120
JN707599	MCVSyn_MCV01_0083	CTCTGATGAAAGCTGCTTTCAAAAGAAGCTGCTTAAAGCATCACCCTGATAAAGGGGGAAATCCTGTTATAATGATGGAATTGAACACCCTTTGGAGCAAATTCCAGCAAAATATCCACA	1	-	JN707599:5186-5305	120
JN707599	MCVSyn_MCV01_0084	TCTGATGAAAGCTGCTTTCAAAAGAAGCTGCTTAAAGCATCACCCTGATAAAGGGGGAAATCCTGTTATAATGATGGAATTGAACACCCTTTGGAGCAAATTCCAGCAAAATATCCACAA	1	-	JN707599:5185-5304	120
JN707599	MCVSyn_MCV01_0085	CTGATGAAAGCTGCTTTCAAAAGAAGCTGCTTAAAGCATCACCCTGATAAAGGGGGAAATCCTGTTATAATGATGGAATTGAACACCCTTTGGAGCAAATTCCAGCAAAATATCCACAAG	1	-	JN707599:5184-5303	120
JN707599	MCVSyn_MCV01_0086	TGATGAAAGCTGCTTTCAAAAGAAGCTGCTTAAAGCATCACCCTGATAAAGGGGGAAATCCTGTTATAATGATGGAATTGAACACCCTTTGGAGCAAATTCCAGCAAAATATCCACAAGC	1	-	JN707599:5183-5302	120
JN707599	MCVSyn_MCV01_0087	GATGAAAGCTGCTTTCAAAAGAAGCTGCTTAAAGCATCACCCTGATAAAGGGGGAAATCCTGTTATAATGATGGAATTGAACACCCTTTGGAGCAAATTCCAGCAAAATATCCACAAGCT	1	-	JN707599:5182-5301	120
JN707599	MCVSyn_MCV01_0088	ATGAAAGCTGCTTTCAAAAGAAGCTGCTTAAAGCATCACCCTGATAAAGGGGGAAATCCTGTTATAATGATGGAATTGAACACCCTTTGGAGCAAATTCCAGCAAAATATCCACAAGCTC	1	-	JN707599:5181-5300	120
JN707599	MCVSyn_MCV01_0089	TGAAAGCTGCTTTCAAAAGAAGCTGCTTAAAGCATCACCCTGATAAAGGGGGAAATCCTGTTATAATGATGGAATTGAACACCCTTTGGAGCAAATTCCAGCAAAATATCCACAAGCTCA	1	-	JN707599:5180-5299	120
JN707599	MCVSyn_MCV01_0090	GAAAGCTGCTTTCAAAAGAAGCTGCTTAAAGCATCACCCTGATAAAGGGGGAAATCCTGTTATAATGATGGAATTGAACACCCTTTGGAGCAAATTCCAGCAAAATATCCACAAGCTCAG	1	-	JN707599:5179-5298	120
JN707599	MCVSyn_MCV01_0091	AAAGCTGCTTTCAAAAGAAGCTGCTTAAAGCATCACCCTGATAAAGGGGGAAATCCTGTTATAATGATGGAATTGAACACCCTTTGGAGCAAATTCCAGCAAAATATCCACAAGCTCAGA	1	-	JN707599:5178-5297	120
JN707599	MCVSyn_MCV01_0092	AAGCTGCTTTCAAAAGAAGCTGCTTAAAGCATCACCCTGATAAAGGGGGAAATCCTGTTATAATGATGGAATTGAACACCCTTTGGAGCAAATTCCAGCAAAATATCCACAAGCTCAGAA	1	-	JN707599:5177-5296	120
JN707599	MCVSyn_MCV01_0093	AGCTGCTTTCAAAAGAAGCTGCTTAAAGCATCACCCTGATAAAGGGGGAAATCCTGTTATAATGATGGAATTGAACACCCTTTGGAGCAAATTCCAGCAAAATATCCACAAGCTCAGAAG	1	-	JN707599:5176-5295	120
JN707599	MCVSyn_MCV01_0094	GCTGCTTTCAAAAGAAGCTGCTTAAAGCATCACCCTGATAAAGGGGGAAATCCTGTTATAATGATGGAATTGAACACCCTTTGGAGCAAATTCCAGCAAAATATCCACAAGCTCAGAAGT	1	-	JN707599:5175-5294	120
JN707599	MCVSyn_MCV01_0095	CTGCTTTCAAAAGAAGCTGCTTAAAGCATCACCCTGATAAAGGGGGAAATCCTGTTATAATGATGGAATTGAACACCCTTTGGAGCAAATTCCAGCAAAATATCCACAAGCTCAGAAGTG	1	-	JN707599:5174-5293	120
JN707599	MCVSyn_MCV01_0096	TGCTTTCAAAAGAAGCTGCTTAAAGCATCACCCTGATAAAGGGGGAAATCCTGTTATAATGATGGAATTGAACACCCTTTGGAGCAAATTCCAGCAAAATATCCACAAGCTCAGAAGTGA	1	-	JN707599:5173-5292	120
JN707599	MCVSyn_MCV01_0097	GCTTTCAAAAGAAGCTGCTTAAAGCATCACCCTGATAAAGGGGGAAATCCTGTTATAATGATGGAATTGAACACCCTTTGGAGCAAATTCCAGCAAAATATCCACAAGCTCAGAAGTGAC	1	-	JN707599:5172-5291	120
JN707599	MCVSyn_MCV01_0098	CTTTCAAAAGAAGCTGCTTAAAGCATCACCCTGATAAAGGGGGAAATCCTGTTATAATGATGGAATTGAACACCCTTTGGAGCAAATTCCAGCAAAATATCCACAAGCTCAGAAGTGACT	1	-	JN707599:5171-5290	120
JN707599	MCVSyn_MCV01_0099	TTTCAAAAGAAGCTGCTTAAAGCATCACCCTGATAAAGGGGGAAATCCTGTTATAATGATGGAATTGAACACCCTTTGGAGCAAATTCCAGCAAAATATCCACAAGCTCAGAAGTGACTT	1	-	JN707599:5170-5289	120
JN707599	MCVSyn_MCV01_0100	TTCAAAAGAAGCTGCTTAAAGCATCACCCTGATAAAGGGGGAAATCCTGTTATAATGATGGAATTGAACACCCTTTGGAGCAAATTCCAGCAAAATATCCACAAGCTCAGAAGTGACTTC	1	-	JN707599:5169-5288	120
JN707599	MCVSyn_MCV01_0101	TCAAAAGAAGCTGCTTAAAGCATCACCCTGATAAAGGGGGAAATCCTGTTATAATGATGGAATTGAACACCCTTTGGAGCAAATTCCAGCAAAATATCCACAAGCTCAGAAGTGACTTCT	1	-	JN707599:5168-5287	120
JN707599	MCVSyn_MCV01_0102	CAAAAGAAGCTGCTTAAAGCATCACCCTGATAAAGGGGGAAATCCTGTTATAATGATGGAATTGAACACCCTTTGGAGCAAATTCCAGCAAAATATCCACAAGCTCAGAAGTGACTTCTC	1	-	JN707599:5167-5286	120
JN707599	MCVSyn_MCV01_0103	AAAAGAAGCTGCTTAAAGCATCACCCTGATAAAGGGGGAAATCCTGTTATAATGATGGAATTGAACACCCTTTGGAGCAAATTCCAGCAAAATATCCACAAGCTCAGAAGTGACTTCTCT	1	-	JN707599:5166-5285	120
JN707599	MCVSyn_MCV01_0104	AAAGAAGCTGCTTAAAGCATCACCCTGATAAAGGGGGAAATCCTGTTATAATGATGGAATTGAACACCCTTTGGAGCAAATTCCAGCAAAATATCCACAAGCTCAGAAGTGACTTCTCTA	1	-	JN707599:5165-5284	120
JN707599	MCVSyn_MCV01_0105	AAGAAGCTGCTTAAAGCATCACCCTGATAAAGGGGGAAATCCTGTTATAATGATGGAATTGAACACCCTTTGGAGCAAATTCCAGCAAAATATCCACAAGCTCAGAAGTGACTTCTCTAT	1	-	JN707599:5164-5283	120
JN707599	MCVSyn_MCV01_0106	AGAAGCTGCTTAAAGCATCACCCTGATAAAGGGGGAAATCCTGTTATAATGATGGAATTGAACACCCTTTGGAGCAAATTCCAGCAAAATATCCACAAGCTCAGAAGTGACTTCTCTATG	1	-	JN707599:5163-5282	120
JN707599	MCVSyn_MCV01_0107	GAAGCTGCTTAAAGCATCACCCTGATAAAGGGGGAAATCCTGTTATAATGATGGAATTGAACACCCTTTGGAGCAAATTCCAGCAAAATATCCACAAGCTCAGAAGTGACTTCTCTATGT	1	-	JN707599:5162-5281	120
JN707599	MCVSyn_MCV01_0108	AAGCTGCTTAAAGCATCACCCTGATAAAGGGGGAAATCCTGTTATAATGATGGAATTGAACACCCTTTGGAGCAAATTCCAGCAAAATATCCACAAGCTCAGAAGTGACTTCTCTATGTT	1	-	JN707599:5161-5280	120
JN707599	MCVSyn_MCV01_0109	AGCTGCTTAAAGCATCACCCTGATAAAGGGGGAAATCCTGTTATAATGATGGAATTGAACACCCTTTGGAGCAAATTCCAGCAAAATATCCACAAGCTCAGAAGTGACTTCTCTATGTTT	1	-	JN707599:5160-5279	120
JN707599	MCVSyn_MCV01_0110	GCTGCTTAAAGCATCACCCTGATAAAGGGGGAAATCCTGTTATAATGATGGAATTGAACACCCTTTGGAGCAAATTCCAGCAAAATATCCACAAGCTCAGAAGTGACTTCTCTATGTTTG	1	-	JN707599:5159-5278	120
JN707599	MCVSyn_MCV01_0111	CTGCTTAAAGCATCACCCTGATAAAGGGGGAAATCCTGTTATAATGATGGAATTGAACACCCTTTGGAGCAAATTCCAGCAAAATATCCACAAGCTCAGAAGTGACTTCTCTATGTTTGA	1	-	JN707599:5158-5277	120
JN707599	MCVSyn_MCV01_0112	TGCTTAAAGCATCACCCTGATAAAGGGGGAAATCCTGTTATAATGATGGAATTGAACACCCTTTGGAGCAAATTCCAGCAAAATATCCACAAGCTCAGAAGTGACTTCTCTATGTTTGAT	1	-	JN707599:5157-5276	120
JN707599	MCVSyn_MCV01_0113	GCTTAAAGCATCACCCTGATAAAGGGGGAAATCCTGTTATAATGATGGAATTGAACACCCTTTGGAGCAAATTCCAGCAAAATATCCACAAGCTCAGAAGTGACTTCTCTATGTTTGATG	1	-	JN707599:5156-5275	120
JN707599	MCVSyn_MCV01_0114	CTTAAAGCATCACCCTGATAAAGGGGGAAATCCTGTTATAATGATGGAATTGAACACCCTTTGGAGCAAATTCCAGCAAAATATCCACAAGCTCAGAAGTGACTTCTCTATGTTTGATGA	1	-	JN707599:5155-5274	120
JN707599	MCVSyn_MCV01_0115	TTAAAGCATCACCCTGATAAAGGGGGAAATCCTGTTATAATGATGGAATTGAACACCCTTTGGAGCAAATTCCAGCAAAATATCCACAAGCTCAGAAGTGACTTCTCTATGTTTGATGAG	1	-	JN707599:5154-5273	120
JN707599	MCVSyn_MCV01_0116	TAAAGCATCACCCTGATAAAGGGGGAAATCCTGTTATAATGATGGAATTGAACACCCTTTGGAGCAAATTCCAGCAAAATATCCACAAGCTCAGAAGTGACTTCTCTATGTTTGATGAGG	1	-	JN707599:5153-5272	120
JN707599	MCVSyn_MCV01_0117	AAAGCATCACCCTGATAAAGGGGGAAATCCTGTTATAATGATGGAATTGAACACCCTTTGGAGCAAATTCCAGCAAAATATCCACAAGCTCAGAAGTGACTTCTCTATGTTTGATGAGGT	1	-	JN707599:5152-5271	120
JN707599	MCVSyn_MCV01_0118	AAGCATCACCCTGATAAAGGGGGAAATCCTGTTATAATGATGGAATTGAACACCCTTTGGAGCAAATTCCAGCAAAATATCCACAAGCTCAGAAGTGACTTCTCTATGTTTGATGAGGTC	1	-	JN707599:5151-5270	120
JN707599	MCVSyn_MCV01_0119	AGCATCACCCTGATAAAGGGGGAAATCCTGTTATAATGATGGAATTGAACACCCTTTGGAGCAAATTCCAGCAAAATATCCACAAGCTCAGAAGTGACTTCTCTATGTTTGATGAGGTCA	1	-	JN707599:5150-5269	120
JN707599	MCVSyn_MCV01_0120	GCATCACCCTGATAAAGGGGGAAATCCTGTTATAATGATGGAATTGAACACCCTTTGGAGCAAATTCCAGCAAAATATCCACAAGCTCAGAAGTGACTTCTCTATGTTTGATGAGGTCAG	1	-	JN707599:5149-5268	120
JN707599	MCVSyn_MCV01_0121	CATCACCCTGATAAAGGGGGAAATCCTGTTATAATGATGGAATTGAACACCCTTTGGAGCAAATTCCAGCAAAATATCCACAAGCTCAGAAGTGACTTCTCTATGTTTGATGAGGTCAGT	1	-	JN707599:5148-5267	120
JN707599	MCVSyn_MCV01_0122	ATCACCCTGATAAAGGGGGAAATCCTGTTATAATGATGGAATTGAACACCCTTTGGAGCAAATTCCAGCAAAATATCCACAAGCTCAGAAGTGACTTCTCTATGTTTGATGAGGTCAGTA	1	-	JN707599:5147-5266	120
JN707599	MCVSyn_MCV01_0123	TCACCCTGATAAAGGGGGAAATCCTGTTATAATGATGGAATTGAACACCCTTTGGAGCAAATTCCAGCAAAATATCCACAAGCTCAGAAGTGACTTCTCTATGTTTGATGAGGTCAGTAC	1	-	JN707599:5146-5265	120
JN707599	MCVSyn_MCV01_0124	CACCCTGATAAAGGGGGAAATCCTGTTATAATGATGGAATTGAACACCCTTTGGAGCAAATTCCAGCAAAATATCCACAAGCTCAGAAGTGACTTCTCTATGTTTGATGAGGTCAGTACA	1	-	JN707599:5145-5264	120
JN707599	MCVSyn_MCV01_0125	ACCCTGATAAAGGGGGAAATCCTGTTATAATGATGGAATTGAACACCCTTTGGAGCAAATTCCAGCAAAATATCCACAAGCTCAGAAGTGACTTCTCTATGTTTGATGAGGTCAGTACAA	1	-	JN707599:5144-5263	120
JN707599	MCVSyn_MCV01_0126	CCCTGATAAAGGGGGAAATCCTGTTATAATGATGGAATTGAACACCCTTTGGAGCAAATTCCAGCAAAATATCCACAAGCTCAGAAGTGACTTCTCTATGTTTGATGAGGTCAGTACAAA	1	-	JN707599:5143-5262	120
JN707599	MCVSyn_MCV01_0127	CCTGATAAAGGGGGAAATCCTGTTATAATGATGGAATTGAACACCCTTTGGAGCAAATTCCAGCAAAATATCCACAAGCTCAGAAGTGACTTCTCTATGTTTGATGAGGTCAGTACAAAA	1	-	JN707599:5142-5261	120
JN707599	MCVSyn_MCV01_0128	CTGATAAAGGGGGAAATCCTGTTATAATGATGGAATTGAACACCCTTTGGAGCAAATTCCAGCAAAATATCCACAAGCTCAGAAGTGACTTCTCTATGTTTGATGAGGTCAGTACAAAAT	1	-	JN707599:5141-5260	120
JN707599	MCVSyn_MCV01_0129	TGATAAAGGGGGAAATCCTGTTATAATGATGGAATTGAACACCCTTTGGAGCAAATTCCAGCAAAATATCCACAAGCTCAGAAGTGACTTCTCTATGTTTGATGAGGTCAGTACAAAATT	1	-	JN707599:5140-5259	120
JN707599	MCVSyn_MCV01_0130	GATAAAGGGGGAAATCCTGTTATAATGATGGAATTGAACACCCTTTGGAGCAAATTCCAGCAAAATATCCACAAGCTCAGAAGTGACTTCTCTATGTTTGATGAGGTCAGTACAAAATTT	1	-	JN707599:5139-5258	120
JN707599	MCVSyn_MCV01_0131	ATAAAGGGGGAAATCCTGTTATAATGATGGAATTGAACACCCTTTGGAGCAAATTCCAGCAAAATATCCACAAGCTCAGAAGTGACTTCTCTATGTTTGATGAGGTCAGTACAAAATTTC	1	-	JN707599:5138-5257	120
JN707599	MCVSyn_MCV01_0132	TAAAGGGGGAAATCCTGTTATAATGATGGAATTGAACACCCTTTGGAGCAAATTCCAGCAAAATATCCACAAGCTCAGAAGTGACTTCTCTATGTTTGATGAGGTCAGTACAAAATTTCC	1	-	JN707599:5137-5256	120
JN707599	MCVSyn_MCV01_0133	AAAGGGGGAAATCCTGTTATAATGATGGAATTGAACACCCTTTGGAGCAAATTCCAGCAAAATATCCACAAGCTCAGAAGTGACTTCTCTATGTTTGATGAGGTCAGTACAAAATTTCCT	1	-	JN707599:5136-5255	120
JN707599	MCVSyn_MCV01_0134	AAGGGGGAAATCCTGTTATAATGATGGAATTGAACACCCTTTGGAGCAAATTCCAGCAAAATATCCACAAGCTCAGAAGTGACTTCTCTATGTTTGATGAGGTCAGTACAAAATTTCCTT	1	-	JN707599:5135-5254	120
JN707599	MCVSyn_MCV01_0135	AGGGGGAAATCCTGTTATAATGATGGAATTGAACACCCTTTGGAGCAAATTCCAGCAAAATATCCACAAGCTCAGAAGTGACTTCTCTATGTTTGATGAGGTCAGTACAAAATTTCCTTG	1	-	JN707599:5134-5253	120
JN707599	MCVSyn_MCV01_0136	GGGGGAAATCCTGTTATAATGATGGAATTGAACACCCTTTGGAGCAAATTCCAGCAAAATATCCACAAGCTCAGAAGTGACTTCTCTATGTTTGATGAGGTCAGTACAAAATTTCCTTGG	1	-	JN707599:5133-5252	120
JN707599	MCVSyn_MCV01_0137	GGGGAAATCCTGTTATAATGATGGAATTGAACACCCTTTGGAGCAAATTCCAGCAAAATATCCACAAGCTCAGAAGTGACTTCTCTATGTTTGATGAGGTCAGTACAAAATTTCCTTGGG	1	-	JN707599:5132-5251	120
JN707599	MCVSyn_MCV01_0138	GGGAAATCCTGTTATAATGATGGAATTGAACACCCTTTGGAGCAAATTCCAGCAAAATATCCACAAGCTCAGAAGTGACTTCTCTATGTTTGATGAGGTCAGTACAAAATTTCCTTGGGA	1	-	JN707599:5131-5250	120
JN707599	MCVSyn_MCV01_0139	GGAAATCCTGTTATAATGATGGAATTGAACACCCTTTGGAGCAAATTCCAGCAAAATATCCACAAGCTCAGAAGTGACTTCTCTATGTTTGATGAGGTCAGTACAAAATTTCCTTGGGAA	1	-	JN707599:5130-5249	120
JN707599	MCVSyn_MCV01_0140	GAAATCCTGTTATAATGATGGAATTGAACACCCTTTGGAGCAAATTCCAGCAAAATATCCACAAGCTCAGAAGTGACTTCTCTATGTTTGATGAGGTCAGTACAAAATTTCCTTGGGAAG	1	-	JN707599:5129-5248	120
JN707599	MCVSyn_MCV01_0141	AAATCCTGTTATAATGATGGAATTGAACACCCTTTGGAGCAAATTCCAGCAAAATATCCACAAGCTCAGAAGTGACTTCTCTATGTTTGATGAGGTCAGTACAAAATTTCCTTGGGAAGA	1	-	JN707599:5128-5247	120
JN707599	MCVSyn_MCV01_0142	AATCCTGTTATAATGATGGAATTGAACACCCTTTGGAGCAAATTCCAGCAAAATATCCACAAGCTCAGAAGTGACTTCTCTATGTTTGATGAGGTCAGTACAAAATTTCCTTGGGAAGAA	1	-	JN707599:5127-5246	120
JN707599	MCVSyn_MCV01_0143	ATCCTGTTATAATGATGGAATTGAACACCCTTTGGAGCAAATTCCAGCAAAATATCCACAAGCTCAGAAGTGACTTCTCTATGTTTGATGAGGTCAGTACAAAATTTCCTTGGGAAGAAT	1	-	JN707599:5126-5245	120
JN707599	MCVSyn_MCV01_0144	TCCTGTTATAATGATGGAATTGAACACCCTTTGGAGCAAATTCCAGCAAAATATCCACAAGCTCAGAAGTGACTTCTCTATGTTTGATGAGGTCAGTACAAAATTTCCTTGGGAAGAATA	1	-	JN707599:5125-5244	120
JN707599	MCVSyn_MCV01_0145	CCTGTTATAATGATGGAATTGAACACCCTTTGGAGCAAATTCCAGCAAAATATCCACAAGCTCAGAAGTGACTTCTCTATGTTTGATGAGGTCAGTACAAAATTTCCTTGGGAAGAATAT	1	-	JN707599:5124-5243	120
JN707599	MCVSyn_MCV01_0146	CTGTTATAATGATGGAATTGAACACCCTTTGGAGCAAATTCCAGCAAAATATCCACAAGCTCAGAAGTGACTTCTCTATGTTTGATGAGGTCAGTACAAAATTTCCTTGGGAAGAATATG	1	-	JN707599:5123-5242	120
JN707599	MCVSyn_MCV01_0147	TGTTATAATGATGGAATTGAACACCCTTTGGAGCAAATTCCAGCAAAATATCCACAAGCTCAGAAGTGACTTCTCTATGTTTGATGAGGTCAGTACAAAATTTCCTTGGGAAGAATATGG	1	-	JN707599:5122-5241	120
JN707599	MCVSyn_MCV01_0148	GTTATAATGATGGAATTGAACACCCTTTGGAGCAAATTCCAGCAAAATATCCACAAGCTCAGAAGTGACTTCTCTATGTTTGATGAGGTCAGTACAAAATTTCCTTGGGAAGAATATGGA	1	-	JN707599:5121-5240	120
JN707599	MCVSyn_MCV01_0149	TTATAATGATGGAATTGAACACCCTTTGGAGCAAATTCCAGCAAAATATCCACAAGCTCAGAAGTGACTTCTCTATGTTTGATGAGGTCAGTACAAAATTTCCTTGGGAAGAATATGGAA	1	-	JN707599:5120-5239	120
JN707599	MCVSyn_MCV01_0150	TATAATGATGGAATTGAACACCCTTTGGAGCAAATTCCAGCAAAATATCCACAAGCTCAGAAGTGACTTCTCTATGTTTGATGAGGTCAGTACAAAATTTCCTTGGGAAGAATATGGAAC	1	-	JN707599:5119-5238	120
JN707599	MCVSyn_MCV01_0151	ATAATGATGGAATTGAACACCCTTTGGAGCAAATTCCAGCAAAATATCCACAAGCTCAGAAGTGACTTCTCTATGTTTGATGAGGTCAGTACAAAATTTCCTTGGGAAGAATATGGAACT	1	-	JN707599:5118-5237	120
JN707599	MCVSyn_MCV01_0152	TAATGATGGAATTGAACACCCTTTGGAGCAAATTCCAGCAAAATATCCACAAGCTCAGAAGTGACTTCTCTATGTTTGATGAGGTCAGTACAAAATTTCCTTGGGAAGAATATGGAACTT	1	-	JN707599:5117-5236	120
JN707599	MCVSyn_MCV01_0153	AATGATGGAATTGAACACCCTTTGGAGCAAATTCCAGCAAAATATCCACAAGCTCAGAAGTGACTTCTCTATGTTTGATGAGGTCAGTACAAAATTTCCTTGGGAAGAATATGGAACTTT	1	-	JN707599:5116-5235	120
JN707599	MCVSyn_MCV01_0154	ATGATGGAATTGAACACCCTTTGGAGCAAATTCCAGCAAAATATCCACAAGCTCAGAAGTGACTTCTCTATGTTTGATGAGGTCAGTACAAAATTTCCTTGGGAAGAATATGGAACTTTA	1	-	JN707599:5115-5234	120
JN707599	MCVSyn_MCV01_0155	TGATGGAATTGAACACCCTTTGGAGCAAATTCCAGCAAAATATCCACAAGCTCAGAAGTGACTTCTCTATGTTTGATGAGGTCAGTACAAAATTTCCTTGGGAAGAATATGGAACTTTAA	1	-	JN707599:5114-5233	120
JN707599	MCVSyn_MCV01_0156	GATGGAATTGAACACCCTTTGGAGCAAATTCCAGCAAAATATCCACAAGCTCAGAAGTGACTTCTCTATGTTTGATGAGGTCAGTACAAAATTTCCTTGGGAAGAATATGGAACTTTAAA	1	-	JN707599:5113-5232	120
JN707599	MCVSyn_MCV01_0157	ATGGAATTGAACACCCTTTGGAGCAAATTCCAGCAAAATATCCACAAGCTCAGAAGTGACTTCTCTATGTTTGATGAGGTCAGTACAAAATTTCCTTGGGAAGAATATGGAACTTTAAAG	1	-	JN707599:5112-5231	120
JN707599	MCVSyn_MCV01_0158	TGGAATTGAACACCCTTTGGAGCAAATTCCAGCAAAATATCCACAAGCTCAGAAGTGACTTCTCTATGTTTGATGAGGTCAGTACAAAATTTCCTTGGGAAGAATATGGAACTTTAAAGG	1	-	JN707599:5111-5230	120
JN707599	MCVSyn_MCV01_0159	GGAATTGAACACCCTTTGGAGCAAATTCCAGCAAAATATCCACAAGCTCAGAAGTGACTTCTCTATGTTTGATGAGGTCAGTACAAAATTTCCTTGGGAAGAATATGGAACTTTAAAGGA	1	-	JN707599:5110-5229	120
JN707599	MCVSyn_MCV01_0160	GAATTGAACACCCTTTGGAGCAAATTCCAGCAAAATATCCACAAGCTCAGAAGTGACTTCTCTATGTTTGATGAGGTCAGTACAAAATTTCCTTGGGAAGAATATGGAACTTTAAAGGAT	1	-	JN707599:5109-5228	120
JN707599	MCVSyn_MCV01_0161	AATTGAACACCCTTTGGAGCAAATTCCAGCAAAATATCCACAAGCTCAGAAGTGACTTCTCTATGTTTGATGAGGTCAGTACAAAATTTCCTTGGGAAGAATATGGAACTTTAAAGGATT	1	-	JN707599:5108-5227	120
JN707599	MCVSyn_MCV01_0162	ATTGAACACCCTTTGGAGCAAATTCCAGCAAAATATCCACAAGCTCAGAAGTGACTTCTCTATGTTTGATGAGGTCAGTACAAAATTTCCTTGGGAAGAATATGGAACTTTAAAGGATTA	1	-	JN707599:5107-5226	120
JN707599	MCVSyn_MCV01_0163	TTGAACACCCTTTGGAGCAAATTCCAGCAAAATATCCACAAGCTCAGAAGTGACTTCTCTATGTTTGATGAGGTCAGTACAAAATTTCCTTGGGAAGAATATGGAACTTTAAAGGATTAT	1	-	JN707599:5106-5225	120
JN707599	MCVSyn_MCV01_0164	TGAACACCCTTTGGAGCAAATTCCAGCAAAATATCCACAAGCTCAGAAGTGACTTCTCTATGTTTGATGAGGTCAGTACAAAATTTCCTTGGGAAGAATATGGAACTTTAAAGGATTATA	1	-	JN707599:5105-5224	120
JN707599	MCVSyn_MCV01_0165	GAACACCCTTTGGAGCAAATTCCAGCAAAATATCCACAAGCTCAGAAGTGACTTCTCTATGTTTGATGAGGTCAGTACAAAATTTCCTTGGGAAGAATATGGAACTTTAAAGGATTATAT	1	-	JN707599:5104-5223	120
JN707599	MCVSyn_MCV01_0166	AACACCCTTTGGAGCAAATTCCAGCAAAATATCCACAAGCTCAGAAGTGACTTCTCTATGTTTGATGAGGTCAGTACAAAATTTCCTTGGGAAGAATATGGAACTTTAAAGGATTATATG	1	-	JN707599:5103-5222	120
JN707599	MCVSyn_MCV01_0167	ACACCCTTTGGAGCAAATTCCAGCAAAATATCCACAAGCTCAGAAGTGACTTCTCTATGTTTGATGAGGTCAGTACAAAATTTCCTTGGGAAGAATATGGAACTTTAAAGGATTATATGC	1	-	JN707599:5102-5221	120
JN707599	MCVSyn_MCV01_0168	CACCCTTTGGAGCAAATTCCAGCAAAATATCCACAAGCTCAGAAGTGACTTCTCTATGTTTGATGAGGTCAGTACAAAATTTCCTTGGGAAGAATATGGAACTTTAAAGGATTATATGCA	1	-	JN707599:5101-5220	120
JN707599	MCVSyn_MCV01_0169	ACCCTTTGGAGCAAATTCCAGCAAAATATCCACAAGCTCAGAAGTGACTTCTCTATGTTTGATGAGGTCAGTACAAAATTTCCTTGGGAAGAATATGGAACTTTAAAGGATTATATGCAA	1	-	JN707599:5100-5219	120
JN707599	MCVSyn_MCV01_0170	CCCTTTGGAGCAAATTCCAGCAAAATATCCACAAGCTCAGAAGTGACTTCTCTATGTTTGATGAGGTCAGTACAAAATTTCCTTGGGAAGAATATGGAACTTTAAAGGATTATATGCAAA	1	-	JN707599:5099-5218	120
JN707599	MCVSyn_MCV01_0171	CCTTTGGAGCAAATTCCAGCAAAATATCCACAAGCTCAGAAGTGACTTCTCTATGTTTGATGAGGTCAGTACAAAATTTCCTTGGGAAGAATATGGAACTTTAAAGGATTATATGCAAAG	1	-	JN707599:5098-5217	120
JN707599	MCVSyn_MCV01_0172	CTTTGGAGCAAATTCCAGCAAAATATCCACAAGCTCAGAAGTGACTTCTCTATGTTTGATGAGGTCAGTACAAAATTTCCTTGGGAAGAATATGGAACTTTAAAGGATTATATGCAAAGT	1	-	JN707599:5097-5216	120
JN707599	MCVSyn_MCV01_0173	TTTGGAGCAAATTCCAGCAAAATATCCACAAGCTCAGAAGTGACTTCTCTATGTTTGATGAGGTCAGTACAAAATTTCCTTGGGAAGAATATGGAACTTTAAAGGATTATATGCAAAGTG	1	-	JN707599:5096-5215	120
JN707599	MCVSyn_MCV01_0174	TTGGAGCAAATTCCAGCAAAATATCCACAAGCTCAGAAGTGACTTCTCTATGTTTGATGAGGTCAGTACAAAATTTCCTTGGGAAGAATATGGAACTTTAAAGGATTATATGCAAAGTGG	1	-	JN707599:5095-5214	120
JN707599	MCVSyn_MCV01_0175	TGGAGCAAATTCCAGCAAAATATCCACAAGCTCAGAAGTGACTTCTCTATGTTTGATGAGGTCAGTACAAAATTTCCTTGGGAAGAATATGGAACTTTAAAGGATTATATGCAAAGTGGA	1	-	JN707599:5094-5213	120
JN707599	MCVSyn_MCV01_0176	GGAGCAAATTCCAGCAAAATATCCACAAGCTCAGAAGTGACTTCTCTATGTTTGATGAGGTCAGTACAAAATTTCCTTGGGAAGAATATGGAACTTTAAAGGATTATATGCAAAGTGGAT	1	-	JN707599:5093-5212	120
JN707599	MCVSyn_MCV01_0177	GAGCAAATTCCAGCAAAATATCCACAAGCTCAGAAGTGACTTCTCTATGTTTGATGAGGTCAGTACAAAATTTCCTTGGGAAGAATATGGAACTTTAAAGGATTATATGCAAAGTGGATA	1	-	JN707599:5092-5211	120
JN707599	MCVSyn_MCV01_0178	AGCAAATTCCAGCAAAATATCCACAAGCTCAGAAGTGACTTCTCTATGTTTGATGAGGTCAGTACAAAATTTCCTTGGGAAGAATATGGAACTTTAAAGGATTATATGCAAAGTGGATAT	1	-	JN707599:5091-5210	120
JN707599	MCVSyn_MCV01_0179	GCAAATTCCAGCAAAATATCCACAAGCTCAGAAGTGACTTCTCTATGTTTGATGAGGTCAGTACAAAATTTCCTTGGGAAGAATATGGAACTTTAAAGGATTATATGCAAAGTGGATATA	1	-	JN707599:5090-5209	120
JN707599	MCVSyn_MCV01_0180	CAAATTCCAGCAAAATATCCACAAGCTCAGAAGTGACTTCTCTATGTTTGATGAGGTCAGTACAAAATTTCCTTGGGAAGAATATGGAACTTTAAAGGATTATATGCAAAGTGGATATAA	1	-	JN707599:5089-5208	120
JN707599	MCVSyn_MCV01_0181	AAATTCCAGCAAAATATCCACAAGCTCAGAAGTGACTTCTCTATGTTTGATGAGGTCAGTACAAAATTTCCTTGGGAAGAATATGGAACTTTAAAGGATTATATGCAAAGTGGATATAAT	1	-	JN707599:5088-5207	120
JN707599	MCVSyn_MCV01_0182	AATTCCAGCAAAATATCCACAAGCTCAGAAGTGACTTCTCTATGTTTGATGAGGTCAGTACAAAATTTCCTTGGGAAGAATATGGAACTTTAAAGGATTATATGCAAAGTGGATATAATG	1	-	JN707599:5087-5206	120
JN707599	MCVSyn_MCV01_0183	ATTCCAGCAAAATATCCACAAGCTCAGAAGTGACTTCTCTATGTTTGATGAGGTCAGTACAAAATTTCCTTGGGAAGAATATGGAACTTTAAAGGATTATATGCAAAGTGGATATAATGC	1	-	JN707599:5086-5205	120
JN707599	MCVSyn_MCV01_0184	TTCCAGCAAAATATCCACAAGCTCAGAAGTGACTTCTCTATGTTTGATGAGGTCAGTACAAAATTTCCTTGGGAAGAATATGGAACTTTAAAGGATTATATGCAAAGTGGATATAATGCT	1	-	JN707599:5085-5204	120
JN707599	MCVSyn_MCV01_0185	TCCAGCAAAATATCCACAAGCTCAGAAGTGACTTCTCTATGTTTGATGAGGTCAGTACAAAATTTCCTTGGGAAGAATATGGAACTTTAAAGGATTATATGCAAAGTGGATATAATGCTA	1	-	JN707599:5084-5203	120
JN707599	MCVSyn_MCV01_0186	CCAGCAAAATATCCACAAGCTCAGAAGTGACTTCTCTATGTTTGATGAGGTCAGTACAAAATTTCCTTGGGAAGAATATGGAACTTTAAAGGATTATATGCAAAGTGGATATAATGCTAG	1	-	JN707599:5083-5202	120
JN707599	MCVSyn_MCV01_0187	CAGCAAAATATCCACAAGCTCAGAAGTGACTTCTCTATGTTTGATGAGGTCAGTACAAAATTTCCTTGGGAAGAATATGGAACTTTAAAGGATTATATGCAAAGTGGATATAATGCTAGA	1	-	JN707599:5082-5201	120
JN707599	MCVSyn_MCV01_0188	AGCAAAATATCCACAAGCTCAGAAGTGACTTCTCTATGTTTGATGAGGTCAGTACAAAATTTCCTTGGGAAGAATATGGAACTTTAAAGGATTATATGCAAAGTGGATATAATGCTAGAT	1	-	JN707599:5081-5200	120
JN707599	MCVSyn_MCV01_0189	GCAAAATATCCACAAGCTCAGAAGTGACTTCTCTATGTTTGATGAGGTCAGTACAAAATTTCCTTGGGAAGAATATGGAACTTTAAAGGATTATATGCAAAGTGGATATAATGCTAGATT	1	-	JN707599:5080-5199	120
JN707599	MCVSyn_MCV01_0190	CAAAATATCCACAAGCTCAGAAGTGACTTCTCTATGTTTGATGAGGTCAGTACAAAATTTCCTTGGGAAGAATATGGAACTTTAAAGGATTATATGCAAAGTGGATATAATGCTAGATTT	1	-	JN707599:5079-5198	120
JN707599	MCVSyn_MCV01_0191	AAAATATCCACAAGCTCAGAAGTGACTTCTCTATGTTTGATGAGGTCAGTACAAAATTTCCTTGGGAAGAATATGGAACTTTAAAGGATTATATGCAAAGTGGATATAATGCTAGATTTT	1	-	JN707599:5078-5197	120
JN707599	MCVSyn_MCV01_0192	AAATATCCACAAGCTCAGAAGTGACTTCTCTATGTTTGATGAGGTCAGTACAAAATTTCCTTGGGAAGAATATGGAACTTTAAAGGATTATATGCAAAGTGGATATAATGCTAGATTTTG	1	-	JN707599:5077-5196	120
JN707599	MCVSyn_MCV01_0193	AATATCCACAAGCTCAGAAGTGACTTCTCTATGTTTGATGAGGTCAGTACAAAATTTCCTTGGGAAGAATATGGAACTTTAAAGGATTATATGCAAAGTGGATATAATGCTAGATTTTGC	1	-	JN707599:5076-5195	120
JN707599	MCVSyn_MCV01_0194	ATATCCACAAGCTCAGAAGTGACTTCTCTATGTTTGATGAGGTCAGTACAAAATTTCCTTGGGAAGAATATGGAACTTTAAAGGATTATATGCAAAGTGGATATAATGCTAGATTTTGCA	1	-	JN707599:5075-5194	120
JN707599	MCVSyn_MCV01_0195	TATCCACAAGCTCAGAAGTGACTTCTCTATGTTTGATGAGGTCAGTACAAAATTTCCTTGGGAAGAATATGGAACTTTAAAGGATTATATGCAAAGTGGATATAATGCTAGATTTTGCAG	1	-	JN707599:5074-5193	120
JN707599	MCVSyn_MCV01_0196	ATCCACAAGCTCAGAAGTGACTTCTCTATGTTTGATGAGGTCAGTACAAAATTTCCTTGGGAAGAATATGGAACTTTAAAGGATTATATGCAAAGTGGATATAATGCTAGATTTTGCAGA	1	-	JN707599:5073-5192	120
JN707599	MCVSyn_MCV01_0197	TCCACAAGCTCAGAAGTGACTTCTCTATGTTTGATGAGGTCAGTACAAAATTTCCTTGGGAAGAATATGGAACTTTAAAGGATTATATGCAAAGTGGATATAATGCTAGATTTTGCAGAG	1	-	JN707599:5072-5191	120
JN707599	MCVSyn_MCV01_0198	CCACAAGCTCAGAAGTGACTTCTCTATGTTTGATGAGGTCAGTACAAAATTTCCTTGGGAAGAATATGGAACTTTAAAGGATTATATGCAAAGTGGATATAATGCTAGATTTTGCAGAGG	1	-	JN707599:5071-5190	120
JN707599	MCVSyn_MCV01_0199	CACAAGCTCAGAAGTGACTTCTCTATGTTTGATGAGGTCAGTACAAAATTTCCTTGGGAAGAATATGGAACTTTAAAGGATTATATGCAAAGTGGATATAATGCTAGATTTTGCAGAGGT	1	-	JN707599:5070-5189	120
JN707599	MCVSyn_MCV01_0200	ACAAGCTCAGAAGTGACTTCTCTATGTTTGATGAGGTCAGTACAAAATTTCCTTGGGAAGAATATGGAACTTTAAAGGATTATATGCAAAGTGGATATAATGCTAGATTTTGCAGAGGTC	1	-	JN707599:5069-5188	120
JN707599	MCVSyn_MCV01_0201	CAAGCTCAGAAGTGACTTCTCTATGTTTGATGAGGTCAGTACAAAATTTCCTTGGGAAGAATATGGAACTTTAAAGGATTATATGCAAAGTGGATATAATGCTAGATTTTGCAGAGGTCC	1	-	JN707599:5068-5187	120
JN707599	MCVSyn_MCV01_0202	AAGCTCAGAAGTGACTTCTCTATGTTTGATGAGGTCAGTACAAAATTTCCTTGGGAAGAATATGGAACTTTAAAGGATTATATGCAAAGTGGATATAATGCTAGATTTTGCAGAGGTCCT	1	-	JN707599:5067-5186	120
JN707599	MCVSyn_MCV01_0203	AGCTCAGAAGTGACTTCTCTATGTTTGATGAGGTCAGTACAAAATTTCCTTGGGAAGAATATGGAACTTTAAAGGATTATATGCAAAGTGGATATAATGCTAGATTTTGCAGAGGTCCTG	1	-	JN707599:5066-5185	120
JN707599	MCVSyn_MCV01_0204	GCTCAGAAGTGACTTCTCTATGTTTGATGAGGTCAGTACAAAATTTCCTTGGGAAGAATATGGAACTTTAAAGGATTATATGCAAAGTGGATATAATGCTAGATTTTGCAGAGGTCCTGG	1	-	JN707599:5065-5184	120
JN707599	MCVSyn_MCV01_0205	CTCAGAAGTGACTTCTCTATGTTTGATGAGGTCAGTACAAAATTTCCTTGGGAAGAATATGGAACTTTAAAGGATTATATGCAAAGTGGATATAATGCTAGATTTTGCAGAGGTCCTGGG	1	-	JN707599:5064-5183	120
JN707599	MCVSyn_MCV01_0206	TCAGAAGTGACTTCTCTATGTTTGATGAGGTCAGTACAAAATTTCCTTGGGAAGAATATGGAACTTTAAAGGATTATATGCAAAGTGGATATAATGCTAGATTTTGCAGAGGTCCTGGGT	1	-	JN707599:5063-5182	120
JN707599	MCVSyn_MCV01_0207	CAGAAGTGACTTCTCTATGTTTGATGAGGTCAGTACAAAATTTCCTTGGGAAGAATATGGAACTTTAAAGGATTATATGCAAAGTGGATATAATGCTAGATTTTGCAGAGGTCCTGGGTG	1	-	JN707599:5062-5181	120
JN707599	MCVSyn_MCV01_0208	AGAAGTGACTTCTCTATGTTTGATGAGGTCAGTACAAAATTTCCTTGGGAAGAATATGGAACTTTAAAGGATTATATGCAAAGTGGATATAATGCTAGATTTTGCAGAGGTCCTGGGTGC	1	-	JN707599:5061-5180	120
JN707599	MCVSyn_MCV01_0209	GAAGTGACTTCTCTATGTTTGATGAGGTCAGTACAAAATTTCCTTGGGAAGAATATGGAACTTTAAAGGATTATATGCAAAGTGGATATAATGCTAGATTTTGCAGAGGTCCTGGGTGCA	1	-	JN707599:5060-5179	120
JN707599	MCVSyn_MCV01_0210	AAGTGACTTCTCTATGTTTGATGAGGTCAGTACAAAATTTCCTTGGGAAGAATATGGAACTTTAAAGGATTATATGCAAAGTGGATATAATGCTAGATTTTGCAGAGGTCCTGGGTGCAT	1	-	JN707599:5059-5178	120
JN707599	MCVSyn_MCV01_0211	AGTGACTTCTCTATGTTTGATGAGGTCAGTACAAAATTTCCTTGGGAAGAATATGGAACTTTAAAGGATTATATGCAAAGTGGATATAATGCTAGATTTTGCAGAGGTCCTGGGTGCATG	1	-	JN707599:5058-5177	120
JN707599	MCVSyn_MCV01_0212	GTGACTTCTCTATGTTTGATGAGGTCAGTACAAAATTTCCTTGGGAAGAATATGGAACTTTAAAGGATTATATGCAAAGTGGATATAATGCTAGATTTTGCAGAGGTCCTGGGTGCATGC	1	-	JN707599:5057-5176	120
JN707599	MCVSyn_MCV01_0213	TGACTTCTCTATGTTTGATGAGGTCAGTACAAAATTTCCTTGGGAAGAATATGGAACTTTAAAGGATTATATGCAAAGTGGATATAATGCTAGATTTTGCAGAGGTCCTGGGTGCATGCT	1	-	JN707599:5056-5175	120
JN707599	MCVSyn_MCV01_0214	GACTTCTCTATGTTTGATGAGGTCAGTACAAAATTTCCTTGGGAAGAATATGGAACTTTAAAGGATTATATGCAAAGTGGATATAATGCTAGATTTTGCAGAGGTCCTGGGTGCATGCTT	1	-	JN707599:5055-5174	120
JN707599	MCVSyn_MCV01_0215	ACTTCTCTATGTTTGATGAGGTCAGTACAAAATTTCCTTGGGAAGAATATGGAACTTTAAAGGATTATATGCAAAGTGGATATAATGCTAGATTTTGCAGAGGTCCTGGGTGCATGCTTA	1	-	JN707599:5054-5173	120
JN707599	MCVSyn_MCV01_0216	CTTCTCTATGTTTGATGAGGTCAGTACAAAATTTCCTTGGGAAGAATATGGAACTTTAAAGGATTATATGCAAAGTGGATATAATGCTAGATTTTGCAGAGGTCCTGGGTGCATGCTTAA	1	-	JN707599:5053-5172	120
JN707599	MCVSyn_MCV01_0217	TTCTCTATGTTTGATGAGGTCAGTACAAAATTTCCTTGGGAAGAATATGGAACTTTAAAGGATTATATGCAAAGTGGATATAATGCTAGATTTTGCAGAGGTCCTGGGTGCATGCTTAAG	1	-	JN707599:5052-5171	120
JN707599	MCVSyn_MCV01_0218	TCTCTATGTTTGATGAGGTCAGTACAAAATTTCCTTGGGAAGAATATGGAACTTTAAAGGATTATATGCAAAGTGGATATAATGCTAGATTTTGCAGAGGTCCTGGGTGCATGCTTAAGC	1	-	JN707599:5051-5170	120
JN707599	MCVSyn_MCV01_0219	CTCTATGTTTGATGAGGTCAGTACAAAATTTCCTTGGGAAGAATATGGAACTTTAAAGGATTATATGCAAAGTGGATATAATGCTAGATTTTGCAGAGGTCCTGGGTGCATGCTTAAGCA	1	-	JN707599:5050-5169	120
JN707599	MCVSyn_MCV01_0220	TCTATGTTTGATGAGGTCAGTACAAAATTTCCTTGGGAAGAATATGGAACTTTAAAGGATTATATGCAAAGTGGATATAATGCTAGATTTTGCAGAGGTCCTGGGTGCATGCTTAAGCAA	1	-	JN707599:5049-5168	120
JN707599	MCVSyn_MCV01_0221	CTATGTTTGATGAGGTCAGTACAAAATTTCCTTGGGAAGAATATGGAACTTTAAAGGATTATATGCAAAGTGGATATAATGCTAGATTTTGCAGAGGTCCTGGGTGCATGCTTAAGCAAC	1	-	JN707599:5048-5167	120
JN707599	MCVSyn_MCV01_0222	TATGTTTGATGAGGTCAGTACAAAATTTCCTTGGGAAGAATATGGAACTTTAAAGGATTATATGCAAAGTGGATATAATGCTAGATTTTGCAGAGGTCCTGGGTGCATGCTTAAGCAACT	1	-	JN707599:5047-5166	120
JN707599	MCVSyn_MCV01_0223	ATGTTTGATGAGGTCAGTACAAAATTTCCTTGGGAAGAATATGGAACTTTAAAGGATTATATGCAAAGTGGATATAATGCTAGATTTTGCAGAGGTCCTGGGTGCATGCTTAAGCAACTT	1	-	JN707599:5046-5165	120
JN707599	MCVSyn_MCV01_0224	TGTTTGATGAGGTCAGTACAAAATTTCCTTGGGAAGAATATGGAACTTTAAAGGATTATATGCAAAGTGGATATAATGCTAGATTTTGCAGAGGTCCTGGGTGCATGCTTAAGCAACTTA	1	-	JN707599:5045-5164	120
JN707599	MCVSyn_MCV01_0225	GTTTGATGAGGTCAGTACAAAATTTCCTTGGGAAGAATATGGAACTTTAAAGGATTATATGCAAAGTGGATATAATGCTAGATTTTGCAGAGGTCCTGGGTGCATGCTTAAGCAACTTAG	1	-	JN707599:5044-5163	120
JN707599	MCVSyn_MCV01_0226	TTTGATGAGGTCAGTACAAAATTTCCTTGGGAAGAATATGGAACTTTAAAGGATTATATGCAAAGTGGATATAATGCTAGATTTTGCAGAGGTCCTGGGTGCATGCTTAAGCAACTTAGA	1	-	JN707599:5043-5162	120
JN707599	MCVSyn_MCV01_0227	TTGATGAGGTCAGTACAAAATTTCCTTGGGAAGAATATGGAACTTTAAAGGATTATATGCAAAGTGGATATAATGCTAGATTTTGCAGAGGTCCTGGGTGCATGCTTAAGCAACTTAGAG	1	-	JN707599:5042-5161	120
JN707599	MCVSyn_MCV01_0228	TGATGAGGTCAGTACAAAATTTCCTTGGGAAGAATATGGAACTTTAAAGGATTATATGCAAAGTGGATATAATGCTAGATTTTGCAGAGGTCCTGGGTGCATGCTTAAGCAACTTAGAGA	1	-	JN707599:5041-5160	120
JN707599	MCVSyn_MCV01_0229	GATGAGGTCAGTACAAAATTTCCTTGGGAAGAATATGGAACTTTAAAGGATTATATGCAAAGTGGATATAATGCTAGATTTTGCAGAGGTCCTGGGTGCATGCTTAAGCAACTTAGAGAT	1	-	JN707599:5040-5159	120
JN707599	MCVSyn_MCV01_0230	ATGAGGTCAGTACAAAATTTCCTTGGGAAGAATATGGAACTTTAAAGGATTATATGCAAAGTGGATATAATGCTAGATTTTGCAGAGGTCCTGGGTGCATGCTTAAGCAACTTAGAGATT	1	-	JN707599:5039-5158	120
JN707599	MCVSyn_MCV01_0231	TGAGGTCAGTACAAAATTTCCTTGGGAAGAATATGGAACTTTAAAGGATTATATGCAAAGTGGATATAATGCTAGATTTTGCAGAGGTCCTGGGTGCATGCTTAAGCAACTTAGAGATTC	1	-	JN707599:5038-5157	120
JN707599	MCVSyn_MCV01_0232	GAGGTCAGTACAAAATTTCCTTGGGAAGAATATGGAACTTTAAAGGATTATATGCAAAGTGGATATAATGCTAGATTTTGCAGAGGTCCTGGGTGCATGCTTAAGCAACTTAGAGATTCT	1	-	JN707599:5037-5156	120
JN707599	MCVSyn_MCV01_0233	AGGTCAGTACAAAATTTCCTTGGGAAGAATATGGAACTTTAAAGGATTATATGCAAAGTGGATATAATGCTAGATTTTGCAGAGGTCCTGGGTGCATGCTTAAGCAACTTAGAGATTCTA	1	-	JN707599:5036-5155	120
JN707599	MCVSyn_MCV01_0234	GGTCAGTACAAAATTTCCTTGGGAAGAATATGGAACTTTAAAGGATTATATGCAAAGTGGATATAATGCTAGATTTTGCAGAGGTCCTGGGTGCATGCTTAAGCAACTTAGAGATTCTAA	1	-	JN707599:5035-5154	120
JN707599	MCVSyn_MCV01_0235	GTCAGTACAAAATTTCCTTGGGAAGAATATGGAACTTTAAAGGATTATATGCAAAGTGGATATAATGCTAGATTTTGCAGAGGTCCTGGGTGCATGCTTAAGCAACTTAGAGATTCTAAG	1	-	JN707599:5034-5153	120
JN707599	MCVSyn_MCV01_0236	TCAGTACAAAATTTCCTTGGGAAGAATATGGAACTTTAAAGGATTATATGCAAAGTGGATATAATGCTAGATTTTGCAGAGGTCCTGGGTGCATGCTTAAGCAACTTAGAGATTCTAAGT	1	-	JN707599:5033-5152	120
JN707599	MCVSyn_MCV01_0237	CAGTACAAAATTTCCTTGGGAAGAATATGGAACTTTAAAGGATTATATGCAAAGTGGATATAATGCTAGATTTTGCAGAGGTCCTGGGTGCATGCTTAAGCAACTTAGAGATTCTAAGTG	1	-	JN707599:5032-5151	120
JN707599	MCVSyn_MCV01_0238	AGTACAAAATTTCCTTGGGAAGAATATGGAACTTTAAAGGATTATATGCAAAGTGGATATAATGCTAGATTTTGCAGAGGTCCTGGGTGCATGCTTAAGCAACTTAGAGATTCTAAGTGC	1	-	JN707599:5031-5150	120
JN707599	MCVSyn_MCV01_0239	GTACAAAATTTCCTTGGGAAGAATATGGAACTTTAAAGGATTATATGCAAAGTGGATATAATGCTAGATTTTGCAGAGGTCCTGGGTGCATGCTTAAGCAACTTAGAGATTCTAAGTGCG	1	-	JN707599:5030-5149	120
JN707599	MCVSyn_MCV01_0240	TACAAAATTTCCTTGGGAAGAATATGGAACTTTAAAGGATTATATGCAAAGTGGATATAATGCTAGATTTTGCAGAGGTCCTGGGTGCATGCTTAAGCAACTTAGAGATTCTAAGTGCGC	1	-	JN707599:5029-5148	120
JN707599	MCVSyn_MCV01_0241	ACAAAATTTCCTTGGGAAGAATATGGAACTTTAAAGGATTATATGCAAAGTGGATATAATGCTAGATTTTGCAGAGGTCCTGGGTGCATGCTTAAGCAACTTAGAGATTCTAAGTGCGCT	1	-	JN707599:5028-5147	120
JN707599	MCVSyn_MCV01_0242	CAAAATTTCCTTGGGAAGAATATGGAACTTTAAAGGATTATATGCAAAGTGGATATAATGCTAGATTTTGCAGAGGTCCTGGGTGCATGCTTAAGCAACTTAGAGATTCTAAGTGCGCTT	1	-	JN707599:5027-5146	120
JN707599	MCVSyn_MCV01_0243	AAAATTTCCTTGGGAAGAATATGGAACTTTAAAGGATTATATGCAAAGTGGATATAATGCTAGATTTTGCAGAGGTCCTGGGTGCATGCTTAAGCAACTTAGAGATTCTAAGTGCGCTTG	1	-	JN707599:5026-5145	120
JN707599	MCVSyn_MCV01_0244	AAATTTCCTTGGGAAGAATATGGAACTTTAAAGGATTATATGCAAAGTGGATATAATGCTAGATTTTGCAGAGGTCCTGGGTGCATGCTTAAGCAACTTAGAGATTCTAAGTGCGCTTGT	1	-	JN707599:5025-5144	120
JN707599	MCVSyn_MCV01_0245	AATTTCCTTGGGAAGAATATGGAACTTTAAAGGATTATATGCAAAGTGGATATAATGCTAGATTTTGCAGAGGTCCTGGGTGCATGCTTAAGCAACTTAGAGATTCTAAGTGCGCTTGTA	1	-	JN707599:5024-5143	120
JN707599	MCVSyn_MCV01_0246	ATTTCCTTGGGAAGAATATGGAACTTTAAAGGATTATATGCAAAGTGGATATAATGCTAGATTTTGCAGAGGTCCTGGGTGCATGCTTAAGCAACTTAGAGATTCTAAGTGCGCTTGTAT	1	-	JN707599:5023-5142	120
JN707599	MCVSyn_MCV01_0247	TTTCCTTGGGAAGAATATGGAACTTTAAAGGATTATATGCAAAGTGGATATAATGCTAGATTTTGCAGAGGTCCTGGGTGCATGCTTAAGCAACTTAGAGATTCTAAGTGCGCTTGTATT	1	-	JN707599:5022-5141	120
JN707599	MCVSyn_MCV01_0248	TTCCTTGGGAAGAATATGGAACTTTAAAGGATTATATGCAAAGTGGATATAATGCTAGATTTTGCAGAGGTCCTGGGTGCATGCTTAAGCAACTTAGAGATTCTAAGTGCGCTTGTATTA	1	-	JN707599:5021-5140	120
JN707599	MCVSyn_MCV01_0249	TCCTTGGGAAGAATATGGAACTTTAAAGGATTATATGCAAAGTGGATATAATGCTAGATTTTGCAGAGGTCCTGGGTGCATGCTTAAGCAACTTAGAGATTCTAAGTGCGCTTGTATTAG	1	-	JN707599:5020-5139	120
JN707599	MCVSyn_MCV01_0250	CCTTGGGAAGAATATGGAACTTTAAAGGATTATATGCAAAGTGGATATAATGCTAGATTTTGCAGAGGTCCTGGGTGCATGCTTAAGCAACTTAGAGATTCTAAGTGCGCTTGTATTAGC	1	-	JN707599:5019-5138	120
JN707599	MCVSyn_MCV01_0251	CTTGGGAAGAATATGGAACTTTAAAGGATTATATGCAAAGTGGATATAATGCTAGATTTTGCAGAGGTCCTGGGTGCATGCTTAAGCAACTTAGAGATTCTAAGTGCGCTTGTATTAGCT	1	-	JN707599:5018-5137	120
JN707599	MCVSyn_MCV01_0252	TTGGGAAGAATATGGAACTTTAAAGGATTATATGCAAAGTGGATATAATGCTAGATTTTGCAGAGGTCCTGGGTGCATGCTTAAGCAACTTAGAGATTCTAAGTGCGCTTGTATTAGCTG	1	-	JN707599:5017-5136	120
JN707599	MCVSyn_MCV01_0253	TGGGAAGAATATGGAACTTTAAAGGATTATATGCAAAGTGGATATAATGCTAGATTTTGCAGAGGTCCTGGGTGCATGCTTAAGCAACTTAGAGATTCTAAGTGCGCTTGTATTAGCTGT	1	-	JN707599:5016-5135	120
JN707599	MCVSyn_MCV01_0254	GGGAAGAATATGGAACTTTAAAGGATTATATGCAAAGTGGATATAATGCTAGATTTTGCAGAGGTCCTGGGTGCATGCTTAAGCAACTTAGAGATTCTAAGTGCGCTTGTATTAGCTGTA	1	-	JN707599:5015-5134	120
JN707599	MCVSyn_MCV01_0255	GGAAGAATATGGAACTTTAAAGGATTATATGCAAAGTGGATATAATGCTAGATTTTGCAGAGGTCCTGGGTGCATGCTTAAGCAACTTAGAGATTCTAAGTGCGCTTGTATTAGCTGTAA	1	-	JN707599:5014-5133	120
JN707599	MCVSyn_MCV01_0256	GAAGAATATGGAACTTTAAAGGATTATATGCAAAGTGGATATAATGCTAGATTTTGCAGAGGTCCTGGGTGCATGCTTAAGCAACTTAGAGATTCTAAGTGCGCTTGTATTAGCTGTAAG	1	-	JN707599:5013-5132	120
JN707599	MCVSyn_MCV01_0257	AAGAATATGGAACTTTAAAGGATTATATGCAAAGTGGATATAATGCTAGATTTTGCAGAGGTCCTGGGTGCATGCTTAAGCAACTTAGAGATTCTAAGTGCGCTTGTATTAGCTGTAAGT	1	-	JN707599:5012-5131	120
JN707599	MCVSyn_MCV01_0258	AGAATATGGAACTTTAAAGGATTATATGCAAAGTGGATATAATGCTAGATTTTGCAGAGGTCCTGGGTGCATGCTTAAGCAACTTAGAGATTCTAAGTGCGCTTGTATTAGCTGTAAGTT	1	-	JN707599:5011-5130	120
JN707599	MCVSyn_MCV01_0259	GAATATGGAACTTTAAAGGATTATATGCAAAGTGGATATAATGCTAGATTTTGCAGAGGTCCTGGGTGCATGCTTAAGCAACTTAGAGATTCTAAGTGCGCTTGTATTAGCTGTAAGTTG	1	-	JN707599:5010-5129	120
JN707599	MCVSyn_MCV01_0260	AATATGGAACTTTAAAGGATTATATGCAAAGTGGATATAATGCTAGATTTTGCAGAGGTCCTGGGTGCATGCTTAAGCAACTTAGAGATTCTAAGTGCGCTTGTATTAGCTGTAAGTTGT	1	-	JN707599:5009-5128	120
JN707599	MCVSyn_MCV01_0261	ATATGGAACTTTAAAGGATTATATGCAAAGTGGATATAATGCTAGATTTTGCAGAGGTCCTGGGTGCATGCTTAAGCAACTTAGAGATTCTAAGTGCGCTTGTATTAGCTGTAAGTTGTC	1	-	JN707599:5008-5127	120
JN707599	MCVSyn_MCV01_0262	TATGGAACTTTAAAGGATTATATGCAAAGTGGATATAATGCTAGATTTTGCAGAGGTCCTGGGTGCATGCTTAAGCAACTTAGAGATTCTAAGTGCGCTTGTATTAGCTGTAAGTTGTCT	1	-	JN707599:5007-5126	120
JN707599	MCVSyn_MCV01_0263	ATGGAACTTTAAAGGATTATATGCAAAGTGGATATAATGCTAGATTTTGCAGAGGTCCTGGGTGCATGCTTAAGCAACTTAGAGATTCTAAGTGCGCTTGTATTAGCTGTAAGTTGTCTC	1	-	JN707599:5006-5125	120
JN707599	MCVSyn_MCV01_0264	TGGAACTTTAAAGGATTATATGCAAAGTGGATATAATGCTAGATTTTGCAGAGGTCCTGGGTGCATGCTTAAGCAACTTAGAGATTCTAAGTGCGCTTGTATTAGCTGTAAGTTGTCTCG	1	-	JN707599:5005-5124	120
JN707599	MCVSyn_MCV01_0265	GGAACTTTAAAGGATTATATGCAAAGTGGATATAATGCTAGATTTTGCAGAGGTCCTGGGTGCATGCTTAAGCAACTTAGAGATTCTAAGTGCGCTTGTATTAGCTGTAAGTTGTCTCGC	1	-	JN707599:5004-5123	120
JN707599	MCVSyn_MCV01_0266	GAACTTTAAAGGATTATATGCAAAGTGGATATAATGCTAGATTTTGCAGAGGTCCTGGGTGCATGCTTAAGCAACTTAGAGATTCTAAGTGCGCTTGTATTAGCTGTAAGTTGTCTCGCC	1	-	JN707599:5003-5122	120
JN707599	MCVSyn_MCV01_0267	AACTTTAAAGGATTATATGCAAAGTGGATATAATGCTAGATTTTGCAGAGGTCCTGGGTGCATGCTTAAGCAACTTAGAGATTCTAAGTGCGCTTGTATTAGCTGTAAGTTGTCTCGCCA	1	-	JN707599:5002-5121	120
JN707599	MCVSyn_MCV01_0268	ACTTTAAAGGATTATATGCAAAGTGGATATAATGCTAGATTTTGCAGAGGTCCTGGGTGCATGCTTAAGCAACTTAGAGATTCTAAGTGCGCTTGTATTAGCTGTAAGTTGTCTCGCCAG	1	-	JN707599:5001-5120	120
JN707599	MCVSyn_MCV01_0269	CTTTAAAGGATTATATGCAAAGTGGATATAATGCTAGATTTTGCAGAGGTCCTGGGTGCATGCTTAAGCAACTTAGAGATTCTAAGTGCGCTTGTATTAGCTGTAAGTTGTCTCGCCAGC	1	-	JN707599:5000-5119	120
JN707599	MCVSyn_MCV01_0270	TTTAAAGGATTATATGCAAAGTGGATATAATGCTAGATTTTGCAGAGGTCCTGGGTGCATGCTTAAGCAACTTAGAGATTCTAAGTGCGCTTGTATTAGCTGTAAGTTGTCTCGCCAGCA	1	-	JN707599:4999-5118	120
JN707599	MCVSyn_MCV01_0271	TTAAAGGATTATATGCAAAGTGGATATAATGCTAGATTTTGCAGAGGTCCTGGGTGCATGCTTAAGCAACTTAGAGATTCTAAGTGCGCTTGTATTAGCTGTAAGTTGTCTCGCCAGCAT	1	-	JN707599:4998-5117	120
JN707599	MCVSyn_MCV01_0272	TAAAGGATTATATGCAAAGTGGATATAATGCTAGATTTTGCAGAGGTCCTGGGTGCATGCTTAAGCAACTTAGAGATTCTAAGTGCGCTTGTATTAGCTGTAAGTTGTCTCGCCAGCATT	1	-	JN707599:4997-5116	120
JN707599	MCVSyn_MCV01_0273	AAAGGATTATATGCAAAGTGGATATAATGCTAGATTTTGCAGAGGTCCTGGGTGCATGCTTAAGCAACTTAGAGATTCTAAGTGCGCTTGTATTAGCTGTAAGTTGTCTCGCCAGCATTG	1	-	JN707599:4996-5115	120
JN707599	MCVSyn_MCV01_0274	AAGGATTATATGCAAAGTGGATATAATGCTAGATTTTGCAGAGGTCCTGGGTGCATGCTTAAGCAACTTAGAGATTCTAAGTGCGCTTGTATTAGCTGTAAGTTGTCTCGCCAGCATTGT	1	-	JN707599:4995-5114	120
JN707599	MCVSyn_MCV01_0275	AGGATTATATGCAAAGTGGATATAATGCTAGATTTTGCAGAGGTCCTGGGTGCATGCTTAAGCAACTTAGAGATTCTAAGTGCGCTTGTATTAGCTGTAAGTTGTCTCGCCAGCATTGTA	1	-	JN707599:4994-5113	120
JN707599	MCVSyn_MCV01_0276	GGATTATATGCAAAGTGGATATAATGCTAGATTTTGCAGAGGTCCTGGGTGCATGCTTAAGCAACTTAGAGATTCTAAGTGCGCTTGTATTAGCTGTAAGTTGTCTCGCCAGCATTGTAG	1	-	JN707599:4993-5112	120
JN707599	MCVSyn_MCV01_0277	GATTATATGCAAAGTGGATATAATGCTAGATTTTGCAGAGGTCCTGGGTGCATGCTTAAGCAACTTAGAGATTCTAAGTGCGCTTGTATTAGCTGTAAGTTGTCTCGCCAGCATTGTAGT	1	-	JN707599:4992-5111	120
JN707599	MCVSyn_MCV01_0278	ATTATATGCAAAGTGGATATAATGCTAGATTTTGCAGAGGTCCTGGGTGCATGCTTAAGCAACTTAGAGATTCTAAGTGCGCTTGTATTAGCTGTAAGTTGTCTCGCCAGCATTGTAGTC	1	-	JN707599:4991-5110	120
JN707599	MCVSyn_MCV01_0279	TTATATGCAAAGTGGATATAATGCTAGATTTTGCAGAGGTCCTGGGTGCATGCTTAAGCAACTTAGAGATTCTAAGTGCGCTTGTATTAGCTGTAAGTTGTCTCGCCAGCATTGTAGTCT	1	-	JN707599:4990-5109	120
JN707599	MCVSyn_MCV01_0280	TATATGCAAAGTGGATATAATGCTAGATTTTGCAGAGGTCCTGGGTGCATGCTTAAGCAACTTAGAGATTCTAAGTGCGCTTGTATTAGCTGTAAGTTGTCTCGCCAGCATTGTAGTCTA	1	-	JN707599:4989-5108	120
JN707599	MCVSyn_MCV01_0281	ATATGCAAAGTGGATATAATGCTAGATTTTGCAGAGGTCCTGGGTGCATGCTTAAGCAACTTAGAGATTCTAAGTGCGCTTGTATTAGCTGTAAGTTGTCTCGCCAGCATTGTAGTCTAA	1	-	JN707599:4988-5107	120
JN707599	MCVSyn_MCV01_0282	TATGCAAAGTGGATATAATGCTAGATTTTGCAGAGGTCCTGGGTGCATGCTTAAGCAACTTAGAGATTCTAAGTGCGCTTGTATTAGCTGTAAGTTGTCTCGCCAGCATTGTAGTCTAAA	1	-	JN707599:4987-5106	120
JN707599	MCVSyn_MCV01_0283	ATGCAAAGTGGATATAATGCTAGATTTTGCAGAGGTCCTGGGTGCATGCTTAAGCAACTTAGAGATTCTAAGTGCGCTTGTATTAGCTGTAAGTTGTCTCGCCAGCATTGTAGTCTAAAA	1	-	JN707599:4986-5105	120
JN707599	MCVSyn_MCV01_0284	TGCAAAGTGGATATAATGCTAGATTTTGCAGAGGTCCTGGGTGCATGCTTAAGCAACTTAGAGATTCTAAGTGCGCTTGTATTAGCTGTAAGTTGTCTCGCCAGCATTGTAGTCTAAAAA	1	-	JN707599:4985-5104	120
JN707599	MCVSyn_MCV01_0285	GCAAAGTGGATATAATGCTAGATTTTGCAGAGGTCCTGGGTGCATGCTTAAGCAACTTAGAGATTCTAAGTGCGCTTGTATTAGCTGTAAGTTGTCTCGCCAGCATTGTAGTCTAAAAAC	1	-	JN707599:4984-5103	120
JN707599	MCVSyn_MCV01_0286	CAAAGTGGATATAATGCTAGATTTTGCAGAGGTCCTGGGTGCATGCTTAAGCAACTTAGAGATTCTAAGTGCGCTTGTATTAGCTGTAAGTTGTCTCGCCAGCATTGTAGTCTAAAAACT	1	-	JN707599:4983-5102	120
JN707599	MCVSyn_MCV01_0287	AAAGTGGATATAATGCTAGATTTTGCAGAGGTCCTGGGTGCATGCTTAAGCAACTTAGAGATTCTAAGTGCGCTTGTATTAGCTGTAAGTTGTCTCGCCAGCATTGTAGTCTAAAAACTT	1	-	JN707599:4982-5101	120
JN707599	MCVSyn_MCV01_0288	AAGTGGATATAATGCTAGATTTTGCAGAGGTCCTGGGTGCATGCTTAAGCAACTTAGAGATTCTAAGTGCGCTTGTATTAGCTGTAAGTTGTCTCGCCAGCATTGTAGTCTAAAAACTTT	1	-	JN707599:4981-5100	120
JN707599	MCVSyn_MCV01_0289	AGTGGATATAATGCTAGATTTTGCAGAGGTCCTGGGTGCATGCTTAAGCAACTTAGAGATTCTAAGTGCGCTTGTATTAGCTGTAAGTTGTCTCGCCAGCATTGTAGTCTAAAAACTTTA	1	-	JN707599:4980-5099	120
JN707599	MCVSyn_MCV01_0290	GTGGATATAATGCTAGATTTTGCAGAGGTCCTGGGTGCATGCTTAAGCAACTTAGAGATTCTAAGTGCGCTTGTATTAGCTGTAAGTTGTCTCGCCAGCATTGTAGTCTAAAAACTTTAA	1	-	JN707599:4979-5098	120
JN707599	MCVSyn_MCV01_0291	TGGATATAATGCTAGATTTTGCAGAGGTCCTGGGTGCATGCTTAAGCAACTTAGAGATTCTAAGTGCGCTTGTATTAGCTGTAAGTTGTCTCGCCAGCATTGTAGTCTAAAAACTTTAAA	1	-	JN707599:4978-5097	120
JN707599	MCVSyn_MCV01_0292	GGATATAATGCTAGATTTTGCAGAGGTCCTGGGTGCATGCTTAAGCAACTTAGAGATTCTAAGTGCGCTTGTATTAGCTGTAAGTTGTCTCGCCAGCATTGTAGTCTAAAAACTTTAAAG	1	-	JN707599:4977-5096	120
JN707599	MCVSyn_MCV01_0293	GATATAATGCTAGATTTTGCAGAGGTCCTGGGTGCATGCTTAAGCAACTTAGAGATTCTAAGTGCGCTTGTATTAGCTGTAAGTTGTCTCGCCAGCATTGTAGTCTAAAAACTTTAAAGC	1	-	JN707599:4976-5095	120
JN707599	MCVSyn_MCV01_0294	ATATAATGCTAGATTTTGCAGAGGTCCTGGGTGCATGCTTAAGCAACTTAGAGATTCTAAGTGCGCTTGTATTAGCTGTAAGTTGTCTCGCCAGCATTGTAGTCTAAAAACTTTAAAGCA	1	-	JN707599:4975-5094	120
JN707599	MCVSyn_MCV01_0295	TATAATGCTAGATTTTGCAGAGGTCCTGGGTGCATGCTTAAGCAACTTAGAGATTCTAAGTGCGCTTGTATTAGCTGTAAGTTGTCTCGCCAGCATTGTAGTCTAAAAACTTTAAAGCAA	1	-	JN707599:4974-5093	120
JN707599	MCVSyn_MCV01_0296	ATAATGCTAGATTTTGCAGAGGTCCTGGGTGCATGCTTAAGCAACTTAGAGATTCTAAGTGCGCTTGTATTAGCTGTAAGTTGTCTCGCCAGCATTGTAGTCTAAAAACTTTAAAGCAAA	1	-	JN707599:4973-5092	120
JN707599	MCVSyn_MCV01_0297	TAATGCTAGATTTTGCAGAGGTCCTGGGTGCATGCTTAAGCAACTTAGAGATTCTAAGTGCGCTTGTATTAGCTGTAAGTTGTCTCGCCAGCATTGTAGTCTAAAAACTTTAAAGCAAAA	1	-	JN707599:4972-5091	120
JN707599	MCVSyn_MCV01_0298	AATGCTAGATTTTGCAGAGGTCCTGGGTGCATGCTTAAGCAACTTAGAGATTCTAAGTGCGCTTGTATTAGCTGTAAGTTGTCTCGCCAGCATTGTAGTCTAAAAACTTTAAAGCAAAAA	1	-	JN707599:4971-5090	120
JN707599	MCVSyn_MCV01_0299	ATGCTAGATTTTGCAGAGGTCCTGGGTGCATGCTTAAGCAACTTAGAGATTCTAAGTGCGCTTGTATTAGCTGTAAGTTGTCTCGCCAGCATTGTAGTCTAAAAACTTTAAAGCAAAAAA	1	-	JN707599:4970-5089	120
JN707599	MCVSyn_MCV01_0300	TGCTAGATTTTGCAGAGGTCCTGGGTGCATGCTTAAGCAACTTAGAGATTCTAAGTGCGCTTGTATTAGCTGTAAGTTGTCTCGCCAGCATTGTAGTCTAAAAACTTTAAAGCAAAAAAA	1	-	JN707599:4969-5088	120
JN707599	MCVSyn_MCV01_0301	GCTAGATTTTGCAGAGGTCCTGGGTGCATGCTTAAGCAACTTAGAGATTCTAAGTGCGCTTGTATTAGCTGTAAGTTGTCTCGCCAGCATTGTAGTCTAAAAACTTTAAAGCAAAAAAAC	1	-	JN707599:4968-5087	120
JN707599	MCVSyn_MCV01_0302	CTAGATTTTGCAGAGGTCCTGGGTGCATGCTTAAGCAACTTAGAGATTCTAAGTGCGCTTGTATTAGCTGTAAGTTGTCTCGCCAGCATTGTAGTCTAAAAACTTTAAAGCAAAAAAACT	1	-	JN707599:4967-5086	120
JN707599	MCVSyn_MCV01_0303	TAGATTTTGCAGAGGTCCTGGGTGCATGCTTAAGCAACTTAGAGATTCTAAGTGCGCTTGTATTAGCTGTAAGTTGTCTCGCCAGCATTGTAGTCTAAAAACTTTAAAGCAAAAAAACTG	1	-	JN707599:4966-5085	120
JN707599	MCVSyn_MCV01_0304	AGATTTTGCAGAGGTCCTGGGTGCATGCTTAAGCAACTTAGAGATTCTAAGTGCGCTTGTATTAGCTGTAAGTTGTCTCGCCAGCATTGTAGTCTAAAAACTTTAAAGCAAAAAAACTGT	1	-	JN707599:4965-5084	120
JN707599	MCVSyn_MCV01_0305	GATTTTGCAGAGGTCCTGGGTGCATGCTTAAGCAACTTAGAGATTCTAAGTGCGCTTGTATTAGCTGTAAGTTGTCTCGCCAGCATTGTAGTCTAAAAACTTTAAAGCAAAAAAACTGTC	1	-	JN707599:4964-5083	120
JN707599	MCVSyn_MCV01_0306	ATTTTGCAGAGGTCCTGGGTGCATGCTTAAGCAACTTAGAGATTCTAAGTGCGCTTGTATTAGCTGTAAGTTGTCTCGCCAGCATTGTAGTCTAAAAACTTTAAAGCAAAAAAACTGTCT	1	-	JN707599:4963-5082	120
JN707599	MCVSyn_MCV01_0307	TTTTGCAGAGGTCCTGGGTGCATGCTTAAGCAACTTAGAGATTCTAAGTGCGCTTGTATTAGCTGTAAGTTGTCTCGCCAGCATTGTAGTCTAAAAACTTTAAAGCAAAAAAACTGTCTG	1	-	JN707599:4962-5081	120
JN707599	MCVSyn_MCV01_0308	TTTGCAGAGGTCCTGGGTGCATGCTTAAGCAACTTAGAGATTCTAAGTGCGCTTGTATTAGCTGTAAGTTGTCTCGCCAGCATTGTAGTCTAAAAACTTTAAAGCAAAAAAACTGTCTGA	1	-	JN707599:4961-5080	120
JN707599	MCVSyn_MCV01_0309	TTGCAGAGGTCCTGGGTGCATGCTTAAGCAACTTAGAGATTCTAAGTGCGCTTGTATTAGCTGTAAGTTGTCTCGCCAGCATTGTAGTCTAAAAACTTTAAAGCAAAAAAACTGTCTGAC	1	-	JN707599:4960-5079	120
JN707599	MCVSyn_MCV01_0310	TGCAGAGGTCCTGGGTGCATGCTTAAGCAACTTAGAGATTCTAAGTGCGCTTGTATTAGCTGTAAGTTGTCTCGCCAGCATTGTAGTCTAAAAACTTTAAAGCAAAAAAACTGTCTGACG	1	-	JN707599:4959-5078	120
JN707599	MCVSyn_MCV01_0311	GCAGAGGTCCTGGGTGCATGCTTAAGCAACTTAGAGATTCTAAGTGCGCTTGTATTAGCTGTAAGTTGTCTCGCCAGCATTGTAGTCTAAAAACTTTAAAGCAAAAAAACTGTCTGACGT	1	-	JN707599:4958-5077	120
JN707599	MCVSyn_MCV01_0312	CAGAGGTCCTGGGTGCATGCTTAAGCAACTTAGAGATTCTAAGTGCGCTTGTATTAGCTGTAAGTTGTCTCGCCAGCATTGTAGTCTAAAAACTTTAAAGCAAAAAAACTGTCTGACGTG	1	-	JN707599:4957-5076	120
JN707599	MCVSyn_MCV01_0313	AGAGGTCCTGGGTGCATGCTTAAGCAACTTAGAGATTCTAAGTGCGCTTGTATTAGCTGTAAGTTGTCTCGCCAGCATTGTAGTCTAAAAACTTTAAAGCAAAAAAACTGTCTGACGTGG	1	-	JN707599:4956-5075	120
JN707599	MCVSyn_MCV01_0314	GAGGTCCTGGGTGCATGCTTAAGCAACTTAGAGATTCTAAGTGCGCTTGTATTAGCTGTAAGTTGTCTCGCCAGCATTGTAGTCTAAAAACTTTAAAGCAAAAAAACTGTCTGACGTGGG	1	-	JN707599:4955-5074	120
JN707599	MCVSyn_MCV01_0315	AGGTCCTGGGTGCATGCTTAAGCAACTTAGAGATTCTAAGTGCGCTTGTATTAGCTGTAAGTTGTCTCGCCAGCATTGTAGTCTAAAAACTTTAAAGCAAAAAAACTGTCTGACGTGGGG	1	-	JN707599:4954-5073	120
JN707599	MCVSyn_MCV01_0316	GGTCCTGGGTGCATGCTTAAGCAACTTAGAGATTCTAAGTGCGCTTGTATTAGCTGTAAGTTGTCTCGCCAGCATTGTAGTCTAAAAACTTTAAAGCAAAAAAACTGTCTGACGTGGGGA	1	-	JN707599:4953-5072	120
JN707599	MCVSyn_MCV01_0317	GTCCTGGGTGCATGCTTAAGCAACTTAGAGATTCTAAGTGCGCTTGTATTAGCTGTAAGTTGTCTCGCCAGCATTGTAGTCTAAAAACTTTAAAGCAAAAAAACTGTCTGACGTGGGGAG	1	-	JN707599:4952-5071	120
JN707599	MCVSyn_MCV01_0318	TCCTGGGTGCATGCTTAAGCAACTTAGAGATTCTAAGTGCGCTTGTATTAGCTGTAAGTTGTCTCGCCAGCATTGTAGTCTAAAAACTTTAAAGCAAAAAAACTGTCTGACGTGGGGAGA	1	-	JN707599:4951-5070	120
JN707599	MCVSyn_MCV01_0319	CCTGGGTGCATGCTTAAGCAACTTAGAGATTCTAAGTGCGCTTGTATTAGCTGTAAGTTGTCTCGCCAGCATTGTAGTCTAAAAACTTTAAAGCAAAAAAACTGTCTGACGTGGGGAGAG	1	-	JN707599:4950-5069	120
JN707599	MCVSyn_MCV01_0320	CTGGGTGCATGCTTAAGCAACTTAGAGATTCTAAGTGCGCTTGTATTAGCTGTAAGTTGTCTCGCCAGCATTGTAGTCTAAAAACTTTAAAGCAAAAAAACTGTCTGACGTGGGGAGAGT	1	-	JN707599:4949-5068	120
JN707599	MCVSyn_MCV01_0321	TGGGTGCATGCTTAAGCAACTTAGAGATTCTAAGTGCGCTTGTATTAGCTGTAAGTTGTCTCGCCAGCATTGTAGTCTAAAAACTTTAAAGCAAAAAAACTGTCTGACGTGGGGAGAGTG	1	-	JN707599:4948-5067	120
JN707599	MCVSyn_MCV01_0322	GGGTGCATGCTTAAGCAACTTAGAGATTCTAAGTGCGCTTGTATTAGCTGTAAGTTGTCTCGCCAGCATTGTAGTCTAAAAACTTTAAAGCAAAAAAACTGTCTGACGTGGGGAGAGTGT	1	-	JN707599:4947-5066	120
JN707599	MCVSyn_MCV01_0323	GGTGCATGCTTAAGCAACTTAGAGATTCTAAGTGCGCTTGTATTAGCTGTAAGTTGTCTCGCCAGCATTGTAGTCTAAAAACTTTAAAGCAAAAAAACTGTCTGACGTGGGGAGAGTGTT	1	-	JN707599:4946-5065	120
JN707599	MCVSyn_MCV01_0324	GTGCATGCTTAAGCAACTTAGAGATTCTAAGTGCGCTTGTATTAGCTGTAAGTTGTCTCGCCAGCATTGTAGTCTAAAAACTTTAAAGCAAAAAAACTGTCTGACGTGGGGAGAGTGTTT	1	-	JN707599:4945-5064	120
JN707599	MCVSyn_MCV01_0325	TGCATGCTTAAGCAACTTAGAGATTCTAAGTGCGCTTGTATTAGCTGTAAGTTGTCTCGCCAGCATTGTAGTCTAAAAACTTTAAAGCAAAAAAACTGTCTGACGTGGGGAGAGTGTTTT	1	-	JN707599:4944-5063	120
JN707599	MCVSyn_MCV01_0326	GCATGCTTAAGCAACTTAGAGATTCTAAGTGCGCTTGTATTAGCTGTAAGTTGTCTCGCCAGCATTGTAGTCTAAAAACTTTAAAGCAAAAAAACTGTCTGACGTGGGGAGAGTGTTTTT	1	-	JN707599:4943-5062	120
JN707599	MCVSyn_MCV01_0327	CATGCTTAAGCAACTTAGAGATTCTAAGTGCGCTTGTATTAGCTGTAAGTTGTCTCGCCAGCATTGTAGTCTAAAAACTTTAAAGCAAAAAAACTGTCTGACGTGGGGAGAGTGTTTTTG	1	-	JN707599:4942-5061	120
JN707599	MCVSyn_MCV01_0328	ATGCTTAAGCAACTTAGAGATTCTAAGTGCGCTTGTATTAGCTGTAAGTTGTCTCGCCAGCATTGTAGTCTAAAAACTTTAAAGCAAAAAAACTGTCTGACGTGGGGAGAGTGTTTTTGC	1	-	JN707599:4941-5060	120
JN707599	MCVSyn_MCV01_0329	TGCTTAAGCAACTTAGAGATTCTAAGTGCGCTTGTATTAGCTGTAAGTTGTCTCGCCAGCATTGTAGTCTAAAAACTTTAAAGCAAAAAAACTGTCTGACGTGGGGAGAGTGTTTTTGCT	1	-	JN707599:4940-5059	120
JN707599	MCVSyn_MCV01_0330	GCTTAAGCAACTTAGAGATTCTAAGTGCGCTTGTATTAGCTGTAAGTTGTCTCGCCAGCATTGTAGTCTAAAAACTTTAAAGCAAAAAAACTGTCTGACGTGGGGAGAGTGTTTTTGCTA	1	-	JN707599:4939-5058	120
JN707599	MCVSyn_MCV01_0331	CTTAAGCAACTTAGAGATTCTAAGTGCGCTTGTATTAGCTGTAAGTTGTCTCGCCAGCATTGTAGTCTAAAAACTTTAAAGCAAAAAAACTGTCTGACGTGGGGAGAGTGTTTTTGCTAT	1	-	JN707599:4938-5057	120
JN707599	MCVSyn_MCV01_0332	TTAAGCAACTTAGAGATTCTAAGTGCGCTTGTATTAGCTGTAAGTTGTCTCGCCAGCATTGTAGTCTAAAAACTTTAAAGCAAAAAAACTGTCTGACGTGGGGAGAGTGTTTTTGCTATC	1	-	JN707599:4937-5056	120
JN707599	MCVSyn_MCV01_0333	TAAGCAACTTAGAGATTCTAAGTGCGCTTGTATTAGCTGTAAGTTGTCTCGCCAGCATTGTAGTCTAAAAACTTTAAAGCAAAAAAACTGTCTGACGTGGGGAGAGTGTTTTTGCTATCA	1	-	JN707599:4936-5055	120
JN707599	MCVSyn_MCV01_0334	AAGCAACTTAGAGATTCTAAGTGCGCTTGTATTAGCTGTAAGTTGTCTCGCCAGCATTGTAGTCTAAAAACTTTAAAGCAAAAAAACTGTCTGACGTGGGGAGAGTGTTTTTGCTATCAG	1	-	JN707599:4935-5054	120
JN707599	MCVSyn_MCV01_0335	AGCAACTTAGAGATTCTAAGTGCGCTTGTATTAGCTGTAAGTTGTCTCGCCAGCATTGTAGTCTAAAAACTTTAAAGCAAAAAAACTGTCTGACGTGGGGAGAGTGTTTTTGCTATCAGT	1	-	JN707599:4934-5053	120
JN707599	MCVSyn_MCV01_0336	GCAACTTAGAGATTCTAAGTGCGCTTGTATTAGCTGTAAGTTGTCTCGCCAGCATTGTAGTCTAAAAACTTTAAAGCAAAAAAACTGTCTGACGTGGGGAGAGTGTTTTTGCTATCAGTG	1	-	JN707599:4933-5052	120
JN707599	MCVSyn_MCV01_0337	CAACTTAGAGATTCTAAGTGCGCTTGTATTAGCTGTAAGTTGTCTCGCCAGCATTGTAGTCTAAAAACTTTAAAGCAAAAAAACTGTCTGACGTGGGGAGAGTGTTTTTGCTATCAGTGC	1	-	JN707599:4932-5051	120
JN707599	MCVSyn_MCV01_0338	AACTTAGAGATTCTAAGTGCGCTTGTATTAGCTGTAAGTTGTCTCGCCAGCATTGTAGTCTAAAAACTTTAAAGCAAAAAAACTGTCTGACGTGGGGAGAGTGTTTTTGCTATCAGTGCT	1	-	JN707599:4931-5050	120
JN707599	MCVSyn_MCV01_0339	ACTTAGAGATTCTAAGTGCGCTTGTATTAGCTGTAAGTTGTCTCGCCAGCATTGTAGTCTAAAAACTTTAAAGCAAAAAAACTGTCTGACGTGGGGAGAGTGTTTTTGCTATCAGTGCTT	1	-	JN707599:4930-5049	120
JN707599	MCVSyn_MCV01_0340	CTTAGAGATTCTAAGTGCGCTTGTATTAGCTGTAAGTTGTCTCGCCAGCATTGTAGTCTAAAAACTTTAAAGCAAAAAAACTGTCTGACGTGGGGAGAGTGTTTTTGCTATCAGTGCTTT	1	-	JN707599:4929-5048	120
JN707599	MCVSyn_MCV01_0341	TTAGAGATTCTAAGTGCGCTTGTATTAGCTGTAAGTTGTCTCGCCAGCATTGTAGTCTAAAAACTTTAAAGCAAAAAAACTGTCTGACGTGGGGAGAGTGTTTTTGCTATCAGTGCTTTA	1	-	JN707599:4928-5047	120
JN707599	MCVSyn_MCV01_0342	TAGAGATTCTAAGTGCGCTTGTATTAGCTGTAAGTTGTCTCGCCAGCATTGTAGTCTAAAAACTTTAAAGCAAAAAAACTGTCTGACGTGGGGAGAGTGTTTTTGCTATCAGTGCTTTAT	1	-	JN707599:4927-5046	120
JN707599	MCVSyn_MCV01_0343	AGAGATTCTAAGTGCGCTTGTATTAGCTGTAAGTTGTCTCGCCAGCATTGTAGTCTAAAAACTTTAAAGCAAAAAAACTGTCTGACGTGGGGAGAGTGTTTTTGCTATCAGTGCTTTATT	1	-	JN707599:4926-5045	120
JN707599	MCVSyn_MCV01_0344	GAGATTCTAAGTGCGCTTGTATTAGCTGTAAGTTGTCTCGCCAGCATTGTAGTCTAAAAACTTTAAAGCAAAAAAACTGTCTGACGTGGGGAGAGTGTTTTTGCTATCAGTGCTTTATTC	1	-	JN707599:4925-5044	120
JN707599	MCVSyn_MCV01_0345	AGATTCTAAGTGCGCTTGTATTAGCTGTAAGTTGTCTCGCCAGCATTGTAGTCTAAAAACTTTAAAGCAAAAAAACTGTCTGACGTGGGGAGAGTGTTTTTGCTATCAGTGCTTTATTCT	1	-	JN707599:4924-5043	120
JN707599	MCVSyn_MCV01_0346	GATTCTAAGTGCGCTTGTATTAGCTGTAAGTTGTCTCGCCAGCATTGTAGTCTAAAAACTTTAAAGCAAAAAAACTGTCTGACGTGGGGAGAGTGTTTTTGCTATCAGTGCTTTATTCTT	1	-	JN707599:4923-5042	120
JN707599	MCVSyn_MCV01_0347	ATTCTAAGTGCGCTTGTATTAGCTGTAAGTTGTCTCGCCAGCATTGTAGTCTAAAAACTTTAAAGCAAAAAAACTGTCTGACGTGGGGAGAGTGTTTTTGCTATCAGTGCTTTATTCTTT	1	-	JN707599:4922-5041	120
JN707599	MCVSyn_MCV01_0348	TTCTAAGTGCGCTTGTATTAGCTGTAAGTTGTCTCGCCAGCATTGTAGTCTAAAAACTTTAAAGCAAAAAAACTGTCTGACGTGGGGAGAGTGTTTTTGCTATCAGTGCTTTATTCTTTG	1	-	JN707599:4921-5040	120
JN707599	MCVSyn_MCV01_0349	TCTAAGTGCGCTTGTATTAGCTGTAAGTTGTCTCGCCAGCATTGTAGTCTAAAAACTTTAAAGCAAAAAAACTGTCTGACGTGGGGAGAGTGTTTTTGCTATCAGTGCTTTATTCTTTGG	1	-	JN707599:4920-5039	120
JN707599	MCVSyn_MCV01_0350	CTAAGTGCGCTTGTATTAGCTGTAAGTTGTCTCGCCAGCATTGTAGTCTAAAAACTTTAAAGCAAAAAAACTGTCTGACGTGGGGAGAGTGTTTTTGCTATCAGTGCTTTATTCTTTGGT	1	-	JN707599:4919-5038	120
JN707599	MCVSyn_MCV01_0351	TAAGTGCGCTTGTATTAGCTGTAAGTTGTCTCGCCAGCATTGTAGTCTAAAAACTTTAAAGCAAAAAAACTGTCTGACGTGGGGAGAGTGTTTTTGCTATCAGTGCTTTATTCTTTGGTT	1	-	JN707599:4918-5037	120
JN707599	MCVSyn_MCV01_0352	AAGTGCGCTTGTATTAGCTGTAAGTTGTCTCGCCAGCATTGTAGTCTAAAAACTTTAAAGCAAAAAAACTGTCTGACGTGGGGAGAGTGTTTTTGCTATCAGTGCTTTATTCTTTGGTTT	1	-	JN707599:4917-5036	120
JN707599	MCVSyn_MCV01_0353	AGTGCGCTTGTATTAGCTGTAAGTTGTCTCGCCAGCATTGTAGTCTAAAAACTTTAAAGCAAAAAAACTGTCTGACGTGGGGAGAGTGTTTTTGCTATCAGTGCTTTATTCTTTGGTTTG	1	-	JN707599:4916-5035	120
JN707599	MCVSyn_MCV01_0354	GTGCGCTTGTATTAGCTGTAAGTTGTCTCGCCAGCATTGTAGTCTAAAAACTTTAAAGCAAAAAAACTGTCTGACGTGGGGAGAGTGTTTTTGCTATCAGTGCTTTATTCTTTGGTTTGG	1	-	JN707599:4915-5034	120
JN707599	MCVSyn_MCV01_0355	TGCGCTTGTATTAGCTGTAAGTTGTCTCGCCAGCATTGTAGTCTAAAAACTTTAAAGCAAAAAAACTGTCTGACGTGGGGAGAGTGTTTTTGCTATCAGTGCTTTATTCTTTGGTTTGGA	1	-	JN707599:4914-5033	120
JN707599	MCVSyn_MCV01_0356	GCGCTTGTATTAGCTGTAAGTTGTCTCGCCAGCATTGTAGTCTAAAAACTTTAAAGCAAAAAAACTGTCTGACGTGGGGAGAGTGTTTTTGCTATCAGTGCTTTATTCTTTGGTTTGGAT	1	-	JN707599:4913-5032	120
JN707599	MCVSyn_MCV01_0357	CGCTTGTATTAGCTGTAAGTTGTCTCGCCAGCATTGTAGTCTAAAAACTTTAAAGCAAAAAAACTGTCTGACGTGGGGAGAGTGTTTTTGCTATCAGTGCTTTATTCTTTGGTTTGGATT	1	-	JN707599:4912-5031	120
JN707599	MCVSyn_MCV01_0358	GCTTGTATTAGCTGTAAGTTGTCTCGCCAGCATTGTAGTCTAAAAACTTTAAAGCAAAAAAACTGTCTGACGTGGGGAGAGTGTTTTTGCTATCAGTGCTTTATTCTTTGGTTTGGATTT	1	-	JN707599:4911-5030	120
JN707599	MCVSyn_MCV01_0359	CTTGTATTAGCTGTAAGTTGTCTCGCCAGCATTGTAGTCTAAAAACTTTAAAGCAAAAAAACTGTCTGACGTGGGGAGAGTGTTTTTGCTATCAGTGCTTTATTCTTTGGTTTGGATTTC	1	-	JN707599:4910-5029	120
JN707599	MCVSyn_MCV01_0360	TTGTATTAGCTGTAAGTTGTCTCGCCAGCATTGTAGTCTAAAAACTTTAAAGCAAAAAAACTGTCTGACGTGGGGAGAGTGTTTTTGCTATCAGTGCTTTATTCTTTGGTTTGGATTTCC	1	-	JN707599:4909-5028	120
JN707599	MCVSyn_MCV01_0361	TGTATTAGCTGTAAGTTGTCTCGCCAGCATTGTAGTCTAAAAACTTTAAAGCAAAAAAACTGTCTGACGTGGGGAGAGTGTTTTTGCTATCAGTGCTTTATTCTTTGGTTTGGATTTCCT	1	-	JN707599:4908-5027	120
JN707599	MCVSyn_MCV01_0362	GTATTAGCTGTAAGTTGTCTCGCCAGCATTGTAGTCTAAAAACTTTAAAGCAAAAAAACTGTCTGACGTGGGGAGAGTGTTTTTGCTATCAGTGCTTTATTCTTTGGTTTGGATTTCCTC	1	-	JN707599:4907-5026	120
JN707599	MCVSyn_MCV01_0363	TATTAGCTGTAAGTTGTCTCGCCAGCATTGTAGTCTAAAAACTTTAAAGCAAAAAAACTGTCTGACGTGGGGAGAGTGTTTTTGCTATCAGTGCTTTATTCTTTGGTTTGGATTTCCTCC	1	-	JN707599:4906-5025	120
JN707599	MCVSyn_MCV01_0364	ATTAGCTGTAAGTTGTCTCGCCAGCATTGTAGTCTAAAAACTTTAAAGCAAAAAAACTGTCTGACGTGGGGAGAGTGTTTTTGCTATCAGTGCTTTATTCTTTGGTTTGGATTTCCTCCT	1	-	JN707599:4905-5024	120
JN707599	MCVSyn_MCV01_0365	TTAGCTGTAAGTTGTCTCGCCAGCATTGTAGTCTAAAAACTTTAAAGCAAAAAAACTGTCTGACGTGGGGAGAGTGTTTTTGCTATCAGTGCTTTATTCTTTGGTTTGGATTTCCTCCTA	1	-	JN707599:4904-5023	120
JN707599	MCVSyn_MCV01_0366	TAGCTGTAAGTTGTCTCGCCAGCATTGTAGTCTAAAAACTTTAAAGCAAAAAAACTGTCTGACGTGGGGAGAGTGTTTTTGCTATCAGTGCTTTATTCTTTGGTTTGGATTTCCTCCTAC	1	-	JN707599:4903-5022	120
JN707599	MCVSyn_MCV01_0367	AGCTGTAAGTTGTCTCGCCAGCATTGTAGTCTAAAAACTTTAAAGCAAAAAAACTGTCTGACGTGGGGAGAGTGTTTTTGCTATCAGTGCTTTATTCTTTGGTTTGGATTTCCTCCTACT	1	-	JN707599:4902-5021	120
JN707599	MCVSyn_MCV01_0368	GCTGTAAGTTGTCTCGCCAGCATTGTAGTCTAAAAACTTTAAAGCAAAAAAACTGTCTGACGTGGGGAGAGTGTTTTTGCTATCAGTGCTTTATTCTTTGGTTTGGATTTCCTCCTACTT	1	-	JN707599:4901-5020	120
JN707599	MCVSyn_MCV01_0369	CTGTAAGTTGTCTCGCCAGCATTGTAGTCTAAAAACTTTAAAGCAAAAAAACTGTCTGACGTGGGGAGAGTGTTTTTGCTATCAGTGCTTTATTCTTTGGTTTGGATTTCCTCCTACTTG	1	-	JN707599:4900-5019	120
JN707599	MCVSyn_MCV01_0370	TGTAAGTTGTCTCGCCAGCATTGTAGTCTAAAAACTTTAAAGCAAAAAAACTGTCTGACGTGGGGAGAGTGTTTTTGCTATCAGTGCTTTATTCTTTGGTTTGGATTTCCTCCTACTTGG	1	-	JN707599:4899-5018	120
JN707599	MCVSyn_MCV01_0371	GTAAGTTGTCTCGCCAGCATTGTAGTCTAAAAACTTTAAAGCAAAAAAACTGTCTGACGTGGGGAGAGTGTTTTTGCTATCAGTGCTTTATTCTTTGGTTTGGATTTCCTCCTACTTGGG	1	-	JN707599:4898-5017	120
JN707599	MCVSyn_MCV01_0372	TAAGTTGTCTCGCCAGCATTGTAGTCTAAAAACTTTAAAGCAAAAAAACTGTCTGACGTGGGGAGAGTGTTTTTGCTATCAGTGCTTTATTCTTTGGTTTGGATTTCCTCCTACTTGGGA	1	-	JN707599:4897-5016	120
JN707599	MCVSyn_MCV01_0373	AAGTTGTCTCGCCAGCATTGTAGTCTAAAAACTTTAAAGCAAAAAAACTGTCTGACGTGGGGAGAGTGTTTTTGCTATCAGTGCTTTATTCTTTGGTTTGGATTTCCTCCTACTTGGGAA	1	-	JN707599:4896-5015	120
JN707599	MCVSyn_MCV01_0374	AGTTGTCTCGCCAGCATTGTAGTCTAAAAACTTTAAAGCAAAAAAACTGTCTGACGTGGGGAGAGTGTTTTTGCTATCAGTGCTTTATTCTTTGGTTTGGATTTCCTCCTACTTGGGAAA	1	-	JN707599:4895-5014	120
JN707599	MCVSyn_MCV01_0375	GTTGTCTCGCCAGCATTGTAGTCTAAAAACTTTAAAGCAAAAAAACTGTCTGACGTGGGGAGAGTGTTTTTGCTATCAGTGCTTTATTCTTTGGTTTGGATTTCCTCCTACTTGGGAAAG	1	-	JN707599:4894-5013	120
JN707599	MCVSyn_MCV01_0376	TTGTCTCGCCAGCATTGTAGTCTAAAAACTTTAAAGCAAAAAAACTGTCTGACGTGGGGAGAGTGTTTTTGCTATCAGTGCTTTATTCTTTGGTTTGGATTTCCTCCTACTTGGGAAAGT	1	-	JN707599:4893-5012	120
JN707599	MCVSyn_MCV01_0377	TGTCTCGCCAGCATTGTAGTCTAAAAACTTTAAAGCAAAAAAACTGTCTGACGTGGGGAGAGTGTTTTTGCTATCAGTGCTTTATTCTTTGGTTTGGATTTCCTCCTACTTGGGAAAGTT	1	-	JN707599:4892-5011	120
JN707599	MCVSyn_MCV01_0378	GTCTCGCCAGCATTGTAGTCTAAAAACTTTAAAGCAAAAAAACTGTCTGACGTGGGGAGAGTGTTTTTGCTATCAGTGCTTTATTCTTTGGTTTGGATTTCCTCCTACTTGGGAAAGTTT	1	-	JN707599:4891-5010	120
JN707599	MCVSyn_MCV01_0379	TCTCGCCAGCATTGTAGTCTAAAAACTTTAAAGCAAAAAAACTGTCTGACGTGGGGAGAGTGTTTTTGCTATCAGTGCTTTATTCTTTGGTTTGGATTTCCTCCTACTTGGGAAAGTTTT	1	-	JN707599:4890-5009	120
JN707599	MCVSyn_MCV01_0380	CTCGCCAGCATTGTAGTCTAAAAACTTTAAAGCAAAAAAACTGTCTGACGTGGGGAGAGTGTTTTTGCTATCAGTGCTTTATTCTTTGGTTTGGATTTCCTCCTACTTGGGAAAGTTTTG	1	-	JN707599:4889-5008	120
JN707599	MCVSyn_MCV01_0381	TCGCCAGCATTGTAGTCTAAAAACTTTAAAGCAAAAAAACTGTCTGACGTGGGGAGAGTGTTTTTGCTATCAGTGCTTTATTCTTTGGTTTGGATTTCCTCCTACTTGGGAAAGTTTTGA	1	-	JN707599:4888-5007	120
JN707599	MCVSyn_MCV01_0382	CGCCAGCATTGTAGTCTAAAAACTTTAAAGCAAAAAAACTGTCTGACGTGGGGAGAGTGTTTTTGCTATCAGTGCTTTATTCTTTGGTTTGGATTTCCTCCTACTTGGGAAAGTTTTGAC	1	-	JN707599:4887-5006	120
JN707599	MCVSyn_MCV01_0383	GCCAGCATTGTAGTCTAAAAACTTTAAAGCAAAAAAACTGTCTGACGTGGGGAGAGTGTTTTTGCTATCAGTGCTTTATTCTTTGGTTTGGATTTCCTCCTACTTGGGAAAGTTTTGACT	1	-	JN707599:4886-5005	120
JN707599	MCVSyn_MCV01_0384	CCAGCATTGTAGTCTAAAAACTTTAAAGCAAAAAAACTGTCTGACGTGGGGAGAGTGTTTTTGCTATCAGTGCTTTATTCTTTGGTTTGGATTTCCTCCTACTTGGGAAAGTTTTGACTG	1	-	JN707599:4885-5004	120
JN707599	MCVSyn_MCV01_0385	CAGCATTGTAGTCTAAAAACTTTAAAGCAAAAAAACTGTCTGACGTGGGGAGAGTGTTTTTGCTATCAGTGCTTTATTCTTTGGTTTGGATTTCCTCCTACTTGGGAAAGTTTTGACTGG	1	-	JN707599:4884-5003	120
JN707599	MCVSyn_MCV01_0386	AGCATTGTAGTCTAAAAACTTTAAAGCAAAAAAACTGTCTGACGTGGGGAGAGTGTTTTTGCTATCAGTGCTTTATTCTTTGGTTTGGATTTCCTCCTACTTGGGAAAGTTTTGACTGGT	1	-	JN707599:4883-5002	120
JN707599	MCVSyn_MCV01_0387	GCATTGTAGTCTAAAAACTTTAAAGCAAAAAAACTGTCTGACGTGGGGAGAGTGTTTTTGCTATCAGTGCTTTATTCTTTGGTTTGGATTTCCTCCTACTTGGGAAAGTTTTGACTGGTG	1	-	JN707599:4882-5001	120
JN707599	MCVSyn_MCV01_0388	CATTGTAGTCTAAAAACTTTAAAGCAAAAAAACTGTCTGACGTGGGGAGAGTGTTTTTGCTATCAGTGCTTTATTCTTTGGTTTGGATTTCCTCCTACTTGGGAAAGTTTTGACTGGTGG	1	-	JN707599:4881-5000	120
JN707599	MCVSyn_MCV01_0389	ATTGTAGTCTAAAAACTTTAAAGCAAAAAAACTGTCTGACGTGGGGAGAGTGTTTTTGCTATCAGTGCTTTATTCTTTGGTTTGGATTTCCTCCTACTTGGGAAAGTTTTGACTGGTGGC	1	-	JN707599:4880-4999	120
JN707599	MCVSyn_MCV01_0390	TTGTAGTCTAAAAACTTTAAAGCAAAAAAACTGTCTGACGTGGGGAGAGTGTTTTTGCTATCAGTGCTTTATTCTTTGGTTTGGATTTCCTCCTACTTGGGAAAGTTTTGACTGGTGGCA	1	-	JN707599:4879-4998	120
JN707599	MCVSyn_MCV01_0391	TGTAGTCTAAAAACTTTAAAGCAAAAAAACTGTCTGACGTGGGGAGAGTGTTTTTGCTATCAGTGCTTTATTCTTTGGTTTGGATTTCCTCCTACTTGGGAAAGTTTTGACTGGTGGCAA	1	-	JN707599:4878-4997	120
JN707599	MCVSyn_MCV01_0392	GTAGTCTAAAAACTTTAAAGCAAAAAAACTGTCTGACGTGGGGAGAGTGTTTTTGCTATCAGTGCTTTATTCTTTGGTTTGGATTTCCTCCTACTTGGGAAAGTTTTGACTGGTGGCAAA	1	-	JN707599:4877-4996	120
JN707599	MCVSyn_MCV01_0393	TAGTCTAAAAACTTTAAAGCAAAAAAACTGTCTGACGTGGGGAGAGTGTTTTTGCTATCAGTGCTTTATTCTTTGGTTTGGATTTCCTCCTACTTGGGAAAGTTTTGACTGGTGGCAAAA	1	-	JN707599:4876-4995	120
JN707599	MCVSyn_MCV01_0394	AGTCTAAAAACTTTAAAGCAAAAAAACTGTCTGACGTGGGGAGAGTGTTTTTGCTATCAGTGCTTTATTCTTTGGTTTGGATTTCCTCCTACTTGGGAAAGTTTTGACTGGTGGCAAAAA	1	-	JN707599:4875-4994	120
JN707599	MCVSyn_MCV01_0395	GTCTAAAAACTTTAAAGCAAAAAAACTGTCTGACGTGGGGAGAGTGTTTTTGCTATCAGTGCTTTATTCTTTGGTTTGGATTTCCTCCTACTTGGGAAAGTTTTGACTGGTGGCAAAAAA	1	-	JN707599:4874-4993	120
JN707599	MCVSyn_MCV01_0396	TCTAAAAACTTTAAAGCAAAAAAACTGTCTGACGTGGGGAGAGTGTTTTTGCTATCAGTGCTTTATTCTTTGGTTTGGATTTCCTCCTACTTGGGAAAGTTTTGACTGGTGGCAAAAAAC	1	-	JN707599:4873-4992	120
JN707599	MCVSyn_MCV01_0397	CTAAAAACTTTAAAGCAAAAAAACTGTCTGACGTGGGGAGAGTGTTTTTGCTATCAGTGCTTTATTCTTTGGTTTGGATTTCCTCCTACTTGGGAAAGTTTTGACTGGTGGCAAAAAACT	1	-	JN707599:4872-4991	120
JN707599	MCVSyn_MCV01_0398	TAAAAACTTTAAAGCAAAAAAACTGTCTGACGTGGGGAGAGTGTTTTTGCTATCAGTGCTTTATTCTTTGGTTTGGATTTCCTCCTACTTGGGAAAGTTTTGACTGGTGGCAAAAAACTT	1	-	JN707599:4871-4990	120
JN707599	MCVSyn_MCV01_0399	AAAAACTTTAAAGCAAAAAAACTGTCTGACGTGGGGAGAGTGTTTTTGCTATCAGTGCTTTATTCTTTGGTTTGGATTTCCTCCTACTTGGGAAAGTTTTGACTGGTGGCAAAAAACTTT	1	-	JN707599:4870-4989	120
JN707599	MCVSyn_MCV01_0400	AAAACTTTAAAGCAAAAAAACTGTCTGACGTGGGGAGAGTGTTTTTGCTATCAGTGCTTTATTCTTTGGTTTGGATTTCCTCCTACTTGGGAAAGTTTTGACTGGTGGCAAAAAACTTTA	1	-	JN707599:4869-4988	120
JN707599	MCVSyn_MCV01_0401	AAACTTTAAAGCAAAAAAACTGTCTGACGTGGGGAGAGTGTTTTTGCTATCAGTGCTTTATTCTTTGGTTTGGATTTCCTCCTACTTGGGAAAGTTTTGACTGGTGGCAAAAAACTTTAG	1	-	JN707599:4868-4987	120
JN707599	MCVSyn_MCV01_0402	AACTTTAAAGCAAAAAAACTGTCTGACGTGGGGAGAGTGTTTTTGCTATCAGTGCTTTATTCTTTGGTTTGGATTTCCTCCTACTTGGGAAAGTTTTGACTGGTGGCAAAAAACTTTAGA	1	-	JN707599:4867-4986	120
JN707599	MCVSyn_MCV01_0403	ACTTTAAAGCAAAAAAACTGTCTGACGTGGGGAGAGTGTTTTTGCTATCAGTGCTTTATTCTTTGGTTTGGATTTCCTCCTACTTGGGAAAGTTTTGACTGGTGGCAAAAAACTTTAGAA	1	-	JN707599:4866-4985	120
JN707599	MCVSyn_MCV01_0404	CTTTAAAGCAAAAAAACTGTCTGACGTGGGGAGAGTGTTTTTGCTATCAGTGCTTTATTCTTTGGTTTGGATTTCCTCCTACTTGGGAAAGTTTTGACTGGTGGCAAAAAACTTTAGAAG	1	-	JN707599:4865-4984	120
JN707599	MCVSyn_MCV01_0405	TTTAAAGCAAAAAAACTGTCTGACGTGGGGAGAGTGTTTTTGCTATCAGTGCTTTATTCTTTGGTTTGGATTTCCTCCTACTTGGGAAAGTTTTGACTGGTGGCAAAAAACTTTAGAAGA	1	-	JN707599:4864-4983	120
JN707599	MCVSyn_MCV01_0406	TTAAAGCAAAAAAACTGTCTGACGTGGGGAGAGTGTTTTTGCTATCAGTGCTTTATTCTTTGGTTTGGATTTCCTCCTACTTGGGAAAGTTTTGACTGGTGGCAAAAAACTTTAGAAGAA	1	-	JN707599:4863-4982	120
JN707599	MCVSyn_MCV01_0407	TAAAGCAAAAAAACTGTCTGACGTGGGGAGAGTGTTTTTGCTATCAGTGCTTTATTCTTTGGTTTGGATTTCCTCCTACTTGGGAAAGTTTTGACTGGTGGCAAAAAACTTTAGAAGAAA	1	-	JN707599:4862-4981	120
JN707599	MCVSyn_MCV01_0408	AAAGCAAAAAAACTGTCTGACGTGGGGAGAGTGTTTTTGCTATCAGTGCTTTATTCTTTGGTTTGGATTTCCTCCTACTTGGGAAAGTTTTGACTGGTGGCAAAAAACTTTAGAAGAAAC	1	-	JN707599:4861-4980	120
JN707599	MCVSyn_MCV01_0409	AAGCAAAAAAACTGTCTGACGTGGGGAGAGTGTTTTTGCTATCAGTGCTTTATTCTTTGGTTTGGATTTCCTCCTACTTGGGAAAGTTTTGACTGGTGGCAAAAAACTTTAGAAGAAACT	1	-	JN707599:4860-4979	120
JN707599	MCVSyn_MCV01_0410	AGCAAAAAAACTGTCTGACGTGGGGAGAGTGTTTTTGCTATCAGTGCTTTATTCTTTGGTTTGGATTTCCTCCTACTTGGGAAAGTTTTGACTGGTGGCAAAAAACTTTAGAAGAAACTG	1	-	JN707599:4859-4978	120
JN707599	MCVSyn_MCV01_0411	GCAAAAAAACTGTCTGACGTGGGGAGAGTGTTTTTGCTATCAGTGCTTTATTCTTTGGTTTGGATTTCCTCCTACTTGGGAAAGTTTTGACTGGTGGCAAAAAACTTTAGAAGAAACTGA	1	-	JN707599:4858-4977	120
JN707599	MCVSyn_MCV01_0412	CAAAAAAACTGTCTGACGTGGGGAGAGTGTTTTTGCTATCAGTGCTTTATTCTTTGGTTTGGATTTCCTCCTACTTGGGAAAGTTTTGACTGGTGGCAAAAAACTTTAGAAGAAACTGAC	1	-	JN707599:4857-4976	120
JN707599	MCVSyn_MCV01_0413	AAAAAAACTGTCTGACGTGGGGAGAGTGTTTTTGCTATCAGTGCTTTATTCTTTGGTTTGGATTTCCTCCTACTTGGGAAAGTTTTGACTGGTGGCAAAAAACTTTAGAAGAAACTGACT	1	-	JN707599:4856-4975	120
JN707599	MCVSyn_MCV01_0414	AAAAAACTGTCTGACGTGGGGAGAGTGTTTTTGCTATCAGTGCTTTATTCTTTGGTTTGGATTTCCTCCTACTTGGGAAAGTTTTGACTGGTGGCAAAAAACTTTAGAAGAAACTGACTA	1	-	JN707599:4855-4974	120
JN707599	MCVSyn_MCV01_0415	AAAAACTGTCTGACGTGGGGAGAGTGTTTTTGCTATCAGTGCTTTATTCTTTGGTTTGGATTTCCTCCTACTTGGGAAAGTTTTGACTGGTGGCAAAAAACTTTAGAAGAAACTGACTAC	1	-	JN707599:4854-4973	120
JN707599	MCVSyn_MCV01_0416	AAAACTGTCTGACGTGGGGAGAGTGTTTTTGCTATCAGTGCTTTATTCTTTGGTTTGGATTTCCTCCTACTTGGGAAAGTTTTGACTGGTGGCAAAAAACTTTAGAAGAAACTGACTACT	1	-	JN707599:4853-4972	120
JN707599	MCVSyn_MCV01_0417	AAACTGTCTGACGTGGGGAGAGTGTTTTTGCTATCAGTGCTTTATTCTTTGGTTTGGATTTCCTCCTACTTGGGAAAGTTTTGACTGGTGGCAAAAAACTTTAGAAGAAACTGACTACTG	1	-	JN707599:4852-4971	120
JN707599	MCVSyn_MCV01_0418	AACTGTCTGACGTGGGGAGAGTGTTTTTGCTATCAGTGCTTTATTCTTTGGTTTGGATTTCCTCCTACTTGGGAAAGTTTTGACTGGTGGCAAAAAACTTTAGAAGAAACTGACTACTGC	1	-	JN707599:4851-4970	120
JN707599	MCVSyn_MCV01_0419	ACTGTCTGACGTGGGGAGAGTGTTTTTGCTATCAGTGCTTTATTCTTTGGTTTGGATTTCCTCCTACTTGGGAAAGTTTTGACTGGTGGCAAAAAACTTTAGAAGAAACTGACTACTGCT	1	-	JN707599:4850-4969	120
JN707599	MCVSyn_MCV01_0420	CTGTCTGACGTGGGGAGAGTGTTTTTGCTATCAGTGCTTTATTCTTTGGTTTGGATTTCCTCCTACTTGGGAAAGTTTTGACTGGTGGCAAAAAACTTTAGAAGAAACTGACTACTGCTT	1	-	JN707599:4849-4968	120
JN707599	MCVSyn_MCV01_0421	TGTCTGACGTGGGGAGAGTGTTTTTGCTATCAGTGCTTTATTCTTTGGTTTGGATTTCCTCCTACTTGGGAAAGTTTTGACTGGTGGCAAAAAACTTTAGAAGAAACTGACTACTGCTTA	1	-	JN707599:4848-4967	120
JN707599	MCVSyn_MCV01_0422	GTCTGACGTGGGGAGAGTGTTTTTGCTATCAGTGCTTTATTCTTTGGTTTGGATTTCCTCCTACTTGGGAAAGTTTTGACTGGTGGCAAAAAACTTTAGAAGAAACTGACTACTGCTTAC	1	-	JN707599:4847-4966	120
JN707599	MCVSyn_MCV01_0423	TCTGACGTGGGGAGAGTGTTTTTGCTATCAGTGCTTTATTCTTTGGTTTGGATTTCCTCCTACTTGGGAAAGTTTTGACTGGTGGCAAAAAACTTTAGAAGAAACTGACTACTGCTTACT	1	-	JN707599:4846-4965	120
JN707599	MCVSyn_MCV01_0424	CTGACGTGGGGAGAGTGTTTTTGCTATCAGTGCTTTATTCTTTGGTTTGGATTTCCTCCTACTTGGGAAAGTTTTGACTGGTGGCAAAAAACTTTAGAAGAAACTGACTACTGCTTACTG	1	-	JN707599:4845-4964	120
JN707599	MCVSyn_MCV01_0425	TGACGTGGGGAGAGTGTTTTTGCTATCAGTGCTTTATTCTTTGGTTTGGATTTCCTCCTACTTGGGAAAGTTTTGACTGGTGGCAAAAAACTTTAGAAGAAACTGACTACTGCTTACTGC	1	-	JN707599:4844-4963	120
JN707599	MCVSyn_MCV01_0426	GACGTGGGGAGAGTGTTTTTGCTATCAGTGCTTTATTCTTTGGTTTGGATTTCCTCCTACTTGGGAAAGTTTTGACTGGTGGCAAAAAACTTTAGAAGAAACTGACTACTGCTTACTGCA	1	-	JN707599:4843-4962	120
JN707599	MCVSyn_MCV01_0427	ACGTGGGGAGAGTGTTTTTGCTATCAGTGCTTTATTCTTTGGTTTGGATTTCCTCCTACTTGGGAAAGTTTTGACTGGTGGCAAAAAACTTTAGAAGAAACTGACTACTGCTTACTGCAT	1	-	JN707599:4842-4961	120
JN707599	MCVSyn_MCV01_0428	CGTGGGGAGAGTGTTTTTGCTATCAGTGCTTTATTCTTTGGTTTGGATTTCCTCCTACTTGGGAAAGTTTTGACTGGTGGCAAAAAACTTTAGAAGAAACTGACTACTGCTTACTGCATC	1	-	JN707599:4841-4960	120
JN707599	MCVSyn_MCV01_0429	GTGGGGAGAGTGTTTTTGCTATCAGTGCTTTATTCTTTGGTTTGGATTTCCTCCTACTTGGGAAAGTTTTGACTGGTGGCAAAAAACTTTAGAAGAAACTGACTACTGCTTACTGCATCT	1	-	JN707599:4840-4959	120
JN707599	MCVSyn_MCV01_0430	TGGGGAGAGTGTTTTTGCTATCAGTGCTTTATTCTTTGGTTTGGATTTCCTCCTACTTGGGAAAGTTTTGACTGGTGGCAAAAAACTTTAGAAGAAACTGACTACTGCTTACTGCATCTG	1	-	JN707599:4839-4958	120
JN707599	MCVSyn_MCV01_0431	GGGGAGAGTGTTTTTGCTATCAGTGCTTTATTCTTTGGTTTGGATTTCCTCCTACTTGGGAAAGTTTTGACTGGTGGCAAAAAACTTTAGAAGAAACTGACTACTGCTTACTGCATCTGC	1	-	JN707599:4838-4957	120
JN707599	MCVSyn_MCV01_0432	GGGAGAGTGTTTTTGCTATCAGTGCTTTATTCTTTGGTTTGGATTTCCTCCTACTTGGGAAAGTTTTGACTGGTGGCAAAAAACTTTAGAAGAAACTGACTACTGCTTACTGCATCTGCA	1	-	JN707599:4837-4956	120
JN707599	MCVSyn_MCV01_0433	GGAGAGTGTTTTTGCTATCAGTGCTTTATTCTTTGGTTTGGATTTCCTCCTACTTGGGAAAGTTTTGACTGGTGGCAAAAAACTTTAGAAGAAACTGACTACTGCTTACTGCATCTGCAC	1	-	JN707599:4836-4955	120
JN707599	MCVSyn_MCV01_0434	GAGAGTGTTTTTGCTATCAGTGCTTTATTCTTTGGTTTGGATTTCCTCCTACTTGGGAAAGTTTTGACTGGTGGCAAAAAACTTTAGAAGAAACTGACTACTGCTTACTGCATCTGCACC	1	-	JN707599:4835-4954	120
JN707599	MCVSyn_MCV01_0435	AGAGTGTTTTTGCTATCAGTGCTTTATTCTTTGGTTTGGATTTCCTCCTACTTGGGAAAGTTTTGACTGGTGGCAAAAAACTTTAGAAGAAACTGACTACTGCTTACTGCATCTGCACCT	1	-	JN707599:4834-4953	120
JN707599	MCVSyn_MCV01_0436	GAGTGTTTTTGCTATCAGTGCTTTATTCTTTGGTTTGGATTTCCTCCTACTTGGGAAAGTTTTGACTGGTGGCAAAAAACTTTAGAAGAAACTGACTACTGCTTACTGCATCTGCACCTT	1	-	JN707599:4833-4952	120
JN707599	MCVSyn_MCV01_0437	AGTGTTTTTGCTATCAGTGCTTTATTCTTTGGTTTGGATTTCCTCCTACTTGGGAAAGTTTTGACTGGTGGCAAAAAACTTTAGAAGAAACTGACTACTGCTTACTGCATCTGCACCTTT	1	-	JN707599:4832-4951	120
JN707599	MCVSyn_MCV01_0438	GTGTTTTTGCTATCAGTGCTTTATTCTTTGGTTTGGATTTCCTCCTACTTGGGAAAGTTTTGACTGGTGGCAAAAAACTTTAGAAGAAACTGACTACTGCTTACTGCATCTGCACCTTTT	1	-	JN707599:4831-4950	120
JN707599	MCVSyn_MCV01_0439	TGTTTTTGCTATCAGTGCTTTATTCTTTGGTTTGGATTTCCTCCTACTTGGGAAAGTTTTGACTGGTGGCAAAAAACTTTAGAAGAAACTGACTACTGCTTACTGCATCTGCACCTTTTC	1	-	JN707599:4830-4949	120
JN707599	MCVSyn_MCV01_0440	GTTTTTGCTATCAGTGCTTTATTCTTTGGTTTGGATTTCCTCCTACTTGGGAAAGTTTTGACTGGTGGCAAAAAACTTTAGAAGAAACTGACTACTGCTTACTGCATCTGCACCTTTTCT	1	-	JN707599:4829-4948	120
JN707599	MCVSyn_MCV01_0441	TTTTTGCTATCAGTGCTTTATTCTTTGGTTTGGATTTCCTCCTACTTGGGAAAGTTTTGACTGGTGGCAAAAAACTTTAGAAGAAACTGACTACTGCTTACTGCATCTGCACCTTTTCTA	1	-	JN707599:4828-4947	120
JN707599	MCVSyn_MCV01_0442	TTTTGCTATCAGTGCTTTATTCTTTGGTTTGGATTTCCTCCTACTTGGGAAAGTTTTGACTGGTGGCAAAAAACTTTAGAAGAAACTGACTACTGCTTACTGCATCTGCACCTTTTCTAG	1	-	JN707599:4827-4946	120
JN707599	MCVSyn_MCV01_0443	TTTGCTATCAGTGCTTTATTCTTTGGTTTGGATTTCCTCCTACTTGGGAAAGTTTTGACTGGTGGCAAAAAACTTTAGAAGAAACTGACTACTGCTTACTGCATCTGCACCTTTTCTAGA	1	-	JN707599:4826-4945	120
JN707599	MCVSyn_MCV01_0444	TTGCTATCAGTGCTTTATTCTTTGGTTTGGATTTCCTCCTACTTGGGAAAGTTTTGACTGGTGGCAAAAAACTTTAGAAGAAACTGACTACTGCTTACTGCATCTGCACCTTTTCTAGAC	1	-	JN707599:4825-4944	120
JN707599	MCVSyn_MCV01_0445	TGCTATCAGTGCTTTATTCTTTGGTTTGGATTTCCTCCTACTTGGGAAAGTTTTGACTGGTGGCAAAAAACTTTAGAAGAAACTGACTACTGCTTACTGCATCTGCACCTTTTCTAGACT	1	-	JN707599:4824-4943	120
JN707599	MCVSyn_MCV01_0446	GCTATCAGTGCTTTATTCTTTGGTTTGGATTTCCTCCTACTTGGGAAAGTTTTGACTGGTGGCAAAAAACTTTAGAAGAAACTGACTACTGCTTACTGCATCTGCACCTTTTCTAGACTC	1	-	JN707599:4823-4942	120
JN707599	MCVSyn_MCV01_0447	CTATCAGTGCTTTATTCTTTGGTTTGGATTTCCTCCTACTTGGGAAAGTTTTGACTGGTGGCAAAAAACTTTAGAAGAAACTGACTACTGCTTACTGCATCTGCACCTTTTCTAGACTCC	1	-	JN707599:4822-4941	120
JN707599	MCVSyn_MCV01_0448	TATCAGTGCTTTATTCTTTGGTTTGGATTTCCTCCTACTTGGGAAAGTTTTGACTGGTGGCAAAAAACTTTAGAAGAAACTGACTACTGCTTACTGCATCTGCACCTTTTCTAGACTCCT	1	-	JN707599:4821-4940	120
JN707599	MCVSyn_MCV01_0449	ATCAGTGCTTTATTCTTTGGTTTGGATTTCCTCCTACTTGGGAAAGTTTTGACTGGTGGCAAAAAACTTTAGAAGAAACTGACTACTGCTTACTGCATCTGCACCTTTTCTAGACTCCTA	1	-	JN707599:4820-4939	120
JN707599	MCVSyn_MCV01_0450	TCAGTGCTTTATTCTTTGGTTTGGATTTCCTCCTACTTGGGAAAGTTTTGACTGGTGGCAAAAAACTTTAGAAGAAACTGACTACTGCTTACTGCATCTGCACCTTTTCTAGACTCCTAC	1	-	JN707599:4819-4938	120
JN707599	MCVSyn_MCV01_0451	CAGTGCTTTATTCTTTGGTTTGGATTTCCTCCTACTTGGGAAAGTTTTGACTGGTGGCAAAAAACTTTAGAAGAAACTGACTACTGCTTACTGCATCTGCACCTTTTCTAGACTCCTACT	1	-	JN707599:4818-4937	120
JN707599	MCVSyn_MCV01_0452	AGTGCTTTATTCTTTGGTTTGGATTTCCTCCTACTTGGGAAAGTTTTGACTGGTGGCAAAAAACTTTAGAAGAAACTGACTACTGCTTACTGCATCTGCACCTTTTCTAGACTCCTACTT	1	-	JN707599:4817-4936	120
JN707599	MCVSyn_MCV01_0453	GTGCTTTATTCTTTGGTTTGGATTTCCTCCTACTTGGGAAAGTTTTGACTGGTGGCAAAAAACTTTAGAAGAAACTGACTACTGCTTACTGCATCTGCACCTTTTCTAGACTCCTACTTC	1	-	JN707599:4816-4935	120
JN707599	MCVSyn_MCV01_0454	TGCTTTATTCTTTGGTTTGGATTTCCTCCTACTTGGGAAAGTTTTGACTGGTGGCAAAAAACTTTAGAAGAAACTGACTACTGCTTACTGCATCTGCACCTTTTCTAGACTCCTACTTCC	1	-	JN707599:4815-4934	120
JN707599	MCVSyn_MCV01_0455	GCTTTATTCTTTGGTTTGGATTTCCTCCTACTTGGGAAAGTTTTGACTGGTGGCAAAAAACTTTAGAAGAAACTGACTACTGCTTACTGCATCTGCACCTTTTCTAGACTCCTACTTCCT	1	-	JN707599:4814-4933	120
JN707599	MCVSyn_MCV01_0456	CTTTATTCTTTGGTTTGGATTTCCTCCTACTTGGGAAAGTTTTGACTGGTGGCAAAAAACTTTAGAAGAAACTGACTACTGCTTACTGCATCTGCACCTTTTCTAGACTCCTACTTCCTT	1	-	JN707599:4813-4932	120
JN707599	MCVSyn_MCV01_0457	TTTATTCTTTGGTTTGGATTTCCTCCTACTTGGGAAAGTTTTGACTGGTGGCAAAAAACTTTAGAAGAAACTGACTACTGCTTACTGCATCTGCACCTTTTCTAGACTCCTACTTCCTTC	1	-	JN707599:4812-4931	120
JN707599	MCVSyn_MCV01_0458	TTATTCTTTGGTTTGGATTTCCTCCTACTTGGGAAAGTTTTGACTGGTGGCAAAAAACTTTAGAAGAAACTGACTACTGCTTACTGCATCTGCACCTTTTCTAGACTCCTACTTCCTTCC	1	-	JN707599:4811-4930	120
JN707599	MCVSyn_MCV01_0459	TATTCTTTGGTTTGGATTTCCTCCTACTTGGGAAAGTTTTGACTGGTGGCAAAAAACTTTAGAAGAAACTGACTACTGCTTACTGCATCTGCACCTTTTCTAGACTCCTACTTCCTTCCT	1	-	JN707599:4810-4929	120
JN707599	MCVSyn_MCV01_0460	ATTCTTTGGTTTGGATTTCCTCCTACTTGGGAAAGTTTTGACTGGTGGCAAAAAACTTTAGAAGAAACTGACTACTGCTTACTGCATCTGCACCTTTTCTAGACTCCTACTTCCTTCCTC	1	-	JN707599:4809-4928	120
JN707599	MCVSyn_MCV01_0461	TTCTTTGGTTTGGATTTCCTCCTACTTGGGAAAGTTTTGACTGGTGGCAAAAAACTTTAGAAGAAACTGACTACTGCTTACTGCATCTGCACCTTTTCTAGACTCCTACTTCCTTCCTCT	1	-	JN707599:4808-4927	120
JN707599	MCVSyn_MCV01_0462	TCTTTGGTTTGGATTTCCTCCTACTTGGGAAAGTTTTGACTGGTGGCAAAAAACTTTAGAAGAAACTGACTACTGCTTACTGCATCTGCACCTTTTCTAGACTCCTACTTCCTTCCTCTG	1	-	JN707599:4807-4926	120
JN707599	MCVSyn_MCV01_0463	CTTTGGTTTGGATTTCCTCCTACTTGGGAAAGTTTTGACTGGTGGCAAAAAACTTTAGAAGAAACTGACTACTGCTTACTGCATCTGCACCTTTTCTAGACTCCTACTTCCTTCCTCTGT	1	-	JN707599:4806-4925	120
JN707599	MCVSyn_MCV01_0464	TTTGGTTTGGATTTCCTCCTACTTGGGAAAGTTTTGACTGGTGGCAAAAAACTTTAGAAGAAACTGACTACTGCTTACTGCATCTGCACCTTTTCTAGACTCCTACTTCCTTCCTCTGTA	1	-	JN707599:4805-4924	120
JN707599	MCVSyn_MCV01_0465	TTGGTTTGGATTTCCTCCTACTTGGGAAAGTTTTGACTGGTGGCAAAAAACTTTAGAAGAAACTGACTACTGCTTACTGCATCTGCACCTTTTCTAGACTCCTACTTCCTTCCTCTGTAA	1	-	JN707599:4804-4923	120
JN707599	MCVSyn_MCV01_0466	TGGTTTGGATTTCCTCCTACTTGGGAAAGTTTTGACTGGTGGCAAAAAACTTTAGAAGAAACTGACTACTGCTTACTGCATCTGCACCTTTTCTAGACTCCTACTTCCTTCCTCTGTAAG	1	-	JN707599:4803-4922	120
JN707599	MCVSyn_MCV01_0467	GGTTTGGATTTCCTCCTACTTGGGAAAGTTTTGACTGGTGGCAAAAAACTTTAGAAGAAACTGACTACTGCTTACTGCATCTGCACCTTTTCTAGACTCCTACTTCCTTCCTCTGTAAGT	1	-	JN707599:4802-4921	120
JN707599	MCVSyn_MCV01_0468	GTTTGGATTTCCTCCTACTTGGGAAAGTTTTGACTGGTGGCAAAAAACTTTAGAAGAAACTGACTACTGCTTACTGCATCTGCACCTTTTCTAGACTCCTACTTCCTTCCTCTGTAAGTA	1	-	JN707599:4801-4920	120
JN707599	MCVSyn_MCV01_0469	TTTGGATTTCCTCCTACTTGGGAAAGTTTTGACTGGTGGCAAAAAACTTTAGAAGAAACTGACTACTGCTTACTGCATCTGCACCTTTTCTAGACTCCTACTTCCTTCCTCTGTAAGTAT	1	-	JN707599:4800-4919	120
JN707599	MCVSyn_MCV01_0470	TTGGATTTCCTCCTACTTGGGAAAGTTTTGACTGGTGGCAAAAAACTTTAGAAGAAACTGACTACTGCTTACTGCATCTGCACCTTTTCTAGACTCCTACTTCCTTCCTCTGTAAGTATT	1	-	JN707599:4799-4918	120
JN707599	MCVSyn_MCV01_0471	TGGATTTCCTCCTACTTGGGAAAGTTTTGACTGGTGGCAAAAAACTTTAGAAGAAACTGACTACTGCTTACTGCATCTGCACCTTTTCTAGACTCCTACTTCCTTCCTCTGTAAGTATTA	1	-	JN707599:4798-4917	120
JN707599	MCVSyn_MCV01_0472	GGATTTCCTCCTACTTGGGAAAGTTTTGACTGGTGGCAAAAAACTTTAGAAGAAACTGACTACTGCTTACTGCATCTGCACCTTTTCTAGACTCCTACTTCCTTCCTCTGTAAGTATTAG	1	-	JN707599:4797-4916	120
JN707599	MCVSyn_MCV01_0473	GATTTCCTCCTACTTGGGAAAGTTTTGACTGGTGGCAAAAAACTTTAGAAGAAACTGACTACTGCTTACTGCATCTGCACCTTTTCTAGACTCCTACTTCCTTCCTCTGTAAGTATTAGA	1	-	JN707599:4796-4915	120
JN707599	MCVSyn_MCV01_0474	ATTTCCTCCTACTTGGGAAAGTTTTGACTGGTGGCAAAAAACTTTAGAAGAAACTGACTACTGCTTACTGCATCTGCACCTTTTCTAGACTCCTACTTCCTTCCTCTGTAAGTATTAGAT	1	-	JN707599:4795-4914	120
JN707599	MCVSyn_MCV01_0475	TTTCCTCCTACTTGGGAAAGTTTTGACTGGTGGCAAAAAACTTTAGAAGAAACTGACTACTGCTTACTGCATCTGCACCTTTTCTAGACTCCTACTTCCTTCCTCTGTAAGTATTAGATA	1	-	JN707599:4794-4913	120
JN707599	MCVSyn_MCV01_0476	TTCCTCCTACTTGGGAAAGTTTTGACTGGTGGCAAAAAACTTTAGAAGAAACTGACTACTGCTTACTGCATCTGCACCTTTTCTAGACTCCTACTTCCTTCCTCTGTAAGTATTAGATAT	1	-	JN707599:4793-4912	120
JN707599	MCVSyn_MCV01_0477	TCCTCCTACTTGGGAAAGTTTTGACTGGTGGCAAAAAACTTTAGAAGAAACTGACTACTGCTTACTGCATCTGCACCTTTTCTAGACTCCTACTTCCTTCCTCTGTAAGTATTAGATATG	1	-	JN707599:4792-4911	120
JN707599	MCVSyn_MCV01_0478	CCTCCTACTTGGGAAAGTTTTGACTGGTGGCAAAAAACTTTAGAAGAAACTGACTACTGCTTACTGCATCTGCACCTTTTCTAGACTCCTACTTCCTTCCTCTGTAAGTATTAGATATGG	1	-	JN707599:4791-4910	120
JN707599	MCVSyn_MCV01_0479	CTCCTACTTGGGAAAGTTTTGACTGGTGGCAAAAAACTTTAGAAGAAACTGACTACTGCTTACTGCATCTGCACCTTTTCTAGACTCCTACTTCCTTCCTCTGTAAGTATTAGATATGGA	1	-	JN707599:4790-4909	120
JN707599	MCVSyn_MCV01_0480	TCCTACTTGGGAAAGTTTTGACTGGTGGCAAAAAACTTTAGAAGAAACTGACTACTGCTTACTGCATCTGCACCTTTTCTAGACTCCTACTTCCTTCCTCTGTAAGTATTAGATATGGAA	1	-	JN707599:4789-4908	120
JN707599	MCVSyn_MCV01_0481	CCTACTTGGGAAAGTTTTGACTGGTGGCAAAAAACTTTAGAAGAAACTGACTACTGCTTACTGCATCTGCACCTTTTCTAGACTCCTACTTCCTTCCTCTGTAAGTATTAGATATGGAAA	1	-	JN707599:4788-4907	120
JN707599	MCVSyn_MCV01_0482	CTACTTGGGAAAGTTTTGACTGGTGGCAAAAAACTTTAGAAGAAACTGACTACTGCTTACTGCATCTGCACCTTTTCTAGACTCCTACTTCCTTCCTCTGTAAGTATTAGATATGGAAAA	1	-	JN707599:4787-4906	120
JN707599	MCVSyn_MCV01_0483	TACTTGGGAAAGTTTTGACTGGTGGCAAAAAACTTTAGAAGAAACTGACTACTGCTTACTGCATCTGCACCTTTTCTAGACTCCTACTTCCTTCCTCTGTAAGTATTAGATATGGAAAAG	1	-	JN707599:4786-4905	120
JN707599	MCVSyn_MCV01_0484	ACTTGGGAAAGTTTTGACTGGTGGCAAAAAACTTTAGAAGAAACTGACTACTGCTTACTGCATCTGCACCTTTTCTAGACTCCTACTTCCTTCCTCTGTAAGTATTAGATATGGAAAAGT	1	-	JN707599:4785-4904	120
JN707599	MCVSyn_MCV01_0485	CTTGGGAAAGTTTTGACTGGTGGCAAAAAACTTTAGAAGAAACTGACTACTGCTTACTGCATCTGCACCTTTTCTAGACTCCTACTTCCTTCCTCTGTAAGTATTAGATATGGAAAAGTC	1	-	JN707599:4784-4903	120
JN707599	MCVSyn_MCV01_0486	TTGGGAAAGTTTTGACTGGTGGCAAAAAACTTTAGAAGAAACTGACTACTGCTTACTGCATCTGCACCTTTTCTAGACTCCTACTTCCTTCCTCTGTAAGTATTAGATATGGAAAAGTCT	1	-	JN707599:4783-4902	120
JN707599	MCVSyn_MCV01_0487	TGGGAAAGTTTTGACTGGTGGCAAAAAACTTTAGAAGAAACTGACTACTGCTTACTGCATCTGCACCTTTTCTAGACTCCTACTTCCTTCCTCTGTAAGTATTAGATATGGAAAAGTCTA	1	-	JN707599:4782-4901	120
JN707599	MCVSyn_MCV01_0488	GGGAAAGTTTTGACTGGTGGCAAAAAACTTTAGAAGAAACTGACTACTGCTTACTGCATCTGCACCTTTTCTAGACTCCTACTTCCTTCCTCTGTAAGTATTAGATATGGAAAAGTCTAT	1	-	JN707599:4781-4900	120
JN707599	MCVSyn_MCV01_0489	GGAAAGTTTTGACTGGTGGCAAAAAACTTTAGAAGAAACTGACTACTGCTTACTGCATCTGCACCTTTTCTAGACTCCTACTTCCTTCCTCTGTAAGTATTAGATATGGAAAAGTCTATA	1	-	JN707599:4780-4899	120
JN707599	MCVSyn_MCV01_0490	GAAAGTTTTGACTGGTGGCAAAAAACTTTAGAAGAAACTGACTACTGCTTACTGCATCTGCACCTTTTCTAGACTCCTACTTCCTTCCTCTGTAAGTATTAGATATGGAAAAGTCTATAA	1	-	JN707599:4779-4898	120
JN707599	MCVSyn_MCV01_0491	AAAGTTTTGACTGGTGGCAAAAAACTTTAGAAGAAACTGACTACTGCTTACTGCATCTGCACCTTTTCTAGACTCCTACTTCCTTCCTCTGTAAGTATTAGATATGGAAAAGTCTATAAG	1	-	JN707599:4778-4897	120
JN707599	MCVSyn_MCV01_0492	AAGTTTTGACTGGTGGCAAAAAACTTTAGAAGAAACTGACTACTGCTTACTGCATCTGCACCTTTTCTAGACTCCTACTTCCTTCCTCTGTAAGTATTAGATATGGAAAAGTCTATAAGG	1	-	JN707599:4777-4896	120
JN707599	MCVSyn_MCV01_0493	AGTTTTGACTGGTGGCAAAAAACTTTAGAAGAAACTGACTACTGCTTACTGCATCTGCACCTTTTCTAGACTCCTACTTCCTTCCTCTGTAAGTATTAGATATGGAAAAGTCTATAAGGC	1	-	JN707599:4776-4895	120
JN707599	MCVSyn_MCV01_0494	GTTTTGACTGGTGGCAAAAAACTTTAGAAGAAACTGACTACTGCTTACTGCATCTGCACCTTTTCTAGACTCCTACTTCCTTCCTCTGTAAGTATTAGATATGGAAAAGTCTATAAGGCA	1	-	JN707599:4775-4894	120
JN707599	MCVSyn_MCV01_0495	TTTTGACTGGTGGCAAAAAACTTTAGAAGAAACTGACTACTGCTTACTGCATCTGCACCTTTTCTAGACTCCTACTTCCTTCCTCTGTAAGTATTAGATATGGAAAAGTCTATAAGGCAA	1	-	JN707599:4774-4893	120
JN707599	MCVSyn_MCV01_0496	TTTGACTGGTGGCAAAAAACTTTAGAAGAAACTGACTACTGCTTACTGCATCTGCACCTTTTCTAGACTCCTACTTCCTTCCTCTGTAAGTATTAGATATGGAAAAGTCTATAAGGCAAA	1	-	JN707599:4773-4892	120
JN707599	MCVSyn_MCV01_0497	TTGACTGGTGGCAAAAAACTTTAGAAGAAACTGACTACTGCTTACTGCATCTGCACCTTTTCTAGACTCCTACTTCCTTCCTCTGTAAGTATTAGATATGGAAAAGTCTATAAGGCAAAA	1	-	JN707599:4772-4891	120
JN707599	MCVSyn_MCV01_0498	TGACTGGTGGCAAAAAACTTTAGAAGAAACTGACTACTGCTTACTGCATCTGCACCTTTTCTAGACTCCTACTTCCTTCCTCTGTAAGTATTAGATATGGAAAAGTCTATAAGGCAAAAT	1	-	JN707599:4771-4890	120
JN707599	MCVSyn_MCV01_0499	GACTGGTGGCAAAAAACTTTAGAAGAAACTGACTACTGCTTACTGCATCTGCACCTTTTCTAGACTCCTACTTCCTTCCTCTGTAAGTATTAGATATGGAAAAGTCTATAAGGCAAAATA	1	-	JN707599:4770-4889	120
JN707599	MCVSyn_MCV01_0500	ACTGGTGGCAAAAAACTTTAGAAGAAACTGACTACTGCTTACTGCATCTGCACCTTTTCTAGACTCCTACTTCCTTCCTCTGTAAGTATTAGATATGGAAAAGTCTATAAGGCAAAATAT	1	-	JN707599:4769-4888	120
JN707599	MCVSyn_MCV01_0501	CTGGTGGCAAAAAACTTTAGAAGAAACTGACTACTGCTTACTGCATCTGCACCTTTTCTAGACTCCTACTTCCTTCCTCTGTAAGTATTAGATATGGAAAAGTCTATAAGGCAAAATATC	1	-	JN707599:4768-4887	120
JN707599	MCVSyn_MCV01_0502	TGGTGGCAAAAAACTTTAGAAGAAACTGACTACTGCTTACTGCATCTGCACCTTTTCTAGACTCCTACTTCCTTCCTCTGTAAGTATTAGATATGGAAAAGTCTATAAGGCAAAATATCA	1	-	JN707599:4767-4886	120
JN707599	MCVSyn_MCV01_0503	GGTGGCAAAAAACTTTAGAAGAAACTGACTACTGCTTACTGCATCTGCACCTTTTCTAGACTCCTACTTCCTTCCTCTGTAAGTATTAGATATGGAAAAGTCTATAAGGCAAAATATCAA	1	-	JN707599:4766-4885	120
JN707599	MCVSyn_MCV01_0504	GTGGCAAAAAACTTTAGAAGAAACTGACTACTGCTTACTGCATCTGCACCTTTTCTAGACTCCTACTTCCTTCCTCTGTAAGTATTAGATATGGAAAAGTCTATAAGGCAAAATATCAAA	1	-	JN707599:4765-4884	120
JN707599	MCVSyn_MCV01_0505	TGGCAAAAAACTTTAGAAGAAACTGACTACTGCTTACTGCATCTGCACCTTTTCTAGACTCCTACTTCCTTCCTCTGTAAGTATTAGATATGGAAAAGTCTATAAGGCAAAATATCAAAG	1	-	JN707599:4764-4883	120
JN707599	MCVSyn_MCV01_0506	GGCAAAAAACTTTAGAAGAAACTGACTACTGCTTACTGCATCTGCACCTTTTCTAGACTCCTACTTCCTTCCTCTGTAAGTATTAGATATGGAAAAGTCTATAAGGCAAAATATCAAAGA	1	-	JN707599:4763-4882	120
JN707599	MCVSyn_MCV01_0507	GCAAAAAACTTTAGAAGAAACTGACTACTGCTTACTGCATCTGCACCTTTTCTAGACTCCTACTTCCTTCCTCTGTAAGTATTAGATATGGAAAAGTCTATAAGGCAAAATATCAAAGAA	1	-	JN707599:4762-4881	120
JN707599	MCVSyn_MCV01_0508	CAAAAAACTTTAGAAGAAACTGACTACTGCTTACTGCATCTGCACCTTTTCTAGACTCCTACTTCCTTCCTCTGTAAGTATTAGATATGGAAAAGTCTATAAGGCAAAATATCAAAGAAA	1	-	JN707599:4761-4880	120
JN707599	MCVSyn_MCV01_0509	AAAAAACTTTAGAAGAAACTGACTACTGCTTACTGCATCTGCACCTTTTCTAGACTCCTACTTCCTTCCTCTGTAAGTATTAGATATGGAAAAGTCTATAAGGCAAAATATCAAAGAAAG	1	-	JN707599:4760-4879	120
JN707599	MCVSyn_MCV01_0510	AAAAACTTTAGAAGAAACTGACTACTGCTTACTGCATCTGCACCTTTTCTAGACTCCTACTTCCTTCCTCTGTAAGTATTAGATATGGAAAAGTCTATAAGGCAAAATATCAAAGAAAGG	1	-	JN707599:4759-4878	120
JN707599	MCVSyn_MCV01_0511	AAAACTTTAGAAGAAACTGACTACTGCTTACTGCATCTGCACCTTTTCTAGACTCCTACTTCCTTCCTCTGTAAGTATTAGATATGGAAAAGTCTATAAGGCAAAATATCAAAGAAAGGT	1	-	JN707599:4758-4877	120
JN707599	MCVSyn_MCV01_0512	AAACTTTAGAAGAAACTGACTACTGCTTACTGCATCTGCACCTTTTCTAGACTCCTACTTCCTTCCTCTGTAAGTATTAGATATGGAAAAGTCTATAAGGCAAAATATCAAAGAAAGGTT	1	-	JN707599:4757-4876	120
JN707599	MCVSyn_MCV01_0513	AACTTTAGAAGAAACTGACTACTGCTTACTGCATCTGCACCTTTTCTAGACTCCTACTTCCTTCCTCTGTAAGTATTAGATATGGAAAAGTCTATAAGGCAAAATATCAAAGAAAGGTTA	1	-	JN707599:4756-4875	120
JN707599	MCVSyn_MCV01_0514	ACTTTAGAAGAAACTGACTACTGCTTACTGCATCTGCACCTTTTCTAGACTCCTACTTCCTTCCTCTGTAAGTATTAGATATGGAAAAGTCTATAAGGCAAAATATCAAAGAAAGGTTAT	1	-	JN707599:4755-4874	120
JN707599	MCVSyn_MCV01_0515	CTTTAGAAGAAACTGACTACTGCTTACTGCATCTGCACCTTTTCTAGACTCCTACTTCCTTCCTCTGTAAGTATTAGATATGGAAAAGTCTATAAGGCAAAATATCAAAGAAAGGTTATT	1	-	JN707599:4754-4873	120
JN707599	MCVSyn_MCV01_0516	TTTAGAAGAAACTGACTACTGCTTACTGCATCTGCACCTTTTCTAGACTCCTACTTCCTTCCTCTGTAAGTATTAGATATGGAAAAGTCTATAAGGCAAAATATCAAAGAAAGGTTATTT	1	-	JN707599:4753-4872	120
JN707599	MCVSyn_MCV01_0517	TTAGAAGAAACTGACTACTGCTTACTGCATCTGCACCTTTTCTAGACTCCTACTTCCTTCCTCTGTAAGTATTAGATATGGAAAAGTCTATAAGGCAAAATATCAAAGAAAGGTTATTTA	1	-	JN707599:4752-4871	120
JN707599	MCVSyn_MCV01_0518	TAGAAGAAACTGACTACTGCTTACTGCATCTGCACCTTTTCTAGACTCCTACTTCCTTCCTCTGTAAGTATTAGATATGGAAAAGTCTATAAGGCAAAATATCAAAGAAAGGTTATTTAT	1	-	JN707599:4751-4870	120
JN707599	MCVSyn_MCV01_0519	AGAAGAAACTGACTACTGCTTACTGCATCTGCACCTTTTCTAGACTCCTACTTCCTTCCTCTGTAAGTATTAGATATGGAAAAGTCTATAAGGCAAAATATCAAAGAAAGGTTATTTATG	1	-	JN707599:4750-4869	120
JN707599	MCVSyn_MCV01_0520	GAAGAAACTGACTACTGCTTACTGCATCTGCACCTTTTCTAGACTCCTACTTCCTTCCTCTGTAAGTATTAGATATGGAAAAGTCTATAAGGCAAAATATCAAAGAAAGGTTATTTATGA	1	-	JN707599:4749-4868	120
JN707599	MCVSyn_MCV01_0521	AAGAAACTGACTACTGCTTACTGCATCTGCACCTTTTCTAGACTCCTACTTCCTTCCTCTGTAAGTATTAGATATGGAAAAGTCTATAAGGCAAAATATCAAAGAAAGGTTATTTATGAC	1	-	JN707599:4748-4867	120
JN707599	MCVSyn_MCV01_0522	AGAAACTGACTACTGCTTACTGCATCTGCACCTTTTCTAGACTCCTACTTCCTTCCTCTGTAAGTATTAGATATGGAAAAGTCTATAAGGCAAAATATCAAAGAAAGGTTATTTATGACA	1	-	JN707599:4747-4866	120
JN707599	MCVSyn_MCV01_0523	GAAACTGACTACTGCTTACTGCATCTGCACCTTTTCTAGACTCCTACTTCCTTCCTCTGTAAGTATTAGATATGGAAAAGTCTATAAGGCAAAATATCAAAGAAAGGTTATTTATGACAG	1	-	JN707599:4746-4865	120
JN707599	MCVSyn_MCV01_0524	AAACTGACTACTGCTTACTGCATCTGCACCTTTTCTAGACTCCTACTTCCTTCCTCTGTAAGTATTAGATATGGAAAAGTCTATAAGGCAAAATATCAAAGAAAGGTTATTTATGACAGA	1	-	JN707599:4745-4864	120
JN707599	MCVSyn_MCV01_0525	AACTGACTACTGCTTACTGCATCTGCACCTTTTCTAGACTCCTACTTCCTTCCTCTGTAAGTATTAGATATGGAAAAGTCTATAAGGCAAAATATCAAAGAAAGGTTATTTATGACAGAT	1	-	JN707599:4744-4863	120
JN707599	MCVSyn_MCV01_0526	ACTGACTACTGCTTACTGCATCTGCACCTTTTCTAGACTCCTACTTCCTTCCTCTGTAAGTATTAGATATGGAAAAGTCTATAAGGCAAAATATCAAAGAAAGGTTATTTATGACAGATT	1	-	JN707599:4743-4862	120
JN707599	MCVSyn_MCV01_0527	CTGACTACTGCTTACTGCATCTGCACCTTTTCTAGACTCCTACTTCCTTCCTCTGTAAGTATTAGATATGGAAAAGTCTATAAGGCAAAATATCAAAGAAAGGTTATTTATGACAGATTT	1	-	JN707599:4742-4861	120
JN707599	MCVSyn_MCV01_0528	TGACTACTGCTTACTGCATCTGCACCTTTTCTAGACTCCTACTTCCTTCCTCTGTAAGTATTAGATATGGAAAAGTCTATAAGGCAAAATATCAAAGAAAGGTTATTTATGACAGATTTT	1	-	JN707599:4741-4860	120
JN707599	MCVSyn_MCV01_0529	GACTACTGCTTACTGCATCTGCACCTTTTCTAGACTCCTACTTCCTTCCTCTGTAAGTATTAGATATGGAAAAGTCTATAAGGCAAAATATCAAAGAAAGGTTATTTATGACAGATTTTC	1	-	JN707599:4740-4859	120
JN707599	MCVSyn_MCV01_0530	ACTACTGCTTACTGCATCTGCACCTTTTCTAGACTCCTACTTCCTTCCTCTGTAAGTATTAGATATGGAAAAGTCTATAAGGCAAAATATCAAAGAAAGGTTATTTATGACAGATTTTCT	1	-	JN707599:4739-4858	120
JN707599	MCVSyn_MCV01_0531	CTACTGCTTACTGCATCTGCACCTTTTCTAGACTCCTACTTCCTTCCTCTGTAAGTATTAGATATGGAAAAGTCTATAAGGCAAAATATCAAAGAAAGGTTATTTATGACAGATTTTCTG	1	-	JN707599:4738-4857	120
JN707599	MCVSyn_MCV01_0532	TACTGCTTACTGCATCTGCACCTTTTCTAGACTCCTACTTCCTTCCTCTGTAAGTATTAGATATGGAAAAGTCTATAAGGCAAAATATCAAAGAAAGGTTATTTATGACAGATTTTCTGT	1	-	JN707599:4737-4856	120
JN707599	MCVSyn_MCV01_0533	ACTGCTTACTGCATCTGCACCTTTTCTAGACTCCTACTTCCTTCCTCTGTAAGTATTAGATATGGAAAAGTCTATAAGGCAAAATATCAAAGAAAGGTTATTTATGACAGATTTTCTGTA	1	-	JN707599:4736-4855	120
JN707599	MCVSyn_MCV01_0534	CTGCTTACTGCATCTGCACCTTTTCTAGACTCCTACTTCCTTCCTCTGTAAGTATTAGATATGGAAAAGTCTATAAGGCAAAATATCAAAGAAAGGTTATTTATGACAGATTTTCTGTAC	1	-	JN707599:4735-4854	120
JN707599	MCVSyn_MCV01_0535	TGCTTACTGCATCTGCACCTTTTCTAGACTCCTACTTCCTTCCTCTGTAAGTATTAGATATGGAAAAGTCTATAAGGCAAAATATCAAAGAAAGGTTATTTATGACAGATTTTCTGTACT	1	-	JN707599:4734-4853	120
JN707599	MCVSyn_MCV01_0536	GCTTACTGCATCTGCACCTTTTCTAGACTCCTACTTCCTTCCTCTGTAAGTATTAGATATGGAAAAGTCTATAAGGCAAAATATCAAAGAAAGGTTATTTATGACAGATTTTCTGTACTT	1	-	JN707599:4733-4852	120
JN707599	MCVSyn_MCV01_0537	CTTACTGCATCTGCACCTTTTCTAGACTCCTACTTCCTTCCTCTGTAAGTATTAGATATGGAAAAGTCTATAAGGCAAAATATCAAAGAAAGGTTATTTATGACAGATTTTCTGTACTTT	1	-	JN707599:4732-4851	120
JN707599	MCVSyn_MCV01_0538	TTACTGCATCTGCACCTTTTCTAGACTCCTACTTCCTTCCTCTGTAAGTATTAGATATGGAAAAGTCTATAAGGCAAAATATCAAAGAAAGGTTATTTATGACAGATTTTCTGTACTTTC	1	-	JN707599:4731-4850	120
JN707599	MCVSyn_MCV01_0539	TACTGCATCTGCACCTTTTCTAGACTCCTACTTCCTTCCTCTGTAAGTATTAGATATGGAAAAGTCTATAAGGCAAAATATCAAAGAAAGGTTATTTATGACAGATTTTCTGTACTTTCC	1	-	JN707599:4730-4849	120
JN707599	MCVSyn_MCV01_0540	ACTGCATCTGCACCTTTTCTAGACTCCTACTTCCTTCCTCTGTAAGTATTAGATATGGAAAAGTCTATAAGGCAAAATATCAAAGAAAGGTTATTTATGACAGATTTTCTGTACTTTCCC	1	-	JN707599:4729-4848	120
JN707599	MCVSyn_MCV01_0541	CTGCATCTGCACCTTTTCTAGACTCCTACTTCCTTCCTCTGTAAGTATTAGATATGGAAAAGTCTATAAGGCAAAATATCAAAGAAAGGTTATTTATGACAGATTTTCTGTACTTTCCCA	1	-	JN707599:4728-4847	120
JN707599	MCVSyn_MCV01_0542	TGCATCTGCACCTTTTCTAGACTCCTACTTCCTTCCTCTGTAAGTATTAGATATGGAAAAGTCTATAAGGCAAAATATCAAAGAAAGGTTATTTATGACAGATTTTCTGTACTTTCCCAT	1	-	JN707599:4727-4846	120
JN707599	MCVSyn_MCV01_0543	GCATCTGCACCTTTTCTAGACTCCTACTTCCTTCCTCTGTAAGTATTAGATATGGAAAAGTCTATAAGGCAAAATATCAAAGAAAGGTTATTTATGACAGATTTTCTGTACTTTCCCATC	1	-	JN707599:4726-4845	120
JN707599	MCVSyn_MCV01_0544	CATCTGCACCTTTTCTAGACTCCTACTTCCTTCCTCTGTAAGTATTAGATATGGAAAAGTCTATAAGGCAAAATATCAAAGAAAGGTTATTTATGACAGATTTTCTGTACTTTCCCATCT	1	-	JN707599:4725-4844	120
JN707599	MCVSyn_MCV01_0545	ATCTGCACCTTTTCTAGACTCCTACTTCCTTCCTCTGTAAGTATTAGATATGGAAAAGTCTATAAGGCAAAATATCAAAGAAAGGTTATTTATGACAGATTTTCTGTACTTTCCCATCTA	1	-	JN707599:4724-4843	120
JN707599	MCVSyn_MCV01_0546	TCTGCACCTTTTCTAGACTCCTACTTCCTTCCTCTGTAAGTATTAGATATGGAAAAGTCTATAAGGCAAAATATCAAAGAAAGGTTATTTATGACAGATTTTCTGTACTTTCCCATCTAG	1	-	JN707599:4723-4842	120
JN707599	MCVSyn_MCV01_0547	CTGCACCTTTTCTAGACTCCTACTTCCTTCCTCTGTAAGTATTAGATATGGAAAAGTCTATAAGGCAAAATATCAAAGAAAGGTTATTTATGACAGATTTTCTGTACTTTCCCATCTAGG	1	-	JN707599:4722-4841	120
JN707599	MCVSyn_MCV01_0548	TGCACCTTTTCTAGACTCCTACTTCCTTCCTCTGTAAGTATTAGATATGGAAAAGTCTATAAGGCAAAATATCAAAGAAAGGTTATTTATGACAGATTTTCTGTACTTTCCCATCTAGGT	1	-	JN707599:4721-4840	120
JN707599	MCVSyn_MCV01_0549	GCACCTTTTCTAGACTCCTACTTCCTTCCTCTGTAAGTATTAGATATGGAAAAGTCTATAAGGCAAAATATCAAAGAAAGGTTATTTATGACAGATTTTCTGTACTTTCCCATCTAGGTT	1	-	JN707599:4720-4839	120
JN707599	MCVSyn_MCV01_0550	CACCTTTTCTAGACTCCTACTTCCTTCCTCTGTAAGTATTAGATATGGAAAAGTCTATAAGGCAAAATATCAAAGAAAGGTTATTTATGACAGATTTTCTGTACTTTCCCATCTAGGTTG	1	-	JN707599:4719-4838	120
JN707599	MCVSyn_MCV01_0551	ACCTTTTCTAGACTCCTACTTCCTTCCTCTGTAAGTATTAGATATGGAAAAGTCTATAAGGCAAAATATCAAAGAAAGGTTATTTATGACAGATTTTCTGTACTTTCCCATCTAGGTTGA	1	-	JN707599:4718-4837	120
JN707599	MCVSyn_MCV01_0552	CCTTTTCTAGACTCCTACTTCCTTCCTCTGTAAGTATTAGATATGGAAAAGTCTATAAGGCAAAATATCAAAGAAAGGTTATTTATGACAGATTTTCTGTACTTTCCCATCTAGGTTGAC	1	-	JN707599:4717-4836	120
JN707599	MCVSyn_MCV01_0553	CTTTTCTAGACTCCTACTTCCTTCCTCTGTAAGTATTAGATATGGAAAAGTCTATAAGGCAAAATATCAAAGAAAGGTTATTTATGACAGATTTTCTGTACTTTCCCATCTAGGTTGACG	1	-	JN707599:4716-4835	120
JN707599	MCVSyn_MCV01_0554	TTTTCTAGACTCCTACTTCCTTCCTCTGTAAGTATTAGATATGGAAAAGTCTATAAGGCAAAATATCAAAGAAAGGTTATTTATGACAGATTTTCTGTACTTTCCCATCTAGGTTGACGA	1	-	JN707599:4715-4834	120
JN707599	MCVSyn_MCV01_0555	TTTCTAGACTCCTACTTCCTTCCTCTGTAAGTATTAGATATGGAAAAGTCTATAAGGCAAAATATCAAAGAAAGGTTATTTATGACAGATTTTCTGTACTTTCCCATCTAGGTTGACGAG	1	-	JN707599:4714-4833	120
JN707599	MCVSyn_MCV01_0556	TTCTAGACTCCTACTTCCTTCCTCTGTAAGTATTAGATATGGAAAAGTCTATAAGGCAAAATATCAAAGAAAGGTTATTTATGACAGATTTTCTGTACTTTCCCATCTAGGTTGACGAGG	1	-	JN707599:4713-4832	120
JN707599	MCVSyn_MCV01_0557	TCTAGACTCCTACTTCCTTCCTCTGTAAGTATTAGATATGGAAAAGTCTATAAGGCAAAATATCAAAGAAAGGTTATTTATGACAGATTTTCTGTACTTTCCCATCTAGGTTGACGAGGC	1	-	JN707599:4712-4831	120
JN707599	MCVSyn_MCV01_0558	CTAGACTCCTACTTCCTTCCTCTGTAAGTATTAGATATGGAAAAGTCTATAAGGCAAAATATCAAAGAAAGGTTATTTATGACAGATTTTCTGTACTTTCCCATCTAGGTTGACGAGGCC	1	-	JN707599:4711-4830	120
JN707599	MCVSyn_MCV01_0559	TAGACTCCTACTTCCTTCCTCTGTAAGTATTAGATATGGAAAAGTCTATAAGGCAAAATATCAAAGAAAGGTTATTTATGACAGATTTTCTGTACTTTCCCATCTAGGTTGACGAGGCCC	1	-	JN707599:4710-4829	120
JN707599	MCVSyn_MCV01_0560	AGACTCCTACTTCCTTCCTCTGTAAGTATTAGATATGGAAAAGTCTATAAGGCAAAATATCAAAGAAAGGTTATTTATGACAGATTTTCTGTACTTTCCCATCTAGGTTGACGAGGCCCC	1	-	JN707599:4709-4828	120
JN707599	MCVSyn_MCV01_0561	GACTCCTACTTCCTTCCTCTGTAAGTATTAGATATGGAAAAGTCTATAAGGCAAAATATCAAAGAAAGGTTATTTATGACAGATTTTCTGTACTTTCCCATCTAGGTTGACGAGGCCCCT	1	-	JN707599:4708-4827	120
JN707599	MCVSyn_MCV01_0562	ACTCCTACTTCCTTCCTCTGTAAGTATTAGATATGGAAAAGTCTATAAGGCAAAATATCAAAGAAAGGTTATTTATGACAGATTTTCTGTACTTTCCCATCTAGGTTGACGAGGCCCCTA	1	-	JN707599:4707-4826	120
JN707599	MCVSyn_MCV01_0563	CTCCTACTTCCTTCCTCTGTAAGTATTAGATATGGAAAAGTCTATAAGGCAAAATATCAAAGAAAGGTTATTTATGACAGATTTTCTGTACTTTCCCATCTAGGTTGACGAGGCCCCTAT	1	-	JN707599:4706-4825	120
JN707599	MCVSyn_MCV01_0564	TCCTACTTCCTTCCTCTGTAAGTATTAGATATGGAAAAGTCTATAAGGCAAAATATCAAAGAAAGGTTATTTATGACAGATTTTCTGTACTTTCCCATCTAGGTTGACGAGGCCCCTATA	1	-	JN707599:4705-4824	120
JN707599	MCVSyn_MCV01_0565	CCTACTTCCTTCCTCTGTAAGTATTAGATATGGAAAAGTCTATAAGGCAAAATATCAAAGAAAGGTTATTTATGACAGATTTTCTGTACTTTCCCATCTAGGTTGACGAGGCCCCTATAT	1	-	JN707599:4704-4823	120
JN707599	MCVSyn_MCV01_0566	CTACTTCCTTCCTCTGTAAGTATTAGATATGGAAAAGTCTATAAGGCAAAATATCAAAGAAAGGTTATTTATGACAGATTTTCTGTACTTTCCCATCTAGGTTGACGAGGCCCCTATATA	1	-	JN707599:4703-4822	120
JN707599	MCVSyn_MCV01_0567	TACTTCCTTCCTCTGTAAGTATTAGATATGGAAAAGTCTATAAGGCAAAATATCAAAGAAAGGTTATTTATGACAGATTTTCTGTACTTTCCCATCTAGGTTGACGAGGCCCCTATATAT	1	-	JN707599:4702-4821	120
JN707599	MCVSyn_MCV01_0568	ACTTCCTTCCTCTGTAAGTATTAGATATGGAAAAGTCTATAAGGCAAAATATCAAAGAAAGGTTATTTATGACAGATTTTCTGTACTTTCCCATCTAGGTTGACGAGGCCCCTATATATG	1	-	JN707599:4701-4820	120
JN707599	MCVSyn_MCV01_0569	CTTCCTTCCTCTGTAAGTATTAGATATGGAAAAGTCTATAAGGCAAAATATCAAAGAAAGGTTATTTATGACAGATTTTCTGTACTTTCCCATCTAGGTTGACGAGGCCCCTATATATGG	1	-	JN707599:4700-4819	120
JN707599	MCVSyn_MCV01_0570	TTCCTTCCTCTGTAAGTATTAGATATGGAAAAGTCTATAAGGCAAAATATCAAAGAAAGGTTATTTATGACAGATTTTCTGTACTTTCCCATCTAGGTTGACGAGGCCCCTATATATGGG	1	-	JN707599:4699-4818	120
JN707599	MCVSyn_MCV01_0571	TCCTTCCTCTGTAAGTATTAGATATGGAAAAGTCTATAAGGCAAAATATCAAAGAAAGGTTATTTATGACAGATTTTCTGTACTTTCCCATCTAGGTTGACGAGGCCCCTATATATGGGA	1	-	JN707599:4698-4817	120
JN707599	MCVSyn_MCV01_0572	CCTTCCTCTGTAAGTATTAGATATGGAAAAGTCTATAAGGCAAAATATCAAAGAAAGGTTATTTATGACAGATTTTCTGTACTTTCCCATCTAGGTTGACGAGGCCCCTATATATGGGAC	1	-	JN707599:4697-4816	120
JN707599	MCVSyn_MCV01_0573	CTTCCTCTGTAAGTATTAGATATGGAAAAGTCTATAAGGCAAAATATCAAAGAAAGGTTATTTATGACAGATTTTCTGTACTTTCCCATCTAGGTTGACGAGGCCCCTATATATGGGACC	1	-	JN707599:4696-4815	120
JN707599	MCVSyn_MCV01_0574	TTCCTCTGTAAGTATTAGATATGGAAAAGTCTATAAGGCAAAATATCAAAGAAAGGTTATTTATGACAGATTTTCTGTACTTTCCCATCTAGGTTGACGAGGCCCCTATATATGGGACCA	1	-	JN707599:4695-4814	120
JN707599	MCVSyn_MCV01_0575	TCCTCTGTAAGTATTAGATATGGAAAAGTCTATAAGGCAAAATATCAAAGAAAGGTTATTTATGACAGATTTTCTGTACTTTCCCATCTAGGTTGACGAGGCCCCTATATATGGGACCAC	1	-	JN707599:4694-4813	120
JN707599	MCVSyn_MCV01_0576	CCTCTGTAAGTATTAGATATGGAAAAGTCTATAAGGCAAAATATCAAAGAAAGGTTATTTATGACAGATTTTCTGTACTTTCCCATCTAGGTTGACGAGGCCCCTATATATGGGACCACT	1	-	JN707599:4693-4812	120
JN707599	MCVSyn_MCV01_0577	CTCTGTAAGTATTAGATATGGAAAAGTCTATAAGGCAAAATATCAAAGAAAGGTTATTTATGACAGATTTTCTGTACTTTCCCATCTAGGTTGACGAGGCCCCTATATATGGGACCACTA	1	-	JN707599:4692-4811	120
JN707599	MCVSyn_MCV01_0578	TCTGTAAGTATTAGATATGGAAAAGTCTATAAGGCAAAATATCAAAGAAAGGTTATTTATGACAGATTTTCTGTACTTTCCCATCTAGGTTGACGAGGCCCCTATATATGGGACCACTAA	1	-	JN707599:4691-4810	120
JN707599	MCVSyn_MCV01_0579	CTGTAAGTATTAGATATGGAAAAGTCTATAAGGCAAAATATCAAAGAAAGGTTATTTATGACAGATTTTCTGTACTTTCCCATCTAGGTTGACGAGGCCCCTATATATGGGACCACTAAA	1	-	JN707599:4690-4809	120
JN707599	MCVSyn_MCV01_0580	TGTAAGTATTAGATATGGAAAAGTCTATAAGGCAAAATATCAAAGAAAGGTTATTTATGACAGATTTTCTGTACTTTCCCATCTAGGTTGACGAGGCCCCTATATATGGGACCACTAAAT	1	-	JN707599:4689-4808	120
JN707599	MCVSyn_MCV01_0581	GTAAGTATTAGATATGGAAAAGTCTATAAGGCAAAATATCAAAGAAAGGTTATTTATGACAGATTTTCTGTACTTTCCCATCTAGGTTGACGAGGCCCCTATATATGGGACCACTAAATT	1	-	JN707599:4688-4807	120
JN707599	MCVSyn_MCV01_0582	TAAGTATTAGATATGGAAAAGTCTATAAGGCAAAATATCAAAGAAAGGTTATTTATGACAGATTTTCTGTACTTTCCCATCTAGGTTGACGAGGCCCCTATATATGGGACCACTAAATTC	1	-	JN707599:4687-4806	120
JN707599	MCVSyn_MCV01_0583	AAGTATTAGATATGGAAAAGTCTATAAGGCAAAATATCAAAGAAAGGTTATTTATGACAGATTTTCTGTACTTTCCCATCTAGGTTGACGAGGCCCCTATATATGGGACCACTAAATTCA	1	-	JN707599:4686-4805	120
JN707599	MCVSyn_MCV01_0584	AGTATTAGATATGGAAAAGTCTATAAGGCAAAATATCAAAGAAAGGTTATTTATGACAGATTTTCTGTACTTTCCCATCTAGGTTGACGAGGCCCCTATATATGGGACCACTAAATTCAA	1	-	JN707599:4685-4804	120
JN707599	MCVSyn_MCV01_0585	GTATTAGATATGGAAAAGTCTATAAGGCAAAATATCAAAGAAAGGTTATTTATGACAGATTTTCTGTACTTTCCCATCTAGGTTGACGAGGCCCCTATATATGGGACCACTAAATTCAAA	1	-	JN707599:4684-4803	120
JN707599	MCVSyn_MCV01_0586	TATTAGATATGGAAAAGTCTATAAGGCAAAATATCAAAGAAAGGTTATTTATGACAGATTTTCTGTACTTTCCCATCTAGGTTGACGAGGCCCCTATATATGGGACCACTAAATTCAAAG	1	-	JN707599:4683-4802	120
JN707599	MCVSyn_MCV01_0587	ATTAGATATGGAAAAGTCTATAAGGCAAAATATCAAAGAAAGGTTATTTATGACAGATTTTCTGTACTTTCCCATCTAGGTTGACGAGGCCCCTATATATGGGACCACTAAATTCAAAGA	1	-	JN707599:4682-4801	120
JN707599	MCVSyn_MCV01_0588	TTAGATATGGAAAAGTCTATAAGGCAAAATATCAAAGAAAGGTTATTTATGACAGATTTTCTGTACTTTCCCATCTAGGTTGACGAGGCCCCTATATATGGGACCACTAAATTCAAAGAA	1	-	JN707599:4681-4800	120
JN707599	MCVSyn_MCV01_0589	TAGATATGGAAAAGTCTATAAGGCAAAATATCAAAGAAAGGTTATTTATGACAGATTTTCTGTACTTTCCCATCTAGGTTGACGAGGCCCCTATATATGGGACCACTAAATTCAAAGAAT	1	-	JN707599:4680-4799	120
JN707599	MCVSyn_MCV01_0590	AGATATGGAAAAGTCTATAAGGCAAAATATCAAAGAAAGGTTATTTATGACAGATTTTCTGTACTTTCCCATCTAGGTTGACGAGGCCCCTATATATGGGACCACTAAATTCAAAGAATG	1	-	JN707599:4679-4798	120
JN707599	MCVSyn_MCV01_0591	GATATGGAAAAGTCTATAAGGCAAAATATCAAAGAAAGGTTATTTATGACAGATTTTCTGTACTTTCCCATCTAGGTTGACGAGGCCCCTATATATGGGACCACTAAATTCAAAGAATGG	1	-	JN707599:4678-4797	120
JN707599	MCVSyn_MCV01_0592	ATATGGAAAAGTCTATAAGGCAAAATATCAAAGAAAGGTTATTTATGACAGATTTTCTGTACTTTCCCATCTAGGTTGACGAGGCCCCTATATATGGGACCACTAAATTCAAAGAATGGT	1	-	JN707599:4677-4796	120
JN707599	MCVSyn_MCV01_0593	TATGGAAAAGTCTATAAGGCAAAATATCAAAGAAAGGTTATTTATGACAGATTTTCTGTACTTTCCCATCTAGGTTGACGAGGCCCCTATATATGGGACCACTAAATTCAAAGAATGGTG	1	-	JN707599:4676-4795	120
JN707599	MCVSyn_MCV01_0594	ATGGAAAAGTCTATAAGGCAAAATATCAAAGAAAGGTTATTTATGACAGATTTTCTGTACTTTCCCATCTAGGTTGACGAGGCCCCTATATATGGGACCACTAAATTCAAAGAATGGTGG	1	-	JN707599:4675-4794	120
JN707599	MCVSyn_MCV01_0595	TGGAAAAGTCTATAAGGCAAAATATCAAAGAAAGGTTATTTATGACAGATTTTCTGTACTTTCCCATCTAGGTTGACGAGGCCCCTATATATGGGACCACTAAATTCAAAGAATGGTGGA	1	-	JN707599:4674-4793	120
JN707599	MCVSyn_MCV01_0596	GGAAAAGTCTATAAGGCAAAATATCAAAGAAAGGTTATTTATGACAGATTTTCTGTACTTTCCCATCTAGGTTGACGAGGCCCCTATATATGGGACCACTAAATTCAAAGAATGGTGGAG	1	-	JN707599:4673-4792	120
JN707599	MCVSyn_MCV01_0597	GAAAAGTCTATAAGGCAAAATATCAAAGAAAGGTTATTTATGACAGATTTTCTGTACTTTCCCATCTAGGTTGACGAGGCCCCTATATATGGGACCACTAAATTCAAAGAATGGTGGAGA	1	-	JN707599:4672-4791	120
JN707599	MCVSyn_MCV01_0598	AAAAGTCTATAAGGCAAAATATCAAAGAAAGGTTATTTATGACAGATTTTCTGTACTTTCCCATCTAGGTTGACGAGGCCCCTATATATGGGACCACTAAATTCAAAGAATGGTGGAGAT	1	-	JN707599:4671-4790	120
JN707599	MCVSyn_MCV01_0599	AAAGTCTATAAGGCAAAATATCAAAGAAAGGTTATTTATGACAGATTTTCTGTACTTTCCCATCTAGGTTGACGAGGCCCCTATATATGGGACCACTAAATTCAAAGAATGGTGGAGATC	1	-	JN707599:4670-4789	120
JN707599	MCVSyn_MCV01_0600	AAGTCTATAAGGCAAAATATCAAAGAAAGGTTATTTATGACAGATTTTCTGTACTTTCCCATCTAGGTTGACGAGGCCCCTATATATGGGACCACTAAATTCAAAGAATGGTGGAGATCA	1	-	JN707599:4669-4788	120
JN707599	MCVSyn_MCV01_0601	AGTCTATAAGGCAAAATATCAAAGAAAGGTTATTTATGACAGATTTTCTGTACTTTCCCATCTAGGTTGACGAGGCCCCTATATATGGGACCACTAAATTCAAAGAATGGTGGAGATCAG	1	-	JN707599:4668-4787	120
JN707599	MCVSyn_MCV01_0602	GTCTATAAGGCAAAATATCAAAGAAAGGTTATTTATGACAGATTTTCTGTACTTTCCCATCTAGGTTGACGAGGCCCCTATATATGGGACCACTAAATTCAAAGAATGGTGGAGATCAGG	1	-	JN707599:4667-4786	120
JN707599	MCVSyn_MCV01_0603	TCTATAAGGCAAAATATCAAAGAAAGGTTATTTATGACAGATTTTCTGTACTTTCCCATCTAGGTTGACGAGGCCCCTATATATGGGACCACTAAATTCAAAGAATGGTGGAGATCAGGA	1	-	JN707599:4666-4785	120
JN707599	MCVSyn_MCV01_0604	CTATAAGGCAAAATATCAAAGAAAGGTTATTTATGACAGATTTTCTGTACTTTCCCATCTAGGTTGACGAGGCCCCTATATATGGGACCACTAAATTCAAAGAATGGTGGAGATCAGGAG	1	-	JN707599:4665-4784	120
JN707599	MCVSyn_MCV01_0605	TATAAGGCAAAATATCAAAGAAAGGTTATTTATGACAGATTTTCTGTACTTTCCCATCTAGGTTGACGAGGCCCCTATATATGGGACCACTAAATTCAAAGAATGGTGGAGATCAGGAGG	1	-	JN707599:4664-4783	120
JN707599	MCVSyn_MCV01_0606	ATAAGGCAAAATATCAAAGAAAGGTTATTTATGACAGATTTTCTGTACTTTCCCATCTAGGTTGACGAGGCCCCTATATATGGGACCACTAAATTCAAAGAATGGTGGAGATCAGGAGGA	1	-	JN707599:4663-4782	120
JN707599	MCVSyn_MCV01_0607	TAAGGCAAAATATCAAAGAAAGGTTATTTATGACAGATTTTCTGTACTTTCCCATCTAGGTTGACGAGGCCCCTATATATGGGACCACTAAATTCAAAGAATGGTGGAGATCAGGAGGAT	1	-	JN707599:4662-4781	120
JN707599	MCVSyn_MCV01_0608	AAGGCAAAATATCAAAGAAAGGTTATTTATGACAGATTTTCTGTACTTTCCCATCTAGGTTGACGAGGCCCCTATATATGGGACCACTAAATTCAAAGAATGGTGGAGATCAGGAGGATT	1	-	JN707599:4661-4780	120
JN707599	MCVSyn_MCV01_0609	AGGCAAAATATCAAAGAAAGGTTATTTATGACAGATTTTCTGTACTTTCCCATCTAGGTTGACGAGGCCCCTATATATGGGACCACTAAATTCAAAGAATGGTGGAGATCAGGAGGATTC	1	-	JN707599:4660-4779	120
JN707599	MCVSyn_MCV01_0610	GGCAAAATATCAAAGAAAGGTTATTTATGACAGATTTTCTGTACTTTCCCATCTAGGTTGACGAGGCCCCTATATATGGGACCACTAAATTCAAAGAATGGTGGAGATCAGGAGGATTCA	1	-	JN707599:4659-4778	120
JN707599	MCVSyn_MCV01_0611	GCAAAATATCAAAGAAAGGTTATTTATGACAGATTTTCTGTACTTTCCCATCTAGGTTGACGAGGCCCCTATATATGGGACCACTAAATTCAAAGAATGGTGGAGATCAGGAGGATTCAG	1	-	JN707599:4658-4777	120
JN707599	MCVSyn_MCV01_0612	CAAAATATCAAAGAAAGGTTATTTATGACAGATTTTCTGTACTTTCCCATCTAGGTTGACGAGGCCCCTATATATGGGACCACTAAATTCAAAGAATGGTGGAGATCAGGAGGATTCAGC	1	-	JN707599:4657-4776	120
JN707599	MCVSyn_MCV01_0613	AAAATATCAAAGAAAGGTTATTTATGACAGATTTTCTGTACTTTCCCATCTAGGTTGACGAGGCCCCTATATATGGGACCACTAAATTCAAAGAATGGTGGAGATCAGGAGGATTCAGCT	1	-	JN707599:4656-4775	120
JN707599	MCVSyn_MCV01_0614	AAATATCAAAGAAAGGTTATTTATGACAGATTTTCTGTACTTTCCCATCTAGGTTGACGAGGCCCCTATATATGGGACCACTAAATTCAAAGAATGGTGGAGATCAGGAGGATTCAGCTT	1	-	JN707599:4655-4774	120
JN707599	MCVSyn_MCV01_0615	AATATCAAAGAAAGGTTATTTATGACAGATTTTCTGTACTTTCCCATCTAGGTTGACGAGGCCCCTATATATGGGACCACTAAATTCAAAGAATGGTGGAGATCAGGAGGATTCAGCTTC	1	-	JN707599:4654-4773	120
JN707599	MCVSyn_MCV01_0616	ATATCAAAGAAAGGTTATTTATGACAGATTTTCTGTACTTTCCCATCTAGGTTGACGAGGCCCCTATATATGGGACCACTAAATTCAAAGAATGGTGGAGATCAGGAGGATTCAGCTTCG	1	-	JN707599:4653-4772	120
JN707599	MCVSyn_MCV01_0617	TATCAAAGAAAGGTTATTTATGACAGATTTTCTGTACTTTCCCATCTAGGTTGACGAGGCCCCTATATATGGGACCACTAAATTCAAAGAATGGTGGAGATCAGGAGGATTCAGCTTCGG	1	-	JN707599:4652-4771	120
JN707599	MCVSyn_MCV01_0618	ATCAAAGAAAGGTTATTTATGACAGATTTTCTGTACTTTCCCATCTAGGTTGACGAGGCCCCTATATATGGGACCACTAAATTCAAAGAATGGTGGAGATCAGGAGGATTCAGCTTCGGG	1	-	JN707599:4651-4770	120
JN707599	MCVSyn_MCV01_0619	TCAAAGAAAGGTTATTTATGACAGATTTTCTGTACTTTCCCATCTAGGTTGACGAGGCCCCTATATATGGGACCACTAAATTCAAAGAATGGTGGAGATCAGGAGGATTCAGCTTCGGGA	1	-	JN707599:4650-4769	120
JN707599	MCVSyn_MCV01_0620	CAAAGAAAGGTTATTTATGACAGATTTTCTGTACTTTCCCATCTAGGTTGACGAGGCCCCTATATATGGGACCACTAAATTCAAAGAATGGTGGAGATCAGGAGGATTCAGCTTCGGGAA	1	-	JN707599:4649-4768	120
JN707599	MCVSyn_MCV01_0621	AAAGAAAGGTTATTTATGACAGATTTTCTGTACTTTCCCATCTAGGTTGACGAGGCCCCTATATATGGGACCACTAAATTCAAAGAATGGTGGAGATCAGGAGGATTCAGCTTCGGGAAG	1	-	JN707599:4648-4767	120
JN707599	MCVSyn_MCV01_0622	AAGAAAGGTTATTTATGACAGATTTTCTGTACTTTCCCATCTAGGTTGACGAGGCCCCTATATATGGGACCACTAAATTCAAAGAATGGTGGAGATCAGGAGGATTCAGCTTCGGGAAGG	1	-	JN707599:4647-4766	120
JN707599	MCVSyn_MCV01_0623	AGAAAGGTTATTTATGACAGATTTTCTGTACTTTCCCATCTAGGTTGACGAGGCCCCTATATATGGGACCACTAAATTCAAAGAATGGTGGAGATCAGGAGGATTCAGCTTCGGGAAGGC	1	-	JN707599:4646-4765	120
JN707599	MCVSyn_MCV01_0624	GAAAGGTTATTTATGACAGATTTTCTGTACTTTCCCATCTAGGTTGACGAGGCCCCTATATATGGGACCACTAAATTCAAAGAATGGTGGAGATCAGGAGGATTCAGCTTCGGGAAGGCA	1	-	JN707599:4645-4764	120
JN707599	MCVSyn_MCV01_0625	AAAGGTTATTTATGACAGATTTTCTGTACTTTCCCATCTAGGTTGACGAGGCCCCTATATATGGGACCACTAAATTCAAAGAATGGTGGAGATCAGGAGGATTCAGCTTCGGGAAGGCAT	1	-	JN707599:4644-4763	120
JN707599	MCVSyn_MCV01_0626	AAGGTTATTTATGACAGATTTTCTGTACTTTCCCATCTAGGTTGACGAGGCCCCTATATATGGGACCACTAAATTCAAAGAATGGTGGAGATCAGGAGGATTCAGCTTCGGGAAGGCATA	1	-	JN707599:4643-4762	120
JN707599	MCVSyn_MCV01_0627	AGGTTATTTATGACAGATTTTCTGTACTTTCCCATCTAGGTTGACGAGGCCCCTATATATGGGACCACTAAATTCAAAGAATGGTGGAGATCAGGAGGATTCAGCTTCGGGAAGGCATAC	1	-	JN707599:4642-4761	120
JN707599	MCVSyn_MCV01_0628	GGTTATTTATGACAGATTTTCTGTACTTTCCCATCTAGGTTGACGAGGCCCCTATATATGGGACCACTAAATTCAAAGAATGGTGGAGATCAGGAGGATTCAGCTTCGGGAAGGCATACG	1	-	JN707599:4641-4760	120
JN707599	MCVSyn_MCV01_0629	GTTATTTATGACAGATTTTCTGTACTTTCCCATCTAGGTTGACGAGGCCCCTATATATGGGACCACTAAATTCAAAGAATGGTGGAGATCAGGAGGATTCAGCTTCGGGAAGGCATACGA	1	-	JN707599:4640-4759	120
JN707599	MCVSyn_MCV01_0630	TTATTTATGACAGATTTTCTGTACTTTCCCATCTAGGTTGACGAGGCCCCTATATATGGGACCACTAAATTCAAAGAATGGTGGAGATCAGGAGGATTCAGCTTCGGGAAGGCATACGAA	1	-	JN707599:4639-4758	120
JN707599	MCVSyn_MCV01_0631	TATTTATGACAGATTTTCTGTACTTTCCCATCTAGGTTGACGAGGCCCCTATATATGGGACCACTAAATTCAAAGAATGGTGGAGATCAGGAGGATTCAGCTTCGGGAAGGCATACGAAT	1	-	JN707599:4638-4757	120
JN707599	MCVSyn_MCV01_0632	ATTTATGACAGATTTTCTGTACTTTCCCATCTAGGTTGACGAGGCCCCTATATATGGGACCACTAAATTCAAAGAATGGTGGAGATCAGGAGGATTCAGCTTCGGGAAGGCATACGAATA	1	-	JN707599:4637-4756	120
JN707599	MCVSyn_MCV01_0633	TTTATGACAGATTTTCTGTACTTTCCCATCTAGGTTGACGAGGCCCCTATATATGGGACCACTAAATTCAAAGAATGGTGGAGATCAGGAGGATTCAGCTTCGGGAAGGCATACGAATAT	1	-	JN707599:4636-4755	120
JN707599	MCVSyn_MCV01_0634	TTATGACAGATTTTCTGTACTTTCCCATCTAGGTTGACGAGGCCCCTATATATGGGACCACTAAATTCAAAGAATGGTGGAGATCAGGAGGATTCAGCTTCGGGAAGGCATACGAATATG	1	-	JN707599:4635-4754	120
JN707599	MCVSyn_MCV01_0635	TATGACAGATTTTCTGTACTTTCCCATCTAGGTTGACGAGGCCCCTATATATGGGACCACTAAATTCAAAGAATGGTGGAGATCAGGAGGATTCAGCTTCGGGAAGGCATACGAATATGG	1	-	JN707599:4634-4753	120
JN707599	MCVSyn_MCV01_0636	ATGACAGATTTTCTGTACTTTCCCATCTAGGTTGACGAGGCCCCTATATATGGGACCACTAAATTCAAAGAATGGTGGAGATCAGGAGGATTCAGCTTCGGGAAGGCATACGAATATGGG	1	-	JN707599:4633-4752	120
JN707599	MCVSyn_MCV01_0637	TGACAGATTTTCTGTACTTTCCCATCTAGGTTGACGAGGCCCCTATATATGGGACCACTAAATTCAAAGAATGGTGGAGATCAGGAGGATTCAGCTTCGGGAAGGCATACGAATATGGGC	1	-	JN707599:4632-4751	120
JN707599	MCVSyn_MCV01_0638	GACAGATTTTCTGTACTTTCCCATCTAGGTTGACGAGGCCCCTATATATGGGACCACTAAATTCAAAGAATGGTGGAGATCAGGAGGATTCAGCTTCGGGAAGGCATACGAATATGGGCC	1	-	JN707599:4631-4750	120
JN707599	MCVSyn_MCV01_0639	ACAGATTTTCTGTACTTTCCCATCTAGGTTGACGAGGCCCCTATATATGGGACCACTAAATTCAAAGAATGGTGGAGATCAGGAGGATTCAGCTTCGGGAAGGCATACGAATATGGGCCC	1	-	JN707599:4630-4749	120
JN707599	MCVSyn_MCV01_0640	CAGATTTTCTGTACTTTCCCATCTAGGTTGACGAGGCCCCTATATATGGGACCACTAAATTCAAAGAATGGTGGAGATCAGGAGGATTCAGCTTCGGGAAGGCATACGAATATGGGCCCA	1	-	JN707599:4629-4748	120
JN707599	MCVSyn_MCV01_0641	AGATTTTCTGTACTTTCCCATCTAGGTTGACGAGGCCCCTATATATGGGACCACTAAATTCAAAGAATGGTGGAGATCAGGAGGATTCAGCTTCGGGAAGGCATACGAATATGGGCCCAA	1	-	JN707599:4628-4747	120
JN707599	MCVSyn_MCV01_0642	GATTTTCTGTACTTTCCCATCTAGGTTGACGAGGCCCCTATATATGGGACCACTAAATTCAAAGAATGGTGGAGATCAGGAGGATTCAGCTTCGGGAAGGCATACGAATATGGGCCCAAT	1	-	JN707599:4627-4746	120
JN707599	MCVSyn_MCV01_0643	ATTTTCTGTACTTTCCCATCTAGGTTGACGAGGCCCCTATATATGGGACCACTAAATTCAAAGAATGGTGGAGATCAGGAGGATTCAGCTTCGGGAAGGCATACGAATATGGGCCCAATC	1	-	JN707599:4626-4745	120
JN707599	MCVSyn_MCV01_0644	TTTTCTGTACTTTCCCATCTAGGTTGACGAGGCCCCTATATATGGGACCACTAAATTCAAAGAATGGTGGAGATCAGGAGGATTCAGCTTCGGGAAGGCATACGAATATGGGCCCAATCC	1	-	JN707599:4625-4744	120
JN707599	MCVSyn_MCV01_0645	TTTCTGTACTTTCCCATCTAGGTTGACGAGGCCCCTATATATGGGACCACTAAATTCAAAGAATGGTGGAGATCAGGAGGATTCAGCTTCGGGAAGGCATACGAATATGGGCCCAATCCA	1	-	JN707599:4624-4743	120
JN707599	MCVSyn_MCV01_0646	TTCTGTACTTTCCCATCTAGGTTGACGAGGCCCCTATATATGGGACCACTAAATTCAAAGAATGGTGGAGATCAGGAGGATTCAGCTTCGGGAAGGCATACGAATATGGGCCCAATCCAC	1	-	JN707599:4623-4742	120
JN707599	MCVSyn_MCV01_0647	TCTGTACTTTCCCATCTAGGTTGACGAGGCCCCTATATATGGGACCACTAAATTCAAAGAATGGTGGAGATCAGGAGGATTCAGCTTCGGGAAGGCATACGAATATGGGCCCAATCCACA	1	-	JN707599:4622-4741	120
JN707599	MCVSyn_MCV01_0648	CTGTACTTTCCCATCTAGGTTGACGAGGCCCCTATATATGGGACCACTAAATTCAAAGAATGGTGGAGATCAGGAGGATTCAGCTTCGGGAAGGCATACGAATATGGGCCCAATCCACAC	1	-	JN707599:4621-4740	120
JN707599	MCVSyn_MCV01_0649	TGTACTTTCCCATCTAGGTTGACGAGGCCCCTATATATGGGACCACTAAATTCAAAGAATGGTGGAGATCAGGAGGATTCAGCTTCGGGAAGGCATACGAATATGGGCCCAATCCACACG	1	-	JN707599:4620-4739	120
JN707599	MCVSyn_MCV01_0650	GTACTTTCCCATCTAGGTTGACGAGGCCCCTATATATGGGACCACTAAATTCAAAGAATGGTGGAGATCAGGAGGATTCAGCTTCGGGAAGGCATACGAATATGGGCCCAATCCACACGG	1	-	JN707599:4619-4738	120
JN707599	MCVSyn_MCV01_0651	TACTTTCCCATCTAGGTTGACGAGGCCCCTATATATGGGACCACTAAATTCAAAGAATGGTGGAGATCAGGAGGATTCAGCTTCGGGAAGGCATACGAATATGGGCCCAATCCACACGGG	1	-	JN707599:4618-4737	120
JN707599	MCVSyn_MCV01_0652	ACTTTCCCATCTAGGTTGACGAGGCCCCTATATATGGGACCACTAAATTCAAAGAATGGTGGAGATCAGGAGGATTCAGCTTCGGGAAGGCATACGAATATGGGCCCAATCCACACGGGA	1	-	JN707599:4617-4736	120
JN707599	MCVSyn_MCV01_0653	CTTTCCCATCTAGGTTGACGAGGCCCCTATATATGGGACCACTAAATTCAAAGAATGGTGGAGATCAGGAGGATTCAGCTTCGGGAAGGCATACGAATATGGGCCCAATCCACACGGGAC	1	-	JN707599:4616-4735	120
JN707599	MCVSyn_MCV01_0654	TTTCCCATCTAGGTTGACGAGGCCCCTATATATGGGACCACTAAATTCAAAGAATGGTGGAGATCAGGAGGATTCAGCTTCGGGAAGGCATACGAATATGGGCCCAATCCACACGGGACC	1	-	JN707599:4615-4734	120
JN707599	MCVSyn_MCV01_0655	TTCCCATCTAGGTTGACGAGGCCCCTATATATGGGACCACTAAATTCAAAGAATGGTGGAGATCAGGAGGATTCAGCTTCGGGAAGGCATACGAATATGGGCCCAATCCACACGGGACCA	1	-	JN707599:4614-4733	120
JN707599	MCVSyn_MCV01_0656	TCCCATCTAGGTTGACGAGGCCCCTATATATGGGACCACTAAATTCAAAGAATGGTGGAGATCAGGAGGATTCAGCTTCGGGAAGGCATACGAATATGGGCCCAATCCACACGGGACCAA	1	-	JN707599:4613-4732	120
JN707599	MCVSyn_MCV01_0657	CCCATCTAGGTTGACGAGGCCCCTATATATGGGACCACTAAATTCAAAGAATGGTGGAGATCAGGAGGATTCAGCTTCGGGAAGGCATACGAATATGGGCCCAATCCACACGGGACCAAC	1	-	JN707599:4612-4731	120
JN707599	MCVSyn_MCV01_0658	CCATCTAGGTTGACGAGGCCCCTATATATGGGACCACTAAATTCAAAGAATGGTGGAGATCAGGAGGATTCAGCTTCGGGAAGGCATACGAATATGGGCCCAATCCACACGGGACCAACT	1	-	JN707599:4611-4730	120
JN707599	MCVSyn_MCV01_0659	CATCTAGGTTGACGAGGCCCCTATATATGGGACCACTAAATTCAAAGAATGGTGGAGATCAGGAGGATTCAGCTTCGGGAAGGCATACGAATATGGGCCCAATCCACACGGGACCAACTC	1	-	JN707599:4610-4729	120
JN707599	MCVSyn_MCV01_0660	ATCTAGGTTGACGAGGCCCCTATATATGGGACCACTAAATTCAAAGAATGGTGGAGATCAGGAGGATTCAGCTTCGGGAAGGCATACGAATATGGGCCCAATCCACACGGGACCAACTCA	1	-	JN707599:4609-4728	120
JN707599	MCVSyn_MCV01_0661	TCTAGGTTGACGAGGCCCCTATATATGGGACCACTAAATTCAAAGAATGGTGGAGATCAGGAGGATTCAGCTTCGGGAAGGCATACGAATATGGGCCCAATCCACACGGGACCAACTCAA	1	-	JN707599:4608-4727	120
JN707599	MCVSyn_MCV01_0662	CTAGGTTGACGAGGCCCCTATATATGGGACCACTAAATTCAAAGAATGGTGGAGATCAGGAGGATTCAGCTTCGGGAAGGCATACGAATATGGGCCCAATCCACACGGGACCAACTCAAG	1	-	JN707599:4607-4726	120
JN707599	MCVSyn_MCV01_0663	TAGGTTGACGAGGCCCCTATATATGGGACCACTAAATTCAAAGAATGGTGGAGATCAGGAGGATTCAGCTTCGGGAAGGCATACGAATATGGGCCCAATCCACACGGGACCAACTCAAGA	1	-	JN707599:4606-4725	120
JN707599	MCVSyn_MCV01_0664	AGGTTGACGAGGCCCCTATATATGGGACCACTAAATTCAAAGAATGGTGGAGATCAGGAGGATTCAGCTTCGGGAAGGCATACGAATATGGGCCCAATCCACACGGGACCAACTCAAGAT	1	-	JN707599:4605-4724	120
JN707599	MCVSyn_MCV01_0665	GGTTGACGAGGCCCCTATATATGGGACCACTAAATTCAAAGAATGGTGGAGATCAGGAGGATTCAGCTTCGGGAAGGCATACGAATATGGGCCCAATCCACACGGGACCAACTCAAGATC	1	-	JN707599:4604-4723	120
JN707599	MCVSyn_MCV01_0666	GTTGACGAGGCCCCTATATATGGGACCACTAAATTCAAAGAATGGTGGAGATCAGGAGGATTCAGCTTCGGGAAGGCATACGAATATGGGCCCAATCCACACGGGACCAACTCAAGATCC	1	-	JN707599:4603-4722	120
JN707599	MCVSyn_MCV01_0667	TTGACGAGGCCCCTATATATGGGACCACTAAATTCAAAGAATGGTGGAGATCAGGAGGATTCAGCTTCGGGAAGGCATACGAATATGGGCCCAATCCACACGGGACCAACTCAAGATCCA	1	-	JN707599:4602-4721	120
JN707599	MCVSyn_MCV01_0668	TGACGAGGCCCCTATATATGGGACCACTAAATTCAAAGAATGGTGGAGATCAGGAGGATTCAGCTTCGGGAAGGCATACGAATATGGGCCCAATCCACACGGGACCAACTCAAGATCCAG	1	-	JN707599:4601-4720	120
JN707599	MCVSyn_MCV01_0669	GACGAGGCCCCTATATATGGGACCACTAAATTCAAAGAATGGTGGAGATCAGGAGGATTCAGCTTCGGGAAGGCATACGAATATGGGCCCAATCCACACGGGACCAACTCAAGATCCAGA	1	-	JN707599:4600-4719	120
JN707599	MCVSyn_MCV01_0670	ACGAGGCCCCTATATATGGGACCACTAAATTCAAAGAATGGTGGAGATCAGGAGGATTCAGCTTCGGGAAGGCATACGAATATGGGCCCAATCCACACGGGACCAACTCAAGATCCAGAA	1	-	JN707599:4599-4718	120
JN707599	MCVSyn_MCV01_0671	CGAGGCCCCTATATATGGGACCACTAAATTCAAAGAATGGTGGAGATCAGGAGGATTCAGCTTCGGGAAGGCATACGAATATGGGCCCAATCCACACGGGACCAACTCAAGATCCAGAAA	1	-	JN707599:4598-4717	120
JN707599	MCVSyn_MCV01_0672	GAGGCCCCTATATATGGGACCACTAAATTCAAAGAATGGTGGAGATCAGGAGGATTCAGCTTCGGGAAGGCATACGAATATGGGCCCAATCCACACGGGACCAACTCAAGATCCAGAAAG	1	-	JN707599:4597-4716	120
JN707599	MCVSyn_MCV01_0673	AGGCCCCTATATATGGGACCACTAAATTCAAAGAATGGTGGAGATCAGGAGGATTCAGCTTCGGGAAGGCATACGAATATGGGCCCAATCCACACGGGACCAACTCAAGATCCAGAAAGC	1	-	JN707599:4596-4715	120
JN707599	MCVSyn_MCV01_0674	GGCCCCTATATATGGGACCACTAAATTCAAAGAATGGTGGAGATCAGGAGGATTCAGCTTCGGGAAGGCATACGAATATGGGCCCAATCCACACGGGACCAACTCAAGATCCAGAAAGCC	1	-	JN707599:4595-4714	120
JN707599	MCVSyn_MCV01_0675	GCCCCTATATATGGGACCACTAAATTCAAAGAATGGTGGAGATCAGGAGGATTCAGCTTCGGGAAGGCATACGAATATGGGCCCAATCCACACGGGACCAACTCAAGATCCAGAAAGCCT	1	-	JN707599:4594-4713	120
JN707599	MCVSyn_MCV01_0676	CCCCTATATATGGGACCACTAAATTCAAAGAATGGTGGAGATCAGGAGGATTCAGCTTCGGGAAGGCATACGAATATGGGCCCAATCCACACGGGACCAACTCAAGATCCAGAAAGCCTT	1	-	JN707599:4593-4712	120
JN707599	MCVSyn_MCV01_0677	CCCTATATATGGGACCACTAAATTCAAAGAATGGTGGAGATCAGGAGGATTCAGCTTCGGGAAGGCATACGAATATGGGCCCAATCCACACGGGACCAACTCAAGATCCAGAAAGCCTTC	1	-	JN707599:4592-4711	120
JN707599	MCVSyn_MCV01_0678	CCTATATATGGGACCACTAAATTCAAAGAATGGTGGAGATCAGGAGGATTCAGCTTCGGGAAGGCATACGAATATGGGCCCAATCCACACGGGACCAACTCAAGATCCAGAAAGCCTTCC	1	-	JN707599:4591-4710	120
JN707599	MCVSyn_MCV01_0679	CTATATATGGGACCACTAAATTCAAAGAATGGTGGAGATCAGGAGGATTCAGCTTCGGGAAGGCATACGAATATGGGCCCAATCCACACGGGACCAACTCAAGATCCAGAAAGCCTTCCT	1	-	JN707599:4590-4709	120
JN707599	MCVSyn_MCV01_0680	TATATATGGGACCACTAAATTCAAAGAATGGTGGAGATCAGGAGGATTCAGCTTCGGGAAGGCATACGAATATGGGCCCAATCCACACGGGACCAACTCAAGATCCAGAAAGCCTTCCTC	1	-	JN707599:4589-4708	120
JN707599	MCVSyn_MCV01_0681	ATATATGGGACCACTAAATTCAAAGAATGGTGGAGATCAGGAGGATTCAGCTTCGGGAAGGCATACGAATATGGGCCCAATCCACACGGGACCAACTCAAGATCCAGAAAGCCTTCCTCC	1	-	JN707599:4588-4707	120
JN707599	MCVSyn_MCV01_0682	TATATGGGACCACTAAATTCAAAGAATGGTGGAGATCAGGAGGATTCAGCTTCGGGAAGGCATACGAATATGGGCCCAATCCACACGGGACCAACTCAAGATCCAGAAAGCCTTCCTCCA	1	-	JN707599:4587-4706	120
JN707599	MCVSyn_MCV01_0683	ATATGGGACCACTAAATTCAAAGAATGGTGGAGATCAGGAGGATTCAGCTTCGGGAAGGCATACGAATATGGGCCCAATCCACACGGGACCAACTCAAGATCCAGAAAGCCTTCCTCCAA	1	-	JN707599:4586-4705	120
JN707599	MCVSyn_MCV01_0684	TATGGGACCACTAAATTCAAAGAATGGTGGAGATCAGGAGGATTCAGCTTCGGGAAGGCATACGAATATGGGCCCAATCCACACGGGACCAACTCAAGATCCAGAAAGCCTTCCTCCAAT	1	-	JN707599:4585-4704	120
JN707599	MCVSyn_MCV01_0685	ATGGGACCACTAAATTCAAAGAATGGTGGAGATCAGGAGGATTCAGCTTCGGGAAGGCATACGAATATGGGCCCAATCCACACGGGACCAACTCAAGATCCAGAAAGCCTTCCTCCAATG	1	-	JN707599:4584-4703	120
JN707599	MCVSyn_MCV01_0686	TGGGACCACTAAATTCAAAGAATGGTGGAGATCAGGAGGATTCAGCTTCGGGAAGGCATACGAATATGGGCCCAATCCACACGGGACCAACTCAAGATCCAGAAAGCCTTCCTCCAATGC	1	-	JN707599:4583-4702	120
JN707599	MCVSyn_MCV01_0687	GGGACCACTAAATTCAAAGAATGGTGGAGATCAGGAGGATTCAGCTTCGGGAAGGCATACGAATATGGGCCCAATCCACACGGGACCAACTCAAGATCCAGAAAGCCTTCCTCCAATGCA	1	-	JN707599:4582-4701	120
JN707599	MCVSyn_MCV01_0688	GGACCACTAAATTCAAAGAATGGTGGAGATCAGGAGGATTCAGCTTCGGGAAGGCATACGAATATGGGCCCAATCCACACGGGACCAACTCAAGATCCAGAAAGCCTTCCTCCAATGCAT	1	-	JN707599:4581-4700	120
JN707599	MCVSyn_MCV01_0689	GACCACTAAATTCAAAGAATGGTGGAGATCAGGAGGATTCAGCTTCGGGAAGGCATACGAATATGGGCCCAATCCACACGGGACCAACTCAAGATCCAGAAAGCCTTCCTCCAATGCATC	1	-	JN707599:4580-4699	120
JN707599	MCVSyn_MCV01_0690	ACCACTAAATTCAAAGAATGGTGGAGATCAGGAGGATTCAGCTTCGGGAAGGCATACGAATATGGGCCCAATCCACACGGGACCAACTCAAGATCCAGAAAGCCTTCCTCCAATGCATCC	1	-	JN707599:4579-4698	120
JN707599	MCVSyn_MCV01_0691	CCACTAAATTCAAAGAATGGTGGAGATCAGGAGGATTCAGCTTCGGGAAGGCATACGAATATGGGCCCAATCCACACGGGACCAACTCAAGATCCAGAAAGCCTTCCTCCAATGCATCCA	1	-	JN707599:4578-4697	120
JN707599	MCVSyn_MCV01_0692	CACTAAATTCAAAGAATGGTGGAGATCAGGAGGATTCAGCTTCGGGAAGGCATACGAATATGGGCCCAATCCACACGGGACCAACTCAAGATCCAGAAAGCCTTCCTCCAATGCATCCAG	1	-	JN707599:4577-4696	120
JN707599	MCVSyn_MCV01_0693	ACTAAATTCAAAGAATGGTGGAGATCAGGAGGATTCAGCTTCGGGAAGGCATACGAATATGGGCCCAATCCACACGGGACCAACTCAAGATCCAGAAAGCCTTCCTCCAATGCATCCAGG	1	-	JN707599:4576-4695	120
JN707599	MCVSyn_MCV01_0694	CTAAATTCAAAGAATGGTGGAGATCAGGAGGATTCAGCTTCGGGAAGGCATACGAATATGGGCCCAATCCACACGGGACCAACTCAAGATCCAGAAAGCCTTCCTCCAATGCATCCAGGG	1	-	JN707599:4575-4694	120
JN707599	MCVSyn_MCV01_0695	TAAATTCAAAGAATGGTGGAGATCAGGAGGATTCAGCTTCGGGAAGGCATACGAATATGGGCCCAATCCACACGGGACCAACTCAAGATCCAGAAAGCCTTCCTCCAATGCATCCAGGGG	1	-	JN707599:4574-4693	120
JN707599	MCVSyn_MCV01_0696	AAATTCAAAGAATGGTGGAGATCAGGAGGATTCAGCTTCGGGAAGGCATACGAATATGGGCCCAATCCACACGGGACCAACTCAAGATCCAGAAAGCCTTCCTCCAATGCATCCAGGGGA	1	-	JN707599:4573-4692	120
JN707599	MCVSyn_MCV01_0697	AATTCAAAGAATGGTGGAGATCAGGAGGATTCAGCTTCGGGAAGGCATACGAATATGGGCCCAATCCACACGGGACCAACTCAAGATCCAGAAAGCCTTCCTCCAATGCATCCAGGGGAG	1	-	JN707599:4572-4691	120
JN707599	MCVSyn_MCV01_0698	ATTCAAAGAATGGTGGAGATCAGGAGGATTCAGCTTCGGGAAGGCATACGAATATGGGCCCAATCCACACGGGACCAACTCAAGATCCAGAAAGCCTTCCTCCAATGCATCCAGGGGAGC	1	-	JN707599:4571-4690	120
JN707599	MCVSyn_MCV01_0699	TTCAAAGAATGGTGGAGATCAGGAGGATTCAGCTTCGGGAAGGCATACGAATATGGGCCCAATCCACACGGGACCAACTCAAGATCCAGAAAGCCTTCCTCCAATGCATCCAGGGGAGCC	1	-	JN707599:4570-4689	120
JN707599	MCVSyn_MCV01_0700	TCAAAGAATGGTGGAGATCAGGAGGATTCAGCTTCGGGAAGGCATACGAATATGGGCCCAATCCACACGGGACCAACTCAAGATCCAGAAAGCCTTCCTCCAATGCATCCAGGGGAGCCC	1	-	JN707599:4569-4688	120
JN707599	MCVSyn_MCV01_0701	CAAAGAATGGTGGAGATCAGGAGGATTCAGCTTCGGGAAGGCATACGAATATGGGCCCAATCCACACGGGACCAACTCAAGATCCAGAAAGCCTTCCTCCAATGCATCCAGGGGAGCCCC	1	-	JN707599:4568-4687	120
JN707599	MCVSyn_MCV01_0702	AAAGAATGGTGGAGATCAGGAGGATTCAGCTTCGGGAAGGCATACGAATATGGGCCCAATCCACACGGGACCAACTCAAGATCCAGAAAGCCTTCCTCCAATGCATCCAGGGGAGCCCCC	1	-	JN707599:4567-4686	120
JN707599	MCVSyn_MCV01_0703	AAGAATGGTGGAGATCAGGAGGATTCAGCTTCGGGAAGGCATACGAATATGGGCCCAATCCACACGGGACCAACTCAAGATCCAGAAAGCCTTCCTCCAATGCATCCAGGGGAGCCCCCA	1	-	JN707599:4566-4685	120
JN707599	MCVSyn_MCV01_0704	AGAATGGTGGAGATCAGGAGGATTCAGCTTCGGGAAGGCATACGAATATGGGCCCAATCCACACGGGACCAACTCAAGATCCAGAAAGCCTTCCTCCAATGCATCCAGGGGAGCCCCCAG	1	-	JN707599:4565-4684	120
JN707599	MCVSyn_MCV01_0705	GAATGGTGGAGATCAGGAGGATTCAGCTTCGGGAAGGCATACGAATATGGGCCCAATCCACACGGGACCAACTCAAGATCCAGAAAGCCTTCCTCCAATGCATCCAGGGGAGCCCCCAGT	1	-	JN707599:4564-4683	120
JN707599	MCVSyn_MCV01_0706	AATGGTGGAGATCAGGAGGATTCAGCTTCGGGAAGGCATACGAATATGGGCCCAATCCACACGGGACCAACTCAAGATCCAGAAAGCCTTCCTCCAATGCATCCAGGGGAGCCCCCAGTG	1	-	JN707599:4563-4682	120
JN707599	MCVSyn_MCV01_0707	ATGGTGGAGATCAGGAGGATTCAGCTTCGGGAAGGCATACGAATATGGGCCCAATCCACACGGGACCAACTCAAGATCCAGAAAGCCTTCCTCCAATGCATCCAGGGGAGCCCCCAGTGG	1	-	JN707599:4562-4681	120
JN707599	MCVSyn_MCV01_0708	TGGTGGAGATCAGGAGGATTCAGCTTCGGGAAGGCATACGAATATGGGCCCAATCCACACGGGACCAACTCAAGATCCAGAAAGCCTTCCTCCAATGCATCCAGGGGAGCCCCCAGTGGA	1	-	JN707599:4561-4680	120
JN707599	MCVSyn_MCV01_0709	GGTGGAGATCAGGAGGATTCAGCTTCGGGAAGGCATACGAATATGGGCCCAATCCACACGGGACCAACTCAAGATCCAGAAAGCCTTCCTCCAATGCATCCAGGGGAGCCCCCAGTGGAA	1	-	JN707599:4560-4679	120
JN707599	MCVSyn_MCV01_0710	GTGGAGATCAGGAGGATTCAGCTTCGGGAAGGCATACGAATATGGGCCCAATCCACACGGGACCAACTCAAGATCCAGAAAGCCTTCCTCCAATGCATCCAGGGGAGCCCCCAGTGGAAG	1	-	JN707599:4559-4678	120
JN707599	MCVSyn_MCV01_0711	TGGAGATCAGGAGGATTCAGCTTCGGGAAGGCATACGAATATGGGCCCAATCCACACGGGACCAACTCAAGATCCAGAAAGCCTTCCTCCAATGCATCCAGGGGAGCCCCCAGTGGAAGC	1	-	JN707599:4558-4677	120
JN707599	MCVSyn_MCV01_0712	GGAGATCAGGAGGATTCAGCTTCGGGAAGGCATACGAATATGGGCCCAATCCACACGGGACCAACTCAAGATCCAGAAAGCCTTCCTCCAATGCATCCAGGGGAGCCCCCAGTGGAAGCT	1	-	JN707599:4557-4676	120
JN707599	MCVSyn_MCV01_0713	GAGATCAGGAGGATTCAGCTTCGGGAAGGCATACGAATATGGGCCCAATCCACACGGGACCAACTCAAGATCCAGAAAGCCTTCCTCCAATGCATCCAGGGGAGCCCCCAGTGGAAGCTC	1	-	JN707599:4556-4675	120
JN707599	MCVSyn_MCV01_0714	AGATCAGGAGGATTCAGCTTCGGGAAGGCATACGAATATGGGCCCAATCCACACGGGACCAACTCAAGATCCAGAAAGCCTTCCTCCAATGCATCCAGGGGAGCCCCCAGTGGAAGCTCA	1	-	JN707599:4555-4674	120
JN707599	MCVSyn_MCV01_0715	GATCAGGAGGATTCAGCTTCGGGAAGGCATACGAATATGGGCCCAATCCACACGGGACCAACTCAAGATCCAGAAAGCCTTCCTCCAATGCATCCAGGGGAGCCCCCAGTGGAAGCTCAC	1	-	JN707599:4554-4673	120
JN707599	MCVSyn_MCV01_0716	ATCAGGAGGATTCAGCTTCGGGAAGGCATACGAATATGGGCCCAATCCACACGGGACCAACTCAAGATCCAGAAAGCCTTCCTCCAATGCATCCAGGGGAGCCCCCAGTGGAAGCTCACC	1	-	JN707599:4553-4672	120
JN707599	MCVSyn_MCV01_0717	TCAGGAGGATTCAGCTTCGGGAAGGCATACGAATATGGGCCCAATCCACACGGGACCAACTCAAGATCCAGAAAGCCTTCCTCCAATGCATCCAGGGGAGCCCCCAGTGGAAGCTCACCA	1	-	JN707599:4552-4671	120
JN707599	MCVSyn_MCV01_0718	CAGGAGGATTCAGCTTCGGGAAGGCATACGAATATGGGCCCAATCCACACGGGACCAACTCAAGATCCAGAAAGCCTTCCTCCAATGCATCCAGGGGAGCCCCCAGTGGAAGCTCACCAC	1	-	JN707599:4551-4670	120
JN707599	MCVSyn_MCV01_0719	AGGAGGATTCAGCTTCGGGAAGGCATACGAATATGGGCCCAATCCACACGGGACCAACTCAAGATCCAGAAAGCCTTCCTCCAATGCATCCAGGGGAGCCCCCAGTGGAAGCTCACCACC	1	-	JN707599:4550-4669	120
JN707599	MCVSyn_MCV01_0720	GGAGGATTCAGCTTCGGGAAGGCATACGAATATGGGCCCAATCCACACGGGACCAACTCAAGATCCAGAAAGCCTTCCTCCAATGCATCCAGGGGAGCCCCCAGTGGAAGCTCACCACCC	1	-	JN707599:4549-4668	120
JN707599	MCVSyn_MCV01_0721	GAGGATTCAGCTTCGGGAAGGCATACGAATATGGGCCCAATCCACACGGGACCAACTCAAGATCCAGAAAGCCTTCCTCCAATGCATCCAGGGGAGCCCCCAGTGGAAGCTCACCACCCC	1	-	JN707599:4548-4667	120
JN707599	MCVSyn_MCV01_0722	AGGATTCAGCTTCGGGAAGGCATACGAATATGGGCCCAATCCACACGGGACCAACTCAAGATCCAGAAAGCCTTCCTCCAATGCATCCAGGGGAGCCCCCAGTGGAAGCTCACCACCCCA	1	-	JN707599:4547-4666	120
JN707599	MCVSyn_MCV01_0723	GGATTCAGCTTCGGGAAGGCATACGAATATGGGCCCAATCCACACGGGACCAACTCAAGATCCAGAAAGCCTTCCTCCAATGCATCCAGGGGAGCCCCCAGTGGAAGCTCACCACCCCAC	1	-	JN707599:4546-4665	120
JN707599	MCVSyn_MCV01_0724	GATTCAGCTTCGGGAAGGCATACGAATATGGGCCCAATCCACACGGGACCAACTCAAGATCCAGAAAGCCTTCCTCCAATGCATCCAGGGGAGCCCCCAGTGGAAGCTCACCACCCCACA	1	-	JN707599:4545-4664	120
JN707599	MCVSyn_MCV01_0725	ATTCAGCTTCGGGAAGGCATACGAATATGGGCCCAATCCACACGGGACCAACTCAAGATCCAGAAAGCCTTCCTCCAATGCATCCAGGGGAGCCCCCAGTGGAAGCTCACCACCCCACAG	1	-	JN707599:4544-4663	120
JN707599	MCVSyn_MCV01_0726	TTCAGCTTCGGGAAGGCATACGAATATGGGCCCAATCCACACGGGACCAACTCAAGATCCAGAAAGCCTTCCTCCAATGCATCCAGGGGAGCCCCCAGTGGAAGCTCACCACCCCACAGC	1	-	JN707599:4543-4662	120
JN707599	MCVSyn_MCV01_0727	TCAGCTTCGGGAAGGCATACGAATATGGGCCCAATCCACACGGGACCAACTCAAGATCCAGAAAGCCTTCCTCCAATGCATCCAGGGGAGCCCCCAGTGGAAGCTCACCACCCCACAGCC	1	-	JN707599:4542-4661	120
JN707599	MCVSyn_MCV01_0728	CAGCTTCGGGAAGGCATACGAATATGGGCCCAATCCACACGGGACCAACTCAAGATCCAGAAAGCCTTCCTCCAATGCATCCAGGGGAGCCCCCAGTGGAAGCTCACCACCCCACAGCCA	1	-	JN707599:4541-4660	120
JN707599	MCVSyn_MCV01_0729	AGCTTCGGGAAGGCATACGAATATGGGCCCAATCCACACGGGACCAACTCAAGATCCAGAAAGCCTTCCTCCAATGCATCCAGGGGAGCCCCCAGTGGAAGCTCACCACCCCACAGCCAG	1	-	JN707599:4540-4659	120
JN707599	MCVSyn_MCV01_0730	GCTTCGGGAAGGCATACGAATATGGGCCCAATCCACACGGGACCAACTCAAGATCCAGAAAGCCTTCCTCCAATGCATCCAGGGGAGCCCCCAGTGGAAGCTCACCACCCCACAGCCAGA	1	-	JN707599:4539-4658	120
JN707599	MCVSyn_MCV01_0731	CTTCGGGAAGGCATACGAATATGGGCCCAATCCACACGGGACCAACTCAAGATCCAGAAAGCCTTCCTCCAATGCATCCAGGGGAGCCCCCAGTGGAAGCTCACCACCCCACAGCCAGAG	1	-	JN707599:4538-4657	120
JN707599	MCVSyn_MCV01_0732	TTCGGGAAGGCATACGAATATGGGCCCAATCCACACGGGACCAACTCAAGATCCAGAAAGCCTTCCTCCAATGCATCCAGGGGAGCCCCCAGTGGAAGCTCACCACCCCACAGCCAGAGC	1	-	JN707599:4537-4656	120
JN707599	MCVSyn_MCV01_0733	TCGGGAAGGCATACGAATATGGGCCCAATCCACACGGGACCAACTCAAGATCCAGAAAGCCTTCCTCCAATGCATCCAGGGGAGCCCCCAGTGGAAGCTCACCACCCCACAGCCAGAGCT	1	-	JN707599:4536-4655	120
JN707599	MCVSyn_MCV01_0734	CGGGAAGGCATACGAATATGGGCCCAATCCACACGGGACCAACTCAAGATCCAGAAAGCCTTCCTCCAATGCATCCAGGGGAGCCCCCAGTGGAAGCTCACCACCCCACAGCCAGAGCTC	1	-	JN707599:4535-4654	120
JN707599	MCVSyn_MCV01_0735	GGGAAGGCATACGAATATGGGCCCAATCCACACGGGACCAACTCAAGATCCAGAAAGCCTTCCTCCAATGCATCCAGGGGAGCCCCCAGTGGAAGCTCACCACCCCACAGCCAGAGCTCT	1	-	JN707599:4534-4653	120
JN707599	MCVSyn_MCV01_0736	GGAAGGCATACGAATATGGGCCCAATCCACACGGGACCAACTCAAGATCCAGAAAGCCTTCCTCCAATGCATCCAGGGGAGCCCCCAGTGGAAGCTCACCACCCCACAGCCAGAGCTCTT	1	-	JN707599:4533-4652	120
JN707599	MCVSyn_MCV01_0737	GAAGGCATACGAATATGGGCCCAATCCACACGGGACCAACTCAAGATCCAGAAAGCCTTCCTCCAATGCATCCAGGGGAGCCCCCAGTGGAAGCTCACCACCCCACAGCCAGAGCTCTTC	1	-	JN707599:4532-4651	120
JN707599	MCVSyn_MCV01_0738	AAGGCATACGAATATGGGCCCAATCCACACGGGACCAACTCAAGATCCAGAAAGCCTTCCTCCAATGCATCCAGGGGAGCCCCCAGTGGAAGCTCACCACCCCACAGCCAGAGCTCTTCC	1	-	JN707599:4531-4650	120
JN707599	MCVSyn_MCV01_0739	AGGCATACGAATATGGGCCCAATCCACACGGGACCAACTCAAGATCCAGAAAGCCTTCCTCCAATGCATCCAGGGGAGCCCCCAGTGGAAGCTCACCACCCCACAGCCAGAGCTCTTCCT	1	-	JN707599:4530-4649	120
JN707599	MCVSyn_MCV01_0740	GGCATACGAATATGGGCCCAATCCACACGGGACCAACTCAAGATCCAGAAAGCCTTCCTCCAATGCATCCAGGGGAGCCCCCAGTGGAAGCTCACCACCCCACAGCCAGAGCTCTTCCTC	1	-	JN707599:4529-4648	120
JN707599	MCVSyn_MCV01_0741	GCATACGAATATGGGCCCAATCCACACGGGACCAACTCAAGATCCAGAAAGCCTTCCTCCAATGCATCCAGGGGAGCCCCCAGTGGAAGCTCACCACCCCACAGCCAGAGCTCTTCCTCT	1	-	JN707599:4528-4647	120
JN707599	MCVSyn_MCV01_0742	CATACGAATATGGGCCCAATCCACACGGGACCAACTCAAGATCCAGAAAGCCTTCCTCCAATGCATCCAGGGGAGCCCCCAGTGGAAGCTCACCACCCCACAGCCAGAGCTCTTCCTCTG	1	-	JN707599:4527-4646	120
JN707599	MCVSyn_MCV01_0743	ATACGAATATGGGCCCAATCCACACGGGACCAACTCAAGATCCAGAAAGCCTTCCTCCAATGCATCCAGGGGAGCCCCCAGTGGAAGCTCACCACCCCACAGCCAGAGCTCTTCCTCTGG	1	-	JN707599:4526-4645	120
JN707599	MCVSyn_MCV01_0744	TACGAATATGGGCCCAATCCACACGGGACCAACTCAAGATCCAGAAAGCCTTCCTCCAATGCATCCAGGGGAGCCCCCAGTGGAAGCTCACCACCCCACAGCCAGAGCTCTTCCTCTGGG	1	-	JN707599:4525-4644	120
JN707599	MCVSyn_MCV01_0745	ACGAATATGGGCCCAATCCACACGGGACCAACTCAAGATCCAGAAAGCCTTCCTCCAATGCATCCAGGGGAGCCCCCAGTGGAAGCTCACCACCCCACAGCCAGAGCTCTTCCTCTGGGT	1	-	JN707599:4524-4643	120
JN707599	MCVSyn_MCV01_0746	CGAATATGGGCCCAATCCACACGGGACCAACTCAAGATCCAGAAAGCCTTCCTCCAATGCATCCAGGGGAGCCCCCAGTGGAAGCTCACCACCCCACAGCCAGAGCTCTTCCTCTGGGTA	1	-	JN707599:4523-4642	120
JN707599	MCVSyn_MCV01_0747	GAATATGGGCCCAATCCACACGGGACCAACTCAAGATCCAGAAAGCCTTCCTCCAATGCATCCAGGGGAGCCCCCAGTGGAAGCTCACCACCCCACAGCCAGAGCTCTTCCTCTGGGTAT	1	-	JN707599:4522-4641	120
JN707599	MCVSyn_MCV01_0748	AATATGGGCCCAATCCACACGGGACCAACTCAAGATCCAGAAAGCCTTCCTCCAATGCATCCAGGGGAGCCCCCAGTGGAAGCTCACCACCCCACAGCCAGAGCTCTTCCTCTGGGTATG	1	-	JN707599:4521-4640	120
JN707599	MCVSyn_MCV01_0749	ATATGGGCCCAATCCACACGGGACCAACTCAAGATCCAGAAAGCCTTCCTCCAATGCATCCAGGGGAGCCCCCAGTGGAAGCTCACCACCCCACAGCCAGAGCTCTTCCTCTGGGTATGG	1	-	JN707599:4520-4639	120
JN707599	MCVSyn_MCV01_0750	TATGGGCCCAATCCACACGGGACCAACTCAAGATCCAGAAAGCCTTCCTCCAATGCATCCAGGGGAGCCCCCAGTGGAAGCTCACCACCCCACAGCCAGAGCTCTTCCTCTGGGTATGGG	1	-	JN707599:4519-4638	120
JN707599	MCVSyn_MCV01_0751	ATGGGCCCAATCCACACGGGACCAACTCAAGATCCAGAAAGCCTTCCTCCAATGCATCCAGGGGAGCCCCCAGTGGAAGCTCACCACCCCACAGCCAGAGCTCTTCCTCTGGGTATGGGT	1	-	JN707599:4518-4637	120
JN707599	MCVSyn_MCV01_0752	TGGGCCCAATCCACACGGGACCAACTCAAGATCCAGAAAGCCTTCCTCCAATGCATCCAGGGGAGCCCCCAGTGGAAGCTCACCACCCCACAGCCAGAGCTCTTCCTCTGGGTATGGGTC	1	-	JN707599:4517-4636	120
JN707599	MCVSyn_MCV01_0753	GGGCCCAATCCACACGGGACCAACTCAAGATCCAGAAAGCCTTCCTCCAATGCATCCAGGGGAGCCCCCAGTGGAAGCTCACCACCCCACAGCCAGAGCTCTTCCTCTGGGTATGGGTCC	1	-	JN707599:4516-4635	120
JN707599	MCVSyn_MCV01_0754	GGCCCAATCCACACGGGACCAACTCAAGATCCAGAAAGCCTTCCTCCAATGCATCCAGGGGAGCCCCCAGTGGAAGCTCACCACCCCACAGCCAGAGCTCTTCCTCTGGGTATGGGTCCT	1	-	JN707599:4515-4634	120
JN707599	MCVSyn_MCV01_0755	GCCCAATCCACACGGGACCAACTCAAGATCCAGAAAGCCTTCCTCCAATGCATCCAGGGGAGCCCCCAGTGGAAGCTCACCACCCCACAGCCAGAGCTCTTCCTCTGGGTATGGGTCCTT	1	-	JN707599:4514-4633	120
JN707599	MCVSyn_MCV01_0756	CCCAATCCACACGGGACCAACTCAAGATCCAGAAAGCCTTCCTCCAATGCATCCAGGGGAGCCCCCAGTGGAAGCTCACCACCCCACAGCCAGAGCTCTTCCTCTGGGTATGGGTCCTTC	1	-	JN707599:4513-4632	120
JN707599	MCVSyn_MCV01_0757	CCAATCCACACGGGACCAACTCAAGATCCAGAAAGCCTTCCTCCAATGCATCCAGGGGAGCCCCCAGTGGAAGCTCACCACCCCACAGCCAGAGCTCTTCCTCTGGGTATGGGTCCTTCT	1	-	JN707599:4512-4631	120
JN707599	MCVSyn_MCV01_0758	CAATCCACACGGGACCAACTCAAGATCCAGAAAGCCTTCCTCCAATGCATCCAGGGGAGCCCCCAGTGGAAGCTCACCACCCCACAGCCAGAGCTCTTCCTCTGGGTATGGGTCCTTCTC	1	-	JN707599:4511-4630	120
JN707599	MCVSyn_MCV01_0759	AATCCACACGGGACCAACTCAAGATCCAGAAAGCCTTCCTCCAATGCATCCAGGGGAGCCCCCAGTGGAAGCTCACCACCCCACAGCCAGAGCTCTTCCTCTGGGTATGGGTCCTTCTCA	1	-	JN707599:4510-4629	120
JN707599	MCVSyn_MCV01_0760	ATCCACACGGGACCAACTCAAGATCCAGAAAGCCTTCCTCCAATGCATCCAGGGGAGCCCCCAGTGGAAGCTCACCACCCCACAGCCAGAGCTCTTCCTCTGGGTATGGGTCCTTCTCAG	1	-	JN707599:4509-4628	120
JN707599	MCVSyn_MCV01_0761	TCCACACGGGACCAACTCAAGATCCAGAAAGCCTTCCTCCAATGCATCCAGGGGAGCCCCCAGTGGAAGCTCACCACCCCACAGCCAGAGCTCTTCCTCTGGGTATGGGTCCTTCTCAGC	1	-	JN707599:4508-4627	120
JN707599	MCVSyn_MCV01_0762	CCACACGGGACCAACTCAAGATCCAGAAAGCCTTCCTCCAATGCATCCAGGGGAGCCCCCAGTGGAAGCTCACCACCCCACAGCCAGAGCTCTTCCTCTGGGTATGGGTCCTTCTCAGCG	1	-	JN707599:4507-4626	120
JN707599	MCVSyn_MCV01_0763	CACACGGGACCAACTCAAGATCCAGAAAGCCTTCCTCCAATGCATCCAGGGGAGCCCCCAGTGGAAGCTCACCACCCCACAGCCAGAGCTCTTCCTCTGGGTATGGGTCCTTCTCAGCGT	1	-	JN707599:4506-4625	120
JN707599	MCVSyn_MCV01_0764	ACACGGGACCAACTCAAGATCCAGAAAGCCTTCCTCCAATGCATCCAGGGGAGCCCCCAGTGGAAGCTCACCACCCCACAGCCAGAGCTCTTCCTCTGGGTATGGGTCCTTCTCAGCGTC	1	-	JN707599:4505-4624	120
JN707599	MCVSyn_MCV01_0765	CACGGGACCAACTCAAGATCCAGAAAGCCTTCCTCCAATGCATCCAGGGGAGCCCCCAGTGGAAGCTCACCACCCCACAGCCAGAGCTCTTCCTCTGGGTATGGGTCCTTCTCAGCGTCC	1	-	JN707599:4504-4623	120
JN707599	MCVSyn_MCV01_0766	ACGGGACCAACTCAAGATCCAGAAAGCCTTCCTCCAATGCATCCAGGGGAGCCCCCAGTGGAAGCTCACCACCCCACAGCCAGAGCTCTTCCTCTGGGTATGGGTCCTTCTCAGCGTCCC	1	-	JN707599:4503-4622	120
JN707599	MCVSyn_MCV01_0767	CGGGACCAACTCAAGATCCAGAAAGCCTTCCTCCAATGCATCCAGGGGAGCCCCCAGTGGAAGCTCACCACCCCACAGCCAGAGCTCTTCCTCTGGGTATGGGTCCTTCTCAGCGTCCCA	1	-	JN707599:4502-4621	120
JN707599	MCVSyn_MCV01_0768	GGGACCAACTCAAGATCCAGAAAGCCTTCCTCCAATGCATCCAGGGGAGCCCCCAGTGGAAGCTCACCACCCCACAGCCAGAGCTCTTCCTCTGGGTATGGGTCCTTCTCAGCGTCCCAG	1	-	JN707599:4501-4620	120
JN707599	MCVSyn_MCV01_0769	GGACCAACTCAAGATCCAGAAAGCCTTCCTCCAATGCATCCAGGGGAGCCCCCAGTGGAAGCTCACCACCCCACAGCCAGAGCTCTTCCTCTGGGTATGGGTCCTTCTCAGCGTCCCAGG	1	-	JN707599:4500-4619	120
JN707599	MCVSyn_MCV01_0770	GACCAACTCAAGATCCAGAAAGCCTTCCTCCAATGCATCCAGGGGAGCCCCCAGTGGAAGCTCACCACCCCACAGCCAGAGCTCTTCCTCTGGGTATGGGTCCTTCTCAGCGTCCCAGGC	1	-	JN707599:4499-4618	120
JN707599	MCVSyn_MCV01_0771	ACCAACTCAAGATCCAGAAAGCCTTCCTCCAATGCATCCAGGGGAGCCCCCAGTGGAAGCTCACCACCCCACAGCCAGAGCTCTTCCTCTGGGTATGGGTCCTTCTCAGCGTCCCAGGCT	1	-	JN707599:4498-4617	120
JN707599	MCVSyn_MCV01_0772	CCAACTCAAGATCCAGAAAGCCTTCCTCCAATGCATCCAGGGGAGCCCCCAGTGGAAGCTCACCACCCCACAGCCAGAGCTCTTCCTCTGGGTATGGGTCCTTCTCAGCGTCCCAGGCTT	1	-	JN707599:4497-4616	120
JN707599	MCVSyn_MCV01_0773	CAACTCAAGATCCAGAAAGCCTTCCTCCAATGCATCCAGGGGAGCCCCCAGTGGAAGCTCACCACCCCACAGCCAGAGCTCTTCCTCTGGGTATGGGTCCTTCTCAGCGTCCCAGGCTTC	1	-	JN707599:4496-4615	120
JN707599	MCVSyn_MCV01_0774	AACTCAAGATCCAGAAAGCCTTCCTCCAATGCATCCAGGGGAGCCCCCAGTGGAAGCTCACCACCCCACAGCCAGAGCTCTTCCTCTGGGTATGGGTCCTTCTCAGCGTCCCAGGCTTCA	1	-	JN707599:4495-4614	120
JN707599	MCVSyn_MCV01_0775	ACTCAAGATCCAGAAAGCCTTCCTCCAATGCATCCAGGGGAGCCCCCAGTGGAAGCTCACCACCCCACAGCCAGAGCTCTTCCTCTGGGTATGGGTCCTTCTCAGCGTCCCAGGCTTCAG	1	-	JN707599:4494-4613	120
JN707599	MCVSyn_MCV01_0776	CTCAAGATCCAGAAAGCCTTCCTCCAATGCATCCAGGGGAGCCCCCAGTGGAAGCTCACCACCCCACAGCCAGAGCTCTTCCTCTGGGTATGGGTCCTTCTCAGCGTCCCAGGCTTCAGA	1	-	JN707599:4493-4612	120
JN707599	MCVSyn_MCV01_0777	TCAAGATCCAGAAAGCCTTCCTCCAATGCATCCAGGGGAGCCCCCAGTGGAAGCTCACCACCCCACAGCCAGAGCTCTTCCTCTGGGTATGGGTCCTTCTCAGCGTCCCAGGCTTCAGAC	1	-	JN707599:4492-4611	120
JN707599	MCVSyn_MCV01_0778	CAAGATCCAGAAAGCCTTCCTCCAATGCATCCAGGGGAGCCCCCAGTGGAAGCTCACCACCCCACAGCCAGAGCTCTTCCTCTGGGTATGGGTCCTTCTCAGCGTCCCAGGCTTCAGACT	1	-	JN707599:4491-4610	120
JN707599	MCVSyn_MCV01_0779	AAGATCCAGAAAGCCTTCCTCCAATGCATCCAGGGGAGCCCCCAGTGGAAGCTCACCACCCCACAGCCAGAGCTCTTCCTCTGGGTATGGGTCCTTCTCAGCGTCCCAGGCTTCAGACTC	1	-	JN707599:4490-4609	120
JN707599	MCVSyn_MCV01_0780	AGATCCAGAAAGCCTTCCTCCAATGCATCCAGGGGAGCCCCCAGTGGAAGCTCACCACCCCACAGCCAGAGCTCTTCCTCTGGGTATGGGTCCTTCTCAGCGTCCCAGGCTTCAGACTCC	1	-	JN707599:4489-4608	120
JN707599	MCVSyn_MCV01_0781	GATCCAGAAAGCCTTCCTCCAATGCATCCAGGGGAGCCCCCAGTGGAAGCTCACCACCCCACAGCCAGAGCTCTTCCTCTGGGTATGGGTCCTTCTCAGCGTCCCAGGCTTCAGACTCCC	1	-	JN707599:4488-4607	120
JN707599	MCVSyn_MCV01_0782	ATCCAGAAAGCCTTCCTCCAATGCATCCAGGGGAGCCCCCAGTGGAAGCTCACCACCCCACAGCCAGAGCTCTTCCTCTGGGTATGGGTCCTTCTCAGCGTCCCAGGCTTCAGACTCCCA	1	-	JN707599:4487-4606	120
JN707599	MCVSyn_MCV01_0783	TCCAGAAAGCCTTCCTCCAATGCATCCAGGGGAGCCCCCAGTGGAAGCTCACCACCCCACAGCCAGAGCTCTTCCTCTGGGTATGGGTCCTTCTCAGCGTCCCAGGCTTCAGACTCCCAG	1	-	JN707599:4486-4605	120
JN707599	MCVSyn_MCV01_0784	CCAGAAAGCCTTCCTCCAATGCATCCAGGGGAGCCCCCAGTGGAAGCTCACCACCCCACAGCCAGAGCTCTTCCTCTGGGTATGGGTCCTTCTCAGCGTCCCAGGCTTCAGACTCCCAGT	1	-	JN707599:4485-4604	120
JN707599	MCVSyn_MCV01_0785	CAGAAAGCCTTCCTCCAATGCATCCAGGGGAGCCCCCAGTGGAAGCTCACCACCCCACAGCCAGAGCTCTTCCTCTGGGTATGGGTCCTTCTCAGCGTCCCAGGCTTCAGACTCCCAGTC	1	-	JN707599:4484-4603	120
JN707599	MCVSyn_MCV01_0786	AGAAAGCCTTCCTCCAATGCATCCAGGGGAGCCCCCAGTGGAAGCTCACCACCCCACAGCCAGAGCTCTTCCTCTGGGTATGGGTCCTTCTCAGCGTCCCAGGCTTCAGACTCCCAGTCC	1	-	JN707599:4483-4602	120
JN707599	MCVSyn_MCV01_0787	GAAAGCCTTCCTCCAATGCATCCAGGGGAGCCCCCAGTGGAAGCTCACCACCCCACAGCCAGAGCTCTTCCTCTGGGTATGGGTCCTTCTCAGCGTCCCAGGCTTCAGACTCCCAGTCCA	1	-	JN707599:4482-4601	120
JN707599	MCVSyn_MCV01_0788	AAAGCCTTCCTCCAATGCATCCAGGGGAGCCCCCAGTGGAAGCTCACCACCCCACAGCCAGAGCTCTTCCTCTGGGTATGGGTCCTTCTCAGCGTCCCAGGCTTCAGACTCCCAGTCCAG	1	-	JN707599:4481-4600	120
JN707599	MCVSyn_MCV01_0789	AAGCCTTCCTCCAATGCATCCAGGGGAGCCCCCAGTGGAAGCTCACCACCCCACAGCCAGAGCTCTTCCTCTGGGTATGGGTCCTTCTCAGCGTCCCAGGCTTCAGACTCCCAGTCCAGA	1	-	JN707599:4480-4599	120
JN707599	MCVSyn_MCV01_0790	AGCCTTCCTCCAATGCATCCAGGGGAGCCCCCAGTGGAAGCTCACCACCCCACAGCCAGAGCTCTTCCTCTGGGTATGGGTCCTTCTCAGCGTCCCAGGCTTCAGACTCCCAGTCCAGAG	1	-	JN707599:4479-4598	120
JN707599	MCVSyn_MCV01_0791	GCCTTCCTCCAATGCATCCAGGGGAGCCCCCAGTGGAAGCTCACCACCCCACAGCCAGAGCTCTTCCTCTGGGTATGGGTCCTTCTCAGCGTCCCAGGCTTCAGACTCCCAGTCCAGAGG	1	-	JN707599:4478-4597	120
JN707599	MCVSyn_MCV01_0792	CCTTCCTCCAATGCATCCAGGGGAGCCCCCAGTGGAAGCTCACCACCCCACAGCCAGAGCTCTTCCTCTGGGTATGGGTCCTTCTCAGCGTCCCAGGCTTCAGACTCCCAGTCCAGAGGA	1	-	JN707599:4477-4596	120
JN707599	MCVSyn_MCV01_0793	CTTCCTCCAATGCATCCAGGGGAGCCCCCAGTGGAAGCTCACCACCCCACAGCCAGAGCTCTTCCTCTGGGTATGGGTCCTTCTCAGCGTCCCAGGCTTCAGACTCCCAGTCCAGAGGAC	1	-	JN707599:4476-4595	120
JN707599	MCVSyn_MCV01_0794	TTCCTCCAATGCATCCAGGGGAGCCCCCAGTGGAAGCTCACCACCCCACAGCCAGAGCTCTTCCTCTGGGTATGGGTCCTTCTCAGCGTCCCAGGCTTCAGACTCCCAGTCCAGAGGACC	1	-	JN707599:4475-4594	120
JN707599	MCVSyn_MCV01_0795	TCCTCCAATGCATCCAGGGGAGCCCCCAGTGGAAGCTCACCACCCCACAGCCAGAGCTCTTCCTCTGGGTATGGGTCCTTCTCAGCGTCCCAGGCTTCAGACTCCCAGTCCAGAGGACCC	1	-	JN707599:4474-4593	120
JN707599	MCVSyn_MCV01_0796	CCTCCAATGCATCCAGGGGAGCCCCCAGTGGAAGCTCACCACCCCACAGCCAGAGCTCTTCCTCTGGGTATGGGTCCTTCTCAGCGTCCCAGGCTTCAGACTCCCAGTCCAGAGGACCCG	1	-	JN707599:4473-4592	120
JN707599	MCVSyn_MCV01_0797	CTCCAATGCATCCAGGGGAGCCCCCAGTGGAAGCTCACCACCCCACAGCCAGAGCTCTTCCTCTGGGTATGGGTCCTTCTCAGCGTCCCAGGCTTCAGACTCCCAGTCCAGAGGACCCGA	1	-	JN707599:4472-4591	120
JN707599	MCVSyn_MCV01_0798	TCCAATGCATCCAGGGGAGCCCCCAGTGGAAGCTCACCACCCCACAGCCAGAGCTCTTCCTCTGGGTATGGGTCCTTCTCAGCGTCCCAGGCTTCAGACTCCCAGTCCAGAGGACCCGAT	1	-	JN707599:4471-4590	120
JN707599	MCVSyn_MCV01_0799	CCAATGCATCCAGGGGAGCCCCCAGTGGAAGCTCACCACCCCACAGCCAGAGCTCTTCCTCTGGGTATGGGTCCTTCTCAGCGTCCCAGGCTTCAGACTCCCAGTCCAGAGGACCCGATA	1	-	JN707599:4470-4589	120
JN707599	MCVSyn_MCV01_0800	CAATGCATCCAGGGGAGCCCCCAGTGGAAGCTCACCACCCCACAGCCAGAGCTCTTCCTCTGGGTATGGGTCCTTCTCAGCGTCCCAGGCTTCAGACTCCCAGTCCAGAGGACCCGATAT	1	-	JN707599:4469-4588	120
JN707599	MCVSyn_MCV01_0801	AATGCATCCAGGGGAGCCCCCAGTGGAAGCTCACCACCCCACAGCCAGAGCTCTTCCTCTGGGTATGGGTCCTTCTCAGCGTCCCAGGCTTCAGACTCCCAGTCCAGAGGACCCGATATA	1	-	JN707599:4468-4587	120
JN707599	MCVSyn_MCV01_0802	ATGCATCCAGGGGAGCCCCCAGTGGAAGCTCACCACCCCACAGCCAGAGCTCTTCCTCTGGGTATGGGTCCTTCTCAGCGTCCCAGGCTTCAGACTCCCAGTCCAGAGGACCCGATATAC	1	-	JN707599:4467-4586	120
JN707599	MCVSyn_MCV01_0803	TGCATCCAGGGGAGCCCCCAGTGGAAGCTCACCACCCCACAGCCAGAGCTCTTCCTCTGGGTATGGGTCCTTCTCAGCGTCCCAGGCTTCAGACTCCCAGTCCAGAGGACCCGATATACC	1	-	JN707599:4466-4585	120
JN707599	MCVSyn_MCV01_0804	GCATCCAGGGGAGCCCCCAGTGGAAGCTCACCACCCCACAGCCAGAGCTCTTCCTCTGGGTATGGGTCCTTCTCAGCGTCCCAGGCTTCAGACTCCCAGTCCAGAGGACCCGATATACCT	1	-	JN707599:4465-4584	120
JN707599	MCVSyn_MCV01_0805	CATCCAGGGGAGCCCCCAGTGGAAGCTCACCACCCCACAGCCAGAGCTCTTCCTCTGGGTATGGGTCCTTCTCAGCGTCCCAGGCTTCAGACTCCCAGTCCAGAGGACCCGATATACCTC	1	-	JN707599:4464-4583	120
JN707599	MCVSyn_MCV01_0806	ATCCAGGGGAGCCCCCAGTGGAAGCTCACCACCCCACAGCCAGAGCTCTTCCTCTGGGTATGGGTCCTTCTCAGCGTCCCAGGCTTCAGACTCCCAGTCCAGAGGACCCGATATACCTCC	1	-	JN707599:4463-4582	120
JN707599	MCVSyn_MCV01_0807	TCCAGGGGAGCCCCCAGTGGAAGCTCACCACCCCACAGCCAGAGCTCTTCCTCTGGGTATGGGTCCTTCTCAGCGTCCCAGGCTTCAGACTCCCAGTCCAGAGGACCCGATATACCTCCC	1	-	JN707599:4462-4581	120
JN707599	MCVSyn_MCV01_0808	CCAGGGGAGCCCCCAGTGGAAGCTCACCACCCCACAGCCAGAGCTCTTCCTCTGGGTATGGGTCCTTCTCAGCGTCCCAGGCTTCAGACTCCCAGTCCAGAGGACCCGATATACCTCCCG	1	-	JN707599:4461-4580	120
JN707599	MCVSyn_MCV01_0809	CAGGGGAGCCCCCAGTGGAAGCTCACCACCCCACAGCCAGAGCTCTTCCTCTGGGTATGGGTCCTTCTCAGCGTCCCAGGCTTCAGACTCCCAGTCCAGAGGACCCGATATACCTCCCGA	1	-	JN707599:4460-4579	120
JN707599	MCVSyn_MCV01_0810	AGGGGAGCCCCCAGTGGAAGCTCACCACCCCACAGCCAGAGCTCTTCCTCTGGGTATGGGTCCTTCTCAGCGTCCCAGGCTTCAGACTCCCAGTCCAGAGGACCCGATATACCTCCCGAA	1	-	JN707599:4459-4578	120
JN707599	MCVSyn_MCV01_0811	GGGGAGCCCCCAGTGGAAGCTCACCACCCCACAGCCAGAGCTCTTCCTCTGGGTATGGGTCCTTCTCAGCGTCCCAGGCTTCAGACTCCCAGTCCAGAGGACCCGATATACCTCCCGAAC	1	-	JN707599:4458-4577	120
JN707599	MCVSyn_MCV01_0812	GGGAGCCCCCAGTGGAAGCTCACCACCCCACAGCCAGAGCTCTTCCTCTGGGTATGGGTCCTTCTCAGCGTCCCAGGCTTCAGACTCCCAGTCCAGAGGACCCGATATACCTCCCGAACA	1	-	JN707599:4457-4576	120
JN707599	MCVSyn_MCV01_0813	GGAGCCCCCAGTGGAAGCTCACCACCCCACAGCCAGAGCTCTTCCTCTGGGTATGGGTCCTTCTCAGCGTCCCAGGCTTCAGACTCCCAGTCCAGAGGACCCGATATACCTCCCGAACAC	1	-	JN707599:4456-4575	120
JN707599	MCVSyn_MCV01_0814	GAGCCCCCAGTGGAAGCTCACCACCCCACAGCCAGAGCTCTTCCTCTGGGTATGGGTCCTTCTCAGCGTCCCAGGCTTCAGACTCCCAGTCCAGAGGACCCGATATACCTCCCGAACACC	1	-	JN707599:4455-4574	120
JN707599	MCVSyn_MCV01_0815	AGCCCCCAGTGGAAGCTCACCACCCCACAGCCAGAGCTCTTCCTCTGGGTATGGGTCCTTCTCAGCGTCCCAGGCTTCAGACTCCCAGTCCAGAGGACCCGATATACCTCCCGAACACCA	1	-	JN707599:4454-4573	120
JN707599	MCVSyn_MCV01_0816	GCCCCCAGTGGAAGCTCACCACCCCACAGCCAGAGCTCTTCCTCTGGGTATGGGTCCTTCTCAGCGTCCCAGGCTTCAGACTCCCAGTCCAGAGGACCCGATATACCTCCCGAACACCAT	1	-	JN707599:4453-4572	120
JN707599	MCVSyn_MCV01_0817	CCCCCAGTGGAAGCTCACCACCCCACAGCCAGAGCTCTTCCTCTGGGTATGGGTCCTTCTCAGCGTCCCAGGCTTCAGACTCCCAGTCCAGAGGACCCGATATACCTCCCGAACACCATG	1	-	JN707599:4452-4571	120
JN707599	MCVSyn_MCV01_0818	CCCCAGTGGAAGCTCACCACCCCACAGCCAGAGCTCTTCCTCTGGGTATGGGTCCTTCTCAGCGTCCCAGGCTTCAGACTCCCAGTCCAGAGGACCCGATATACCTCCCGAACACCATGA	1	-	JN707599:4451-4570	120
JN707599	MCVSyn_MCV01_0819	CCCAGTGGAAGCTCACCACCCCACAGCCAGAGCTCTTCCTCTGGGTATGGGTCCTTCTCAGCGTCCCAGGCTTCAGACTCCCAGTCCAGAGGACCCGATATACCTCCCGAACACCATGAG	1	-	JN707599:4450-4569	120
JN707599	MCVSyn_MCV01_0820	CCAGTGGAAGCTCACCACCCCACAGCCAGAGCTCTTCCTCTGGGTATGGGTCCTTCTCAGCGTCCCAGGCTTCAGACTCCCAGTCCAGAGGACCCGATATACCTCCCGAACACCATGAGG	1	-	JN707599:4449-4568	120
JN707599	MCVSyn_MCV01_0821	CAGTGGAAGCTCACCACCCCACAGCCAGAGCTCTTCCTCTGGGTATGGGTCCTTCTCAGCGTCCCAGGCTTCAGACTCCCAGTCCAGAGGACCCGATATACCTCCCGAACACCATGAGGA	1	-	JN707599:4448-4567	120
JN707599	MCVSyn_MCV01_0822	AGTGGAAGCTCACCACCCCACAGCCAGAGCTCTTCCTCTGGGTATGGGTCCTTCTCAGCGTCCCAGGCTTCAGACTCCCAGTCCAGAGGACCCGATATACCTCCCGAACACCATGAGGAA	1	-	JN707599:4447-4566	120
JN707599	MCVSyn_MCV01_0823	GTGGAAGCTCACCACCCCACAGCCAGAGCTCTTCCTCTGGGTATGGGTCCTTCTCAGCGTCCCAGGCTTCAGACTCCCAGTCCAGAGGACCCGATATACCTCCCGAACACCATGAGGAAC	1	-	JN707599:4446-4565	120
JN707599	MCVSyn_MCV01_0824	TGGAAGCTCACCACCCCACAGCCAGAGCTCTTCCTCTGGGTATGGGTCCTTCTCAGCGTCCCAGGCTTCAGACTCCCAGTCCAGAGGACCCGATATACCTCCCGAACACCATGAGGAACC	1	-	JN707599:4445-4564	120
JN707599	MCVSyn_MCV01_0825	GGAAGCTCACCACCCCACAGCCAGAGCTCTTCCTCTGGGTATGGGTCCTTCTCAGCGTCCCAGGCTTCAGACTCCCAGTCCAGAGGACCCGATATACCTCCCGAACACCATGAGGAACCC	1	-	JN707599:4444-4563	120
JN707599	MCVSyn_MCV01_0826	GAAGCTCACCACCCCACAGCCAGAGCTCTTCCTCTGGGTATGGGTCCTTCTCAGCGTCCCAGGCTTCAGACTCCCAGTCCAGAGGACCCGATATACCTCCCGAACACCATGAGGAACCCA	1	-	JN707599:4443-4562	120
JN707599	MCVSyn_MCV01_0827	AAGCTCACCACCCCACAGCCAGAGCTCTTCCTCTGGGTATGGGTCCTTCTCAGCGTCCCAGGCTTCAGACTCCCAGTCCAGAGGACCCGATATACCTCCCGAACACCATGAGGAACCCAC	1	-	JN707599:4442-4561	120
JN707599	MCVSyn_MCV01_0828	AGCTCACCACCCCACAGCCAGAGCTCTTCCTCTGGGTATGGGTCCTTCTCAGCGTCCCAGGCTTCAGACTCCCAGTCCAGAGGACCCGATATACCTCCCGAACACCATGAGGAACCCACC	1	-	JN707599:4441-4560	120
JN707599	MCVSyn_MCV01_0829	GCTCACCACCCCACAGCCAGAGCTCTTCCTCTGGGTATGGGTCCTTCTCAGCGTCCCAGGCTTCAGACTCCCAGTCCAGAGGACCCGATATACCTCCCGAACACCATGAGGAACCCACCT	1	-	JN707599:4440-4559	120
JN707599	MCVSyn_MCV01_0830	CTCACCACCCCACAGCCAGAGCTCTTCCTCTGGGTATGGGTCCTTCTCAGCGTCCCAGGCTTCAGACTCCCAGTCCAGAGGACCCGATATACCTCCCGAACACCATGAGGAACCCACCTC	1	-	JN707599:4439-4558	120
JN707599	MCVSyn_MCV01_0831	TCACCACCCCACAGCCAGAGCTCTTCCTCTGGGTATGGGTCCTTCTCAGCGTCCCAGGCTTCAGACTCCCAGTCCAGAGGACCCGATATACCTCCCGAACACCATGAGGAACCCACCTCA	1	-	JN707599:4438-4557	120
JN707599	MCVSyn_MCV01_0832	CACCACCCCACAGCCAGAGCTCTTCCTCTGGGTATGGGTCCTTCTCAGCGTCCCAGGCTTCAGACTCCCAGTCCAGAGGACCCGATATACCTCCCGAACACCATGAGGAACCCACCTCAT	1	-	JN707599:4437-4556	120
JN707599	MCVSyn_MCV01_0833	ACCACCCCACAGCCAGAGCTCTTCCTCTGGGTATGGGTCCTTCTCAGCGTCCCAGGCTTCAGACTCCCAGTCCAGAGGACCCGATATACCTCCCGAACACCATGAGGAACCCACCTCATC	1	-	JN707599:4436-4555	120
JN707599	MCVSyn_MCV01_0834	CCACCCCACAGCCAGAGCTCTTCCTCTGGGTATGGGTCCTTCTCAGCGTCCCAGGCTTCAGACTCCCAGTCCAGAGGACCCGATATACCTCCCGAACACCATGAGGAACCCACCTCATCC	1	-	JN707599:4435-4554	120
JN707599	MCVSyn_MCV01_0835	CACCCCACAGCCAGAGCTCTTCCTCTGGGTATGGGTCCTTCTCAGCGTCCCAGGCTTCAGACTCCCAGTCCAGAGGACCCGATATACCTCCCGAACACCATGAGGAACCCACCTCATCCT	1	-	JN707599:4434-4553	120
JN707599	MCVSyn_MCV01_0836	ACCCCACAGCCAGAGCTCTTCCTCTGGGTATGGGTCCTTCTCAGCGTCCCAGGCTTCAGACTCCCAGTCCAGAGGACCCGATATACCTCCCGAACACCATGAGGAACCCACCTCATCCTC	1	-	JN707599:4433-4552	120
JN707599	MCVSyn_MCV01_0837	CCCCACAGCCAGAGCTCTTCCTCTGGGTATGGGTCCTTCTCAGCGTCCCAGGCTTCAGACTCCCAGTCCAGAGGACCCGATATACCTCCCGAACACCATGAGGAACCCACCTCATCCTCT	1	-	JN707599:4432-4551	120
JN707599	MCVSyn_MCV01_0838	CCCACAGCCAGAGCTCTTCCTCTGGGTATGGGTCCTTCTCAGCGTCCCAGGCTTCAGACTCCCAGTCCAGAGGACCCGATATACCTCCCGAACACCATGAGGAACCCACCTCATCCTCTG	1	-	JN707599:4431-4550	120
JN707599	MCVSyn_MCV01_0839	CCACAGCCAGAGCTCTTCCTCTGGGTATGGGTCCTTCTCAGCGTCCCAGGCTTCAGACTCCCAGTCCAGAGGACCCGATATACCTCCCGAACACCATGAGGAACCCACCTCATCCTCTGG	1	-	JN707599:4430-4549	120
JN707599	MCVSyn_MCV01_0840	CACAGCCAGAGCTCTTCCTCTGGGTATGGGTCCTTCTCAGCGTCCCAGGCTTCAGACTCCCAGTCCAGAGGACCCGATATACCTCCCGAACACCATGAGGAACCCACCTCATCCTCTGGA	1	-	JN707599:4429-4548	120
JN707599	MCVSyn_MCV01_0841	ACAGCCAGAGCTCTTCCTCTGGGTATGGGTCCTTCTCAGCGTCCCAGGCTTCAGACTCCCAGTCCAGAGGACCCGATATACCTCCCGAACACCATGAGGAACCCACCTCATCCTCTGGAT	1	-	JN707599:4428-4547	120
JN707599	MCVSyn_MCV01_0842	CAGCCAGAGCTCTTCCTCTGGGTATGGGTCCTTCTCAGCGTCCCAGGCTTCAGACTCCCAGTCCAGAGGACCCGATATACCTCCCGAACACCATGAGGAACCCACCTCATCCTCTGGATC	1	-	JN707599:4427-4546	120
JN707599	MCVSyn_MCV01_0843	AGCCAGAGCTCTTCCTCTGGGTATGGGTCCTTCTCAGCGTCCCAGGCTTCAGACTCCCAGTCCAGAGGACCCGATATACCTCCCGAACACCATGAGGAACCCACCTCATCCTCTGGATCC	1	-	JN707599:4426-4545	120
JN707599	MCVSyn_MCV01_0844	GCCAGAGCTCTTCCTCTGGGTATGGGTCCTTCTCAGCGTCCCAGGCTTCAGACTCCCAGTCCAGAGGACCCGATATACCTCCCGAACACCATGAGGAACCCACCTCATCCTCTGGATCCA	1	-	JN707599:4425-4544	120
JN707599	MCVSyn_MCV01_0845	CCAGAGCTCTTCCTCTGGGTATGGGTCCTTCTCAGCGTCCCAGGCTTCAGACTCCCAGTCCAGAGGACCCGATATACCTCCCGAACACCATGAGGAACCCACCTCATCCTCTGGATCCAG	1	-	JN707599:4424-4543	120
JN707599	MCVSyn_MCV01_0846	CAGAGCTCTTCCTCTGGGTATGGGTCCTTCTCAGCGTCCCAGGCTTCAGACTCCCAGTCCAGAGGACCCGATATACCTCCCGAACACCATGAGGAACCCACCTCATCCTCTGGATCCAGT	1	-	JN707599:4423-4542	120
JN707599	MCVSyn_MCV01_0847	AGAGCTCTTCCTCTGGGTATGGGTCCTTCTCAGCGTCCCAGGCTTCAGACTCCCAGTCCAGAGGACCCGATATACCTCCCGAACACCATGAGGAACCCACCTCATCCTCTGGATCCAGTA	1	-	JN707599:4422-4541	120
JN707599	MCVSyn_MCV01_0848	GAGCTCTTCCTCTGGGTATGGGTCCTTCTCAGCGTCCCAGGCTTCAGACTCCCAGTCCAGAGGACCCGATATACCTCCCGAACACCATGAGGAACCCACCTCATCCTCTGGATCCAGTAG	1	-	JN707599:4421-4540	120
JN707599	MCVSyn_MCV01_0849	AGCTCTTCCTCTGGGTATGGGTCCTTCTCAGCGTCCCAGGCTTCAGACTCCCAGTCCAGAGGACCCGATATACCTCCCGAACACCATGAGGAACCCACCTCATCCTCTGGATCCAGTAGC	1	-	JN707599:4420-4539	120
JN707599	MCVSyn_MCV01_0850	GCTCTTCCTCTGGGTATGGGTCCTTCTCAGCGTCCCAGGCTTCAGACTCCCAGTCCAGAGGACCCGATATACCTCCCGAACACCATGAGGAACCCACCTCATCCTCTGGATCCAGTAGCA	1	-	JN707599:4419-4538	120
JN707599	MCVSyn_MCV01_0851	CTCTTCCTCTGGGTATGGGTCCTTCTCAGCGTCCCAGGCTTCAGACTCCCAGTCCAGAGGACCCGATATACCTCCCGAACACCATGAGGAACCCACCTCATCCTCTGGATCCAGTAGCAG	1	-	JN707599:4418-4537	120
JN707599	MCVSyn_MCV01_0852	TCTTCCTCTGGGTATGGGTCCTTCTCAGCGTCCCAGGCTTCAGACTCCCAGTCCAGAGGACCCGATATACCTCCCGAACACCATGAGGAACCCACCTCATCCTCTGGATCCAGTAGCAGA	1	-	JN707599:4417-4536	120
JN707599	MCVSyn_MCV01_0853	CTTCCTCTGGGTATGGGTCCTTCTCAGCGTCCCAGGCTTCAGACTCCCAGTCCAGAGGACCCGATATACCTCCCGAACACCATGAGGAACCCACCTCATCCTCTGGATCCAGTAGCAGAG	1	-	JN707599:4416-4535	120
JN707599	MCVSyn_MCV01_0854	TTCCTCTGGGTATGGGTCCTTCTCAGCGTCCCAGGCTTCAGACTCCCAGTCCAGAGGACCCGATATACCTCCCGAACACCATGAGGAACCCACCTCATCCTCTGGATCCAGTAGCAGAGA	1	-	JN707599:4415-4534	120
JN707599	MCVSyn_MCV01_0855	TCCTCTGGGTATGGGTCCTTCTCAGCGTCCCAGGCTTCAGACTCCCAGTCCAGAGGACCCGATATACCTCCCGAACACCATGAGGAACCCACCTCATCCTCTGGATCCAGTAGCAGAGAG	1	-	JN707599:4414-4533	120
JN707599	MCVSyn_MCV01_0856	CCTCTGGGTATGGGTCCTTCTCAGCGTCCCAGGCTTCAGACTCCCAGTCCAGAGGACCCGATATACCTCCCGAACACCATGAGGAACCCACCTCATCCTCTGGATCCAGTAGCAGAGAGG	1	-	JN707599:4413-4532	120
JN707599	MCVSyn_MCV01_0857	CTCTGGGTATGGGTCCTTCTCAGCGTCCCAGGCTTCAGACTCCCAGTCCAGAGGACCCGATATACCTCCCGAACACCATGAGGAACCCACCTCATCCTCTGGATCCAGTAGCAGAGAGGA	1	-	JN707599:4412-4531	120
JN707599	MCVSyn_MCV01_0858	TCTGGGTATGGGTCCTTCTCAGCGTCCCAGGCTTCAGACTCCCAGTCCAGAGGACCCGATATACCTCCCGAACACCATGAGGAACCCACCTCATCCTCTGGATCCAGTAGCAGAGAGGAG	1	-	JN707599:4411-4530	120
JN707599	MCVSyn_MCV01_0859	CTGGGTATGGGTCCTTCTCAGCGTCCCAGGCTTCAGACTCCCAGTCCAGAGGACCCGATATACCTCCCGAACACCATGAGGAACCCACCTCATCCTCTGGATCCAGTAGCAGAGAGGAGA	1	-	JN707599:4410-4529	120
JN707599	MCVSyn_MCV01_0860	TGGGTATGGGTCCTTCTCAGCGTCCCAGGCTTCAGACTCCCAGTCCAGAGGACCCGATATACCTCCCGAACACCATGAGGAACCCACCTCATCCTCTGGATCCAGTAGCAGAGAGGAGAC	1	-	JN707599:4409-4528	120
JN707599	MCVSyn_MCV01_0861	GGGTATGGGTCCTTCTCAGCGTCCCAGGCTTCAGACTCCCAGTCCAGAGGACCCGATATACCTCCCGAACACCATGAGGAACCCACCTCATCCTCTGGATCCAGTAGCAGAGAGGAGACC	1	-	JN707599:4408-4527	120
JN707599	MCVSyn_MCV01_0862	GGTATGGGTCCTTCTCAGCGTCCCAGGCTTCAGACTCCCAGTCCAGAGGACCCGATATACCTCCCGAACACCATGAGGAACCCACCTCATCCTCTGGATCCAGTAGCAGAGAGGAGACCA	1	-	JN707599:4407-4526	120
JN707599	MCVSyn_MCV01_0863	GTATGGGTCCTTCTCAGCGTCCCAGGCTTCAGACTCCCAGTCCAGAGGACCCGATATACCTCCCGAACACCATGAGGAACCCACCTCATCCTCTGGATCCAGTAGCAGAGAGGAGACCAC	1	-	JN707599:4406-4525	120
JN707599	MCVSyn_MCV01_0864	TATGGGTCCTTCTCAGCGTCCCAGGCTTCAGACTCCCAGTCCAGAGGACCCGATATACCTCCCGAACACCATGAGGAACCCACCTCATCCTCTGGATCCAGTAGCAGAGAGGAGACCACC	1	-	JN707599:4405-4524	120
JN707599	MCVSyn_MCV01_0865	ATGGGTCCTTCTCAGCGTCCCAGGCTTCAGACTCCCAGTCCAGAGGACCCGATATACCTCCCGAACACCATGAGGAACCCACCTCATCCTCTGGATCCAGTAGCAGAGAGGAGACCACCA	1	-	JN707599:4404-4523	120
JN707599	MCVSyn_MCV01_0866	TGGGTCCTTCTCAGCGTCCCAGGCTTCAGACTCCCAGTCCAGAGGACCCGATATACCTCCCGAACACCATGAGGAACCCACCTCATCCTCTGGATCCAGTAGCAGAGAGGAGACCACCAA	1	-	JN707599:4403-4522	120
JN707599	MCVSyn_MCV01_0867	GGGTCCTTCTCAGCGTCCCAGGCTTCAGACTCCCAGTCCAGAGGACCCGATATACCTCCCGAACACCATGAGGAACCCACCTCATCCTCTGGATCCAGTAGCAGAGAGGAGACCACCAAT	1	-	JN707599:4402-4521	120
JN707599	MCVSyn_MCV01_0868	GGTCCTTCTCAGCGTCCCAGGCTTCAGACTCCCAGTCCAGAGGACCCGATATACCTCCCGAACACCATGAGGAACCCACCTCATCCTCTGGATCCAGTAGCAGAGAGGAGACCACCAATT	1	-	JN707599:4401-4520	120
JN707599	MCVSyn_MCV01_0869	GTCCTTCTCAGCGTCCCAGGCTTCAGACTCCCAGTCCAGAGGACCCGATATACCTCCCGAACACCATGAGGAACCCACCTCATCCTCTGGATCCAGTAGCAGAGAGGAGACCACCAATTC	1	-	JN707599:4400-4519	120
JN707599	MCVSyn_MCV01_0870	TCCTTCTCAGCGTCCCAGGCTTCAGACTCCCAGTCCAGAGGACCCGATATACCTCCCGAACACCATGAGGAACCCACCTCATCCTCTGGATCCAGTAGCAGAGAGGAGACCACCAATTCA	1	-	JN707599:4399-4518	120
JN707599	MCVSyn_MCV01_0871	CCTTCTCAGCGTCCCAGGCTTCAGACTCCCAGTCCAGAGGACCCGATATACCTCCCGAACACCATGAGGAACCCACCTCATCCTCTGGATCCAGTAGCAGAGAGGAGACCACCAATTCAG	1	-	JN707599:4398-4517	120
JN707599	MCVSyn_MCV01_0872	CTTCTCAGCGTCCCAGGCTTCAGACTCCCAGTCCAGAGGACCCGATATACCTCCCGAACACCATGAGGAACCCACCTCATCCTCTGGATCCAGTAGCAGAGAGGAGACCACCAATTCAGG	1	-	JN707599:4397-4516	120
JN707599	MCVSyn_MCV01_0873	TTCTCAGCGTCCCAGGCTTCAGACTCCCAGTCCAGAGGACCCGATATACCTCCCGAACACCATGAGGAACCCACCTCATCCTCTGGATCCAGTAGCAGAGAGGAGACCACCAATTCAGGA	1	-	JN707599:4396-4515	120
JN707599	MCVSyn_MCV01_0874	TCTCAGCGTCCCAGGCTTCAGACTCCCAGTCCAGAGGACCCGATATACCTCCCGAACACCATGAGGAACCCACCTCATCCTCTGGATCCAGTAGCAGAGAGGAGACCACCAATTCAGGAA	1	-	JN707599:4395-4514	120
JN707599	MCVSyn_MCV01_0875	CTCAGCGTCCCAGGCTTCAGACTCCCAGTCCAGAGGACCCGATATACCTCCCGAACACCATGAGGAACCCACCTCATCCTCTGGATCCAGTAGCAGAGAGGAGACCACCAATTCAGGAAG	1	-	JN707599:4394-4513	120
JN707599	MCVSyn_MCV01_0876	TCAGCGTCCCAGGCTTCAGACTCCCAGTCCAGAGGACCCGATATACCTCCCGAACACCATGAGGAACCCACCTCATCCTCTGGATCCAGTAGCAGAGAGGAGACCACCAATTCAGGAAGA	1	-	JN707599:4393-4512	120
JN707599	MCVSyn_MCV01_0877	CAGCGTCCCAGGCTTCAGACTCCCAGTCCAGAGGACCCGATATACCTCCCGAACACCATGAGGAACCCACCTCATCCTCTGGATCCAGTAGCAGAGAGGAGACCACCAATTCAGGAAGAG	1	-	JN707599:4392-4511	120
JN707599	MCVSyn_MCV01_0878	AGCGTCCCAGGCTTCAGACTCCCAGTCCAGAGGACCCGATATACCTCCCGAACACCATGAGGAACCCACCTCATCCTCTGGATCCAGTAGCAGAGAGGAGACCACCAATTCAGGAAGAGA	1	-	JN707599:4391-4510	120
JN707599	MCVSyn_MCV01_0879	GCGTCCCAGGCTTCAGACTCCCAGTCCAGAGGACCCGATATACCTCCCGAACACCATGAGGAACCCACCTCATCCTCTGGATCCAGTAGCAGAGAGGAGACCACCAATTCAGGAAGAGAA	1	-	JN707599:4390-4509	120
JN707599	MCVSyn_MCV01_0880	CGTCCCAGGCTTCAGACTCCCAGTCCAGAGGACCCGATATACCTCCCGAACACCATGAGGAACCCACCTCATCCTCTGGATCCAGTAGCAGAGAGGAGACCACCAATTCAGGAAGAGAAT	1	-	JN707599:4389-4508	120
JN707599	MCVSyn_MCV01_0881	GTCCCAGGCTTCAGACTCCCAGTCCAGAGGACCCGATATACCTCCCGAACACCATGAGGAACCCACCTCATCCTCTGGATCCAGTAGCAGAGAGGAGACCACCAATTCAGGAAGAGAATC	1	-	JN707599:4388-4507	120
JN707599	MCVSyn_MCV01_0882	TCCCAGGCTTCAGACTCCCAGTCCAGAGGACCCGATATACCTCCCGAACACCATGAGGAACCCACCTCATCCTCTGGATCCAGTAGCAGAGAGGAGACCACCAATTCAGGAAGAGAATCC	1	-	JN707599:4387-4506	120
JN707599	MCVSyn_MCV01_0883	CCCAGGCTTCAGACTCCCAGTCCAGAGGACCCGATATACCTCCCGAACACCATGAGGAACCCACCTCATCCTCTGGATCCAGTAGCAGAGAGGAGACCACCAATTCAGGAAGAGAATCCA	1	-	JN707599:4386-4505	120
JN707599	MCVSyn_MCV01_0884	CCAGGCTTCAGACTCCCAGTCCAGAGGACCCGATATACCTCCCGAACACCATGAGGAACCCACCTCATCCTCTGGATCCAGTAGCAGAGAGGAGACCACCAATTCAGGAAGAGAATCCAG	1	-	JN707599:4385-4504	120
JN707599	MCVSyn_MCV01_0885	CAGGCTTCAGACTCCCAGTCCAGAGGACCCGATATACCTCCCGAACACCATGAGGAACCCACCTCATCCTCTGGATCCAGTAGCAGAGAGGAGACCACCAATTCAGGAAGAGAATCCAGC	1	-	JN707599:4384-4503	120
JN707599	MCVSyn_MCV01_0886	AGGCTTCAGACTCCCAGTCCAGAGGACCCGATATACCTCCCGAACACCATGAGGAACCCACCTCATCCTCTGGATCCAGTAGCAGAGAGGAGACCACCAATTCAGGAAGAGAATCCAGCA	1	-	JN707599:4383-4502	120
JN707599	MCVSyn_MCV01_0887	GGCTTCAGACTCCCAGTCCAGAGGACCCGATATACCTCCCGAACACCATGAGGAACCCACCTCATCCTCTGGATCCAGTAGCAGAGAGGAGACCACCAATTCAGGAAGAGAATCCAGCAC	1	-	JN707599:4382-4501	120
JN707599	MCVSyn_MCV01_0888	GCTTCAGACTCCCAGTCCAGAGGACCCGATATACCTCCCGAACACCATGAGGAACCCACCTCATCCTCTGGATCCAGTAGCAGAGAGGAGACCACCAATTCAGGAAGAGAATCCAGCACA	1	-	JN707599:4381-4500	120
JN707599	MCVSyn_MCV01_0889	CTTCAGACTCCCAGTCCAGAGGACCCGATATACCTCCCGAACACCATGAGGAACCCACCTCATCCTCTGGATCCAGTAGCAGAGAGGAGACCACCAATTCAGGAAGAGAATCCAGCACAC	1	-	JN707599:4380-4499	120
JN707599	MCVSyn_MCV01_0890	TTCAGACTCCCAGTCCAGAGGACCCGATATACCTCCCGAACACCATGAGGAACCCACCTCATCCTCTGGATCCAGTAGCAGAGAGGAGACCACCAATTCAGGAAGAGAATCCAGCACACC	1	-	JN707599:4379-4498	120
JN707599	MCVSyn_MCV01_0891	TCAGACTCCCAGTCCAGAGGACCCGATATACCTCCCGAACACCATGAGGAACCCACCTCATCCTCTGGATCCAGTAGCAGAGAGGAGACCACCAATTCAGGAAGAGAATCCAGCACACCC	1	-	JN707599:4378-4497	120
JN707599	MCVSyn_MCV01_0892	CAGACTCCCAGTCCAGAGGACCCGATATACCTCCCGAACACCATGAGGAACCCACCTCATCCTCTGGATCCAGTAGCAGAGAGGAGACCACCAATTCAGGAAGAGAATCCAGCACACCCA	1	-	JN707599:4377-4496	120
JN707599	MCVSyn_MCV01_0893	AGACTCCCAGTCCAGAGGACCCGATATACCTCCCGAACACCATGAGGAACCCACCTCATCCTCTGGATCCAGTAGCAGAGAGGAGACCACCAATTCAGGAAGAGAATCCAGCACACCCAA	1	-	JN707599:4376-4495	120
JN707599	MCVSyn_MCV01_0894	GACTCCCAGTCCAGAGGACCCGATATACCTCCCGAACACCATGAGGAACCCACCTCATCCTCTGGATCCAGTAGCAGAGAGGAGACCACCAATTCAGGAAGAGAATCCAGCACACCCAAT	1	-	JN707599:4375-4494	120
JN707599	MCVSyn_MCV01_0895	ACTCCCAGTCCAGAGGACCCGATATACCTCCCGAACACCATGAGGAACCCACCTCATCCTCTGGATCCAGTAGCAGAGAGGAGACCACCAATTCAGGAAGAGAATCCAGCACACCCAATG	1	-	JN707599:4374-4493	120
JN707599	MCVSyn_MCV01_0896	CTCCCAGTCCAGAGGACCCGATATACCTCCCGAACACCATGAGGAACCCACCTCATCCTCTGGATCCAGTAGCAGAGAGGAGACCACCAATTCAGGAAGAGAATCCAGCACACCCAATGG	1	-	JN707599:4373-4492	120
JN707599	MCVSyn_MCV01_0897	TCCCAGTCCAGAGGACCCGATATACCTCCCGAACACCATGAGGAACCCACCTCATCCTCTGGATCCAGTAGCAGAGAGGAGACCACCAATTCAGGAAGAGAATCCAGCACACCCAATGGA	1	-	JN707599:4372-4491	120
JN707599	MCVSyn_MCV01_0898	CCCAGTCCAGAGGACCCGATATACCTCCCGAACACCATGAGGAACCCACCTCATCCTCTGGATCCAGTAGCAGAGAGGAGACCACCAATTCAGGAAGAGAATCCAGCACACCCAATGGAA	1	-	JN707599:4371-4490	120
JN707599	MCVSyn_MCV01_0899	CCAGTCCAGAGGACCCGATATACCTCCCGAACACCATGAGGAACCCACCTCATCCTCTGGATCCAGTAGCAGAGAGGAGACCACCAATTCAGGAAGAGAATCCAGCACACCCAATGGAAC	1	-	JN707599:4370-4489	120
JN707599	MCVSyn_MCV01_0900	CAGTCCAGAGGACCCGATATACCTCCCGAACACCATGAGGAACCCACCTCATCCTCTGGATCCAGTAGCAGAGAGGAGACCACCAATTCAGGAAGAGAATCCAGCACACCCAATGGAACC	1	-	JN707599:4369-4488	120
JN707599	MCVSyn_MCV01_0901	AGTCCAGAGGACCCGATATACCTCCCGAACACCATGAGGAACCCACCTCATCCTCTGGATCCAGTAGCAGAGAGGAGACCACCAATTCAGGAAGAGAATCCAGCACACCCAATGGAACCA	1	-	JN707599:4368-4487	120
JN707599	MCVSyn_MCV01_0902	GTCCAGAGGACCCGATATACCTCCCGAACACCATGAGGAACCCACCTCATCCTCTGGATCCAGTAGCAGAGAGGAGACCACCAATTCAGGAAGAGAATCCAGCACACCCAATGGAACCAG	1	-	JN707599:4367-4486	120
JN707599	MCVSyn_MCV01_0903	TCCAGAGGACCCGATATACCTCCCGAACACCATGAGGAACCCACCTCATCCTCTGGATCCAGTAGCAGAGAGGAGACCACCAATTCAGGAAGAGAATCCAGCACACCCAATGGAACCAGT	1	-	JN707599:4366-4485	120
JN707599	MCVSyn_MCV01_0904	CCAGAGGACCCGATATACCTCCCGAACACCATGAGGAACCCACCTCATCCTCTGGATCCAGTAGCAGAGAGGAGACCACCAATTCAGGAAGAGAATCCAGCACACCCAATGGAACCAGTG	1	-	JN707599:4365-4484	120
JN707599	MCVSyn_MCV01_0905	CAGAGGACCCGATATACCTCCCGAACACCATGAGGAACCCACCTCATCCTCTGGATCCAGTAGCAGAGAGGAGACCACCAATTCAGGAAGAGAATCCAGCACACCCAATGGAACCAGTGT	1	-	JN707599:4364-4483	120
JN707599	MCVSyn_MCV01_0906	AGAGGACCCGATATACCTCCCGAACACCATGAGGAACCCACCTCATCCTCTGGATCCAGTAGCAGAGAGGAGACCACCAATTCAGGAAGAGAATCCAGCACACCCAATGGAACCAGTGTA	1	-	JN707599:4363-4482	120
JN707599	MCVSyn_MCV01_0907	GAGGACCCGATATACCTCCCGAACACCATGAGGAACCCACCTCATCCTCTGGATCCAGTAGCAGAGAGGAGACCACCAATTCAGGAAGAGAATCCAGCACACCCAATGGAACCAGTGTAC	1	-	JN707599:4362-4481	120
JN707599	MCVSyn_MCV01_0908	AGGACCCGATATACCTCCCGAACACCATGAGGAACCCACCTCATCCTCTGGATCCAGTAGCAGAGAGGAGACCACCAATTCAGGAAGAGAATCCAGCACACCCAATGGAACCAGTGTACC	1	-	JN707599:4361-4480	120
JN707599	MCVSyn_MCV01_0909	GGACCCGATATACCTCCCGAACACCATGAGGAACCCACCTCATCCTCTGGATCCAGTAGCAGAGAGGAGACCACCAATTCAGGAAGAGAATCCAGCACACCCAATGGAACCAGTGTACCT	1	-	JN707599:4360-4479	120
JN707599	MCVSyn_MCV01_0910	GACCCGATATACCTCCCGAACACCATGAGGAACCCACCTCATCCTCTGGATCCAGTAGCAGAGAGGAGACCACCAATTCAGGAAGAGAATCCAGCACACCCAATGGAACCAGTGTACCTA	1	-	JN707599:4359-4478	120
JN707599	MCVSyn_MCV01_0911	ACCCGATATACCTCCCGAACACCATGAGGAACCCACCTCATCCTCTGGATCCAGTAGCAGAGAGGAGACCACCAATTCAGGAAGAGAATCCAGCACACCCAATGGAACCAGTGTACCTAG	1	-	JN707599:4358-4477	120
JN707599	MCVSyn_MCV01_0912	CCCGATATACCTCCCGAACACCATGAGGAACCCACCTCATCCTCTGGATCCAGTAGCAGAGAGGAGACCACCAATTCAGGAAGAGAATCCAGCACACCCAATGGAACCAGTGTACCTAGA	1	-	JN707599:4357-4476	120
JN707599	MCVSyn_MCV01_0913	CCGATATACCTCCCGAACACCATGAGGAACCCACCTCATCCTCTGGATCCAGTAGCAGAGAGGAGACCACCAATTCAGGAAGAGAATCCAGCACACCCAATGGAACCAGTGTACCTAGAA	1	-	JN707599:4356-4475	120
JN707599	MCVSyn_MCV01_0914	CGATATACCTCCCGAACACCATGAGGAACCCACCTCATCCTCTGGATCCAGTAGCAGAGAGGAGACCACCAATTCAGGAAGAGAATCCAGCACACCCAATGGAACCAGTGTACCTAGAAA	1	-	JN707599:4355-4474	120
JN707599	MCVSyn_MCV01_0915	GATATACCTCCCGAACACCATGAGGAACCCACCTCATCCTCTGGATCCAGTAGCAGAGAGGAGACCACCAATTCAGGAAGAGAATCCAGCACACCCAATGGAACCAGTGTACCTAGAAAT	1	-	JN707599:4354-4473	120
JN707599	MCVSyn_MCV01_0916	ATATACCTCCCGAACACCATGAGGAACCCACCTCATCCTCTGGATCCAGTAGCAGAGAGGAGACCACCAATTCAGGAAGAGAATCCAGCACACCCAATGGAACCAGTGTACCTAGAAATT	1	-	JN707599:4353-4472	120
JN707599	MCVSyn_MCV01_0917	TATACCTCCCGAACACCATGAGGAACCCACCTCATCCTCTGGATCCAGTAGCAGAGAGGAGACCACCAATTCAGGAAGAGAATCCAGCACACCCAATGGAACCAGTGTACCTAGAAATTC	1	-	JN707599:4352-4471	120
JN707599	MCVSyn_MCV01_0918	ATACCTCCCGAACACCATGAGGAACCCACCTCATCCTCTGGATCCAGTAGCAGAGAGGAGACCACCAATTCAGGAAGAGAATCCAGCACACCCAATGGAACCAGTGTACCTAGAAATTCT	1	-	JN707599:4351-4470	120
JN707599	MCVSyn_MCV01_0919	TACCTCCCGAACACCATGAGGAACCCACCTCATCCTCTGGATCCAGTAGCAGAGAGGAGACCACCAATTCAGGAAGAGAATCCAGCACACCCAATGGAACCAGTGTACCTAGAAATTCTT	1	-	JN707599:4350-4469	120
JN707599	MCVSyn_MCV01_0920	ACCTCCCGAACACCATGAGGAACCCACCTCATCCTCTGGATCCAGTAGCAGAGAGGAGACCACCAATTCAGGAAGAGAATCCAGCACACCCAATGGAACCAGTGTACCTAGAAATTCTTC	1	-	JN707599:4349-4468	120
JN707599	MCVSyn_MCV01_0921	CCTCCCGAACACCATGAGGAACCCACCTCATCCTCTGGATCCAGTAGCAGAGAGGAGACCACCAATTCAGGAAGAGAATCCAGCACACCCAATGGAACCAGTGTACCTAGAAATTCTTCC	1	-	JN707599:4348-4467	120
JN707599	MCVSyn_MCV01_0922	CTCCCGAACACCATGAGGAACCCACCTCATCCTCTGGATCCAGTAGCAGAGAGGAGACCACCAATTCAGGAAGAGAATCCAGCACACCCAATGGAACCAGTGTACCTAGAAATTCTTCCA	1	-	JN707599:4347-4466	120
JN707599	MCVSyn_MCV01_0923	TCCCGAACACCATGAGGAACCCACCTCATCCTCTGGATCCAGTAGCAGAGAGGAGACCACCAATTCAGGAAGAGAATCCAGCACACCCAATGGAACCAGTGTACCTAGAAATTCTTCCAG	1	-	JN707599:4346-4465	120
JN707599	MCVSyn_MCV01_0924	CCCGAACACCATGAGGAACCCACCTCATCCTCTGGATCCAGTAGCAGAGAGGAGACCACCAATTCAGGAAGAGAATCCAGCACACCCAATGGAACCAGTGTACCTAGAAATTCTTCCAGA	1	-	JN707599:4345-4464	120
JN707599	MCVSyn_MCV01_0925	CCGAACACCATGAGGAACCCACCTCATCCTCTGGATCCAGTAGCAGAGAGGAGACCACCAATTCAGGAAGAGAATCCAGCACACCCAATGGAACCAGTGTACCTAGAAATTCTTCCAGAA	1	-	JN707599:4344-4463	120
JN707599	MCVSyn_MCV01_0926	CGAACACCATGAGGAACCCACCTCATCCTCTGGATCCAGTAGCAGAGAGGAGACCACCAATTCAGGAAGAGAATCCAGCACACCCAATGGAACCAGTGTACCTAGAAATTCTTCCAGAAC	1	-	JN707599:4343-4462	120
JN707599	MCVSyn_MCV01_0927	GAACACCATGAGGAACCCACCTCATCCTCTGGATCCAGTAGCAGAGAGGAGACCACCAATTCAGGAAGAGAATCCAGCACACCCAATGGAACCAGTGTACCTAGAAATTCTTCCAGAACG	1	-	JN707599:4342-4461	120
JN707599	MCVSyn_MCV01_0928	AACACCATGAGGAACCCACCTCATCCTCTGGATCCAGTAGCAGAGAGGAGACCACCAATTCAGGAAGAGAATCCAGCACACCCAATGGAACCAGTGTACCTAGAAATTCTTCCAGAACGG	1	-	JN707599:4341-4460	120
JN707599	MCVSyn_MCV01_0929	ACACCATGAGGAACCCACCTCATCCTCTGGATCCAGTAGCAGAGAGGAGACCACCAATTCAGGAAGAGAATCCAGCACACCCAATGGAACCAGTGTACCTAGAAATTCTTCCAGAACGGA	1	-	JN707599:4340-4459	120
JN707599	MCVSyn_MCV01_0930	CACCATGAGGAACCCACCTCATCCTCTGGATCCAGTAGCAGAGAGGAGACCACCAATTCAGGAAGAGAATCCAGCACACCCAATGGAACCAGTGTACCTAGAAATTCTTCCAGAACGGAT	1	-	JN707599:4339-4458	120
JN707599	MCVSyn_MCV01_0931	ACCATGAGGAACCCACCTCATCCTCTGGATCCAGTAGCAGAGAGGAGACCACCAATTCAGGAAGAGAATCCAGCACACCCAATGGAACCAGTGTACCTAGAAATTCTTCCAGAACGGATG	1	-	JN707599:4338-4457	120
JN707599	MCVSyn_MCV01_0932	CCATGAGGAACCCACCTCATCCTCTGGATCCAGTAGCAGAGAGGAGACCACCAATTCAGGAAGAGAATCCAGCACACCCAATGGAACCAGTGTACCTAGAAATTCTTCCAGAACGGATGG	1	-	JN707599:4337-4456	120
JN707599	MCVSyn_MCV01_0933	CATGAGGAACCCACCTCATCCTCTGGATCCAGTAGCAGAGAGGAGACCACCAATTCAGGAAGAGAATCCAGCACACCCAATGGAACCAGTGTACCTAGAAATTCTTCCAGAACGGATGGC	1	-	JN707599:4336-4455	120
JN707599	MCVSyn_MCV01_0934	ATGAGGAACCCACCTCATCCTCTGGATCCAGTAGCAGAGAGGAGACCACCAATTCAGGAAGAGAATCCAGCACACCCAATGGAACCAGTGTACCTAGAAATTCTTCCAGAACGGATGGCA	1	-	JN707599:4335-4454	120
JN707599	MCVSyn_MCV01_0935	TGAGGAACCCACCTCATCCTCTGGATCCAGTAGCAGAGAGGAGACCACCAATTCAGGAAGAGAATCCAGCACACCCAATGGAACCAGTGTACCTAGAAATTCTTCCAGAACGGATGGCAC	1	-	JN707599:4334-4453	120
JN707599	MCVSyn_MCV01_0936	GAGGAACCCACCTCATCCTCTGGATCCAGTAGCAGAGAGGAGACCACCAATTCAGGAAGAGAATCCAGCACACCCAATGGAACCAGTGTACCTAGAAATTCTTCCAGAACGGATGGCACC	1	-	JN707599:4333-4452	120
JN707599	MCVSyn_MCV01_0937	AGGAACCCACCTCATCCTCTGGATCCAGTAGCAGAGAGGAGACCACCAATTCAGGAAGAGAATCCAGCACACCCAATGGAACCAGTGTACCTAGAAATTCTTCCAGAACGGATGGCACCT	1	-	JN707599:4332-4451	120
JN707599	MCVSyn_MCV01_0938	GGAACCCACCTCATCCTCTGGATCCAGTAGCAGAGAGGAGACCACCAATTCAGGAAGAGAATCCAGCACACCCAATGGAACCAGTGTACCTAGAAATTCTTCCAGAACGGATGGCACCTG	1	-	JN707599:4331-4450	120
JN707599	MCVSyn_MCV01_0939	GAACCCACCTCATCCTCTGGATCCAGTAGCAGAGAGGAGACCACCAATTCAGGAAGAGAATCCAGCACACCCAATGGAACCAGTGTACCTAGAAATTCTTCCAGAACGGATGGCACCTGG	1	-	JN707599:4330-4449	120
JN707599	MCVSyn_MCV01_0940	AACCCACCTCATCCTCTGGATCCAGTAGCAGAGAGGAGACCACCAATTCAGGAAGAGAATCCAGCACACCCAATGGAACCAGTGTACCTAGAAATTCTTCCAGAACGGATGGCACCTGGG	1	-	JN707599:4329-4448	120
JN707599	MCVSyn_MCV01_0941	ACCCACCTCATCCTCTGGATCCAGTAGCAGAGAGGAGACCACCAATTCAGGAAGAGAATCCAGCACACCCAATGGAACCAGTGTACCTAGAAATTCTTCCAGAACGGATGGCACCTGGGA	1	-	JN707599:4328-4447	120
JN707599	MCVSyn_MCV01_0942	CCCACCTCATCCTCTGGATCCAGTAGCAGAGAGGAGACCACCAATTCAGGAAGAGAATCCAGCACACCCAATGGAACCAGTGTACCTAGAAATTCTTCCAGAACGGATGGCACCTGGGAG	1	-	JN707599:4327-4446	120
JN707599	MCVSyn_MCV01_0943	CCACCTCATCCTCTGGATCCAGTAGCAGAGAGGAGACCACCAATTCAGGAAGAGAATCCAGCACACCCAATGGAACCAGTGTACCTAGAAATTCTTCCAGAACGGATGGCACCTGGGAGG	1	-	JN707599:4326-4445	120
JN707599	MCVSyn_MCV01_0944	CACCTCATCCTCTGGATCCAGTAGCAGAGAGGAGACCACCAATTCAGGAAGAGAATCCAGCACACCCAATGGAACCAGTGTACCTAGAAATTCTTCCAGAACGGATGGCACCTGGGAGGA	1	-	JN707599:4325-4444	120
JN707599	MCVSyn_MCV01_0945	ACCTCATCCTCTGGATCCAGTAGCAGAGAGGAGACCACCAATTCAGGAAGAGAATCCAGCACACCCAATGGAACCAGTGTACCTAGAAATTCTTCCAGAACGGATGGCACCTGGGAGGAT	1	-	JN707599:4324-4443	120
JN707599	MCVSyn_MCV01_0946	CCTCATCCTCTGGATCCAGTAGCAGAGAGGAGACCACCAATTCAGGAAGAGAATCCAGCACACCCAATGGAACCAGTGTACCTAGAAATTCTTCCAGAACGGATGGCACCTGGGAGGATC	1	-	JN707599:4323-4442	120
JN707599	MCVSyn_MCV01_0947	CTCATCCTCTGGATCCAGTAGCAGAGAGGAGACCACCAATTCAGGAAGAGAATCCAGCACACCCAATGGAACCAGTGTACCTAGAAATTCTTCCAGAACGGATGGCACCTGGGAGGATCT	1	-	JN707599:4322-4441	120
JN707599	MCVSyn_MCV01_0948	TCATCCTCTGGATCCAGTAGCAGAGAGGAGACCACCAATTCAGGAAGAGAATCCAGCACACCCAATGGAACCAGTGTACCTAGAAATTCTTCCAGAACGGATGGCACCTGGGAGGATCTC	1	-	JN707599:4321-4440	120
JN707599	MCVSyn_MCV01_0949	CATCCTCTGGATCCAGTAGCAGAGAGGAGACCACCAATTCAGGAAGAGAATCCAGCACACCCAATGGAACCAGTGTACCTAGAAATTCTTCCAGAACGGATGGCACCTGGGAGGATCTCT	1	-	JN707599:4320-4439	120
JN707599	MCVSyn_MCV01_0950	ATCCTCTGGATCCAGTAGCAGAGAGGAGACCACCAATTCAGGAAGAGAATCCAGCACACCCAATGGAACCAGTGTACCTAGAAATTCTTCCAGAACGGATGGCACCTGGGAGGATCTCTT	1	-	JN707599:4319-4438	120
JN707599	MCVSyn_MCV01_0951	TCCTCTGGATCCAGTAGCAGAGAGGAGACCACCAATTCAGGAAGAGAATCCAGCACACCCAATGGAACCAGTGTACCTAGAAATTCTTCCAGAACGGATGGCACCTGGGAGGATCTCTTC	1	-	JN707599:4318-4437	120
JN707599	MCVSyn_MCV01_0952	CCTCTGGATCCAGTAGCAGAGAGGAGACCACCAATTCAGGAAGAGAATCCAGCACACCCAATGGAACCAGTGTACCTAGAAATTCTTCCAGAACGGATGGCACCTGGGAGGATCTCTTCT	1	-	JN707599:4317-4436	120
JN707599	MCVSyn_MCV01_0953	CTCTGGATCCAGTAGCAGAGAGGAGACCACCAATTCAGGAAGAGAATCCAGCACACCCAATGGAACCAGTGTACCTAGAAATTCTTCCAGAACGGATGGCACCTGGGAGGATCTCTTCTG	1	-	JN707599:4316-4435	120
JN707599	MCVSyn_MCV01_0954	TCTGGATCCAGTAGCAGAGAGGAGACCACCAATTCAGGAAGAGAATCCAGCACACCCAATGGAACCAGTGTACCTAGAAATTCTTCCAGAACGGATGGCACCTGGGAGGATCTCTTCTGC	1	-	JN707599:4315-4434	120
JN707599	MCVSyn_MCV01_0955	CTGGATCCAGTAGCAGAGAGGAGACCACCAATTCAGGAAGAGAATCCAGCACACCCAATGGAACCAGTGTACCTAGAAATTCTTCCAGAACGGATGGCACCTGGGAGGATCTCTTCTGCG	1	-	JN707599:4314-4433	120
JN707599	MCVSyn_MCV01_0956	TGGATCCAGTAGCAGAGAGGAGACCACCAATTCAGGAAGAGAATCCAGCACACCCAATGGAACCAGTGTACCTAGAAATTCTTCCAGAACGGATGGCACCTGGGAGGATCTCTTCTGCGA	1	-	JN707599:4313-4432	120
JN707599	MCVSyn_MCV01_0957	GGATCCAGTAGCAGAGAGGAGACCACCAATTCAGGAAGAGAATCCAGCACACCCAATGGAACCAGTGTACCTAGAAATTCTTCCAGAACGGATGGCACCTGGGAGGATCTCTTCTGCGAT	1	-	JN707599:4312-4431	120
JN707599	MCVSyn_MCV01_0958	GATCCAGTAGCAGAGAGGAGACCACCAATTCAGGAAGAGAATCCAGCACACCCAATGGAACCAGTGTACCTAGAAATTCTTCCAGAACGGATGGCACCTGGGAGGATCTCTTCTGCGATG	1	-	JN707599:4311-4430	120
JN707599	MCVSyn_MCV01_0959	ATCCAGTAGCAGAGAGGAGACCACCAATTCAGGAAGAGAATCCAGCACACCCAATGGAACCAGTGTACCTAGAAATTCTTCCAGAACGGATGGCACCTGGGAGGATCTCTTCTGCGATGA	1	-	JN707599:4310-4429	120
JN707599	MCVSyn_MCV01_0960	TCCAGTAGCAGAGAGGAGACCACCAATTCAGGAAGAGAATCCAGCACACCCAATGGAACCAGTGTACCTAGAAATTCTTCCAGAACGGATGGCACCTGGGAGGATCTCTTCTGCGATGAA	1	-	JN707599:4309-4428	120
JN707599	MCVSyn_MCV01_0961	CCAGTAGCAGAGAGGAGACCACCAATTCAGGAAGAGAATCCAGCACACCCAATGGAACCAGTGTACCTAGAAATTCTTCCAGAACGGATGGCACCTGGGAGGATCTCTTCTGCGATGAAT	1	-	JN707599:4308-4427	120
JN707599	MCVSyn_MCV01_0962	CAGTAGCAGAGAGGAGACCACCAATTCAGGAAGAGAATCCAGCACACCCAATGGAACCAGTGTACCTAGAAATTCTTCCAGAACGGATGGCACCTGGGAGGATCTCTTCTGCGATGAATC	1	-	JN707599:4307-4426	120
JN707599	MCVSyn_MCV01_0963	AGTAGCAGAGAGGAGACCACCAATTCAGGAAGAGAATCCAGCACACCCAATGGAACCAGTGTACCTAGAAATTCTTCCAGAACGGATGGCACCTGGGAGGATCTCTTCTGCGATGAATCA	1	-	JN707599:4306-4425	120
JN707599	MCVSyn_MCV01_0964	GTAGCAGAGAGGAGACCACCAATTCAGGAAGAGAATCCAGCACACCCAATGGAACCAGTGTACCTAGAAATTCTTCCAGAACGGATGGCACCTGGGAGGATCTCTTCTGCGATGAATCAC	1	-	JN707599:4305-4424	120
JN707599	MCVSyn_MCV01_0965	TAGCAGAGAGGAGACCACCAATTCAGGAAGAGAATCCAGCACACCCAATGGAACCAGTGTACCTAGAAATTCTTCCAGAACGGATGGCACCTGGGAGGATCTCTTCTGCGATGAATCACT	1	-	JN707599:4304-4423	120
JN707599	MCVSyn_MCV01_0966	AGCAGAGAGGAGACCACCAATTCAGGAAGAGAATCCAGCACACCCAATGGAACCAGTGTACCTAGAAATTCTTCCAGAACGGATGGCACCTGGGAGGATCTCTTCTGCGATGAATCACTT	1	-	JN707599:4303-4422	120
JN707599	MCVSyn_MCV01_0967	GCAGAGAGGAGACCACCAATTCAGGAAGAGAATCCAGCACACCCAATGGAACCAGTGTACCTAGAAATTCTTCCAGAACGGATGGCACCTGGGAGGATCTCTTCTGCGATGAATCACTTT	1	-	JN707599:4302-4421	120
JN707599	MCVSyn_MCV01_0968	CAGAGAGGAGACCACCAATTCAGGAAGAGAATCCAGCACACCCAATGGAACCAGTGTACCTAGAAATTCTTCCAGAACGGATGGCACCTGGGAGGATCTCTTCTGCGATGAATCACTTTC	1	-	JN707599:4301-4420	120
JN707599	MCVSyn_MCV01_0969	AGAGAGGAGACCACCAATTCAGGAAGAGAATCCAGCACACCCAATGGAACCAGTGTACCTAGAAATTCTTCCAGAACGGATGGCACCTGGGAGGATCTCTTCTGCGATGAATCACTTTCC	1	-	JN707599:4300-4419	120
JN707599	MCVSyn_MCV01_0970	GAGAGGAGACCACCAATTCAGGAAGAGAATCCAGCACACCCAATGGAACCAGTGTACCTAGAAATTCTTCCAGAACGGATGGCACCTGGGAGGATCTCTTCTGCGATGAATCACTTTCCT	1	-	JN707599:4299-4418	120
JN707599	MCVSyn_MCV01_0971	AGAGGAGACCACCAATTCAGGAAGAGAATCCAGCACACCCAATGGAACCAGTGTACCTAGAAATTCTTCCAGAACGGATGGCACCTGGGAGGATCTCTTCTGCGATGAATCACTTTCCTC	1	-	JN707599:4298-4417	120
JN707599	MCVSyn_MCV01_0972	GAGGAGACCACCAATTCAGGAAGAGAATCCAGCACACCCAATGGAACCAGTGTACCTAGAAATTCTTCCAGAACGGATGGCACCTGGGAGGATCTCTTCTGCGATGAATCACTTTCCTCC	1	-	JN707599:4297-4416	120
JN707599	MCVSyn_MCV01_0973	AGGAGACCACCAATTCAGGAAGAGAATCCAGCACACCCAATGGAACCAGTGTACCTAGAAATTCTTCCAGAACGGATGGCACCTGGGAGGATCTCTTCTGCGATGAATCACTTTCCTCCC	1	-	JN707599:4296-4415	120
JN707599	MCVSyn_MCV01_0974	GGAGACCACCAATTCAGGAAGAGAATCCAGCACACCCAATGGAACCAGTGTACCTAGAAATTCTTCCAGAACGGATGGCACCTGGGAGGATCTCTTCTGCGATGAATCACTTTCCTCCCC	1	-	JN707599:4295-4414	120
JN707599	MCVSyn_MCV01_0975	GAGACCACCAATTCAGGAAGAGAATCCAGCACACCCAATGGAACCAGTGTACCTAGAAATTCTTCCAGAACGGATGGCACCTGGGAGGATCTCTTCTGCGATGAATCACTTTCCTCCCCT	1	-	JN707599:4294-4413	120
JN707599	MCVSyn_MCV01_0976	AGACCACCAATTCAGGAAGAGAATCCAGCACACCCAATGGAACCAGTGTACCTAGAAATTCTTCCAGAACGGATGGCACCTGGGAGGATCTCTTCTGCGATGAATCACTTTCCTCCCCTG	1	-	JN707599:4293-4412	120
JN707599	MCVSyn_MCV01_0977	GACCACCAATTCAGGAAGAGAATCCAGCACACCCAATGGAACCAGTGTACCTAGAAATTCTTCCAGAACGGATGGCACCTGGGAGGATCTCTTCTGCGATGAATCACTTTCCTCCCCTGA	1	-	JN707599:4292-4411	120
JN707599	MCVSyn_MCV01_0978	ACCACCAATTCAGGAAGAGAATCCAGCACACCCAATGGAACCAGTGTACCTAGAAATTCTTCCAGAACGGATGGCACCTGGGAGGATCTCTTCTGCGATGAATCACTTTCCTCCCCTGAG	1	-	JN707599:4291-4410	120
JN707599	MCVSyn_MCV01_0979	CCACCAATTCAGGAAGAGAATCCAGCACACCCAATGGAACCAGTGTACCTAGAAATTCTTCCAGAACGGATGGCACCTGGGAGGATCTCTTCTGCGATGAATCACTTTCCTCCCCTGAGC	1	-	JN707599:4290-4409	120
JN707599	MCVSyn_MCV01_0980	CACCAATTCAGGAAGAGAATCCAGCACACCCAATGGAACCAGTGTACCTAGAAATTCTTCCAGAACGGATGGCACCTGGGAGGATCTCTTCTGCGATGAATCACTTTCCTCCCCTGAGCC	1	-	JN707599:4289-4408	120
JN707599	MCVSyn_MCV01_0981	ACCAATTCAGGAAGAGAATCCAGCACACCCAATGGAACCAGTGTACCTAGAAATTCTTCCAGAACGGATGGCACCTGGGAGGATCTCTTCTGCGATGAATCACTTTCCTCCCCTGAGCCT	1	-	JN707599:4288-4407	120
JN707599	MCVSyn_MCV01_0982	CCAATTCAGGAAGAGAATCCAGCACACCCAATGGAACCAGTGTACCTAGAAATTCTTCCAGAACGGATGGCACCTGGGAGGATCTCTTCTGCGATGAATCACTTTCCTCCCCTGAGCCTC	1	-	JN707599:4287-4406	120
JN707599	MCVSyn_MCV01_0983	CAATTCAGGAAGAGAATCCAGCACACCCAATGGAACCAGTGTACCTAGAAATTCTTCCAGAACGGATGGCACCTGGGAGGATCTCTTCTGCGATGAATCACTTTCCTCCCCTGAGCCTCC	1	-	JN707599:4286-4405	120
JN707599	MCVSyn_MCV01_0984	AATTCAGGAAGAGAATCCAGCACACCCAATGGAACCAGTGTACCTAGAAATTCTTCCAGAACGGATGGCACCTGGGAGGATCTCTTCTGCGATGAATCACTTTCCTCCCCTGAGCCTCCC	1	-	JN707599:4285-4404	120
JN707599	MCVSyn_MCV01_0985	ATTCAGGAAGAGAATCCAGCACACCCAATGGAACCAGTGTACCTAGAAATTCTTCCAGAACGGATGGCACCTGGGAGGATCTCTTCTGCGATGAATCACTTTCCTCCCCTGAGCCTCCCT	1	-	JN707599:4284-4403	120
JN707599	MCVSyn_MCV01_0986	TTCAGGAAGAGAATCCAGCACACCCAATGGAACCAGTGTACCTAGAAATTCTTCCAGAACGGATGGCACCTGGGAGGATCTCTTCTGCGATGAATCACTTTCCTCCCCTGAGCCTCCCTC	1	-	JN707599:4283-4402	120
JN707599	MCVSyn_MCV01_0987	TCAGGAAGAGAATCCAGCACACCCAATGGAACCAGTGTACCTAGAAATTCTTCCAGAACGGATGGCACCTGGGAGGATCTCTTCTGCGATGAATCACTTTCCTCCCCTGAGCCTCCCTCG	1	-	JN707599:4282-4401	120
JN707599	MCVSyn_MCV01_0988	CAGGAAGAGAATCCAGCACACCCAATGGAACCAGTGTACCTAGAAATTCTTCCAGAACGGATGGCACCTGGGAGGATCTCTTCTGCGATGAATCACTTTCCTCCCCTGAGCCTCCCTCGT	1	-	JN707599:4281-4400	120
JN707599	MCVSyn_MCV01_0989	AGGAAGAGAATCCAGCACACCCAATGGAACCAGTGTACCTAGAAATTCTTCCAGAACGGATGGCACCTGGGAGGATCTCTTCTGCGATGAATCACTTTCCTCCCCTGAGCCTCCCTCGTC	1	-	JN707599:4280-4399	120
JN707599	MCVSyn_MCV01_0990	GGAAGAGAATCCAGCACACCCAATGGAACCAGTGTACCTAGAAATTCTTCCAGAACGGATGGCACCTGGGAGGATCTCTTCTGCGATGAATCACTTTCCTCCCCTGAGCCTCCCTCGTCC	1	-	JN707599:4279-4398	120
JN707599	MCVSyn_MCV01_0991	GAAGAGAATCCAGCACACCCAATGGAACCAGTGTACCTAGAAATTCTTCCAGAACGGATGGCACCTGGGAGGATCTCTTCTGCGATGAATCACTTTCCTCCCCTGAGCCTCCCTCGTCCT	1	-	JN707599:4278-4397	120
JN707599	MCVSyn_MCV01_0992	AAGAGAATCCAGCACACCCAATGGAACCAGTGTACCTAGAAATTCTTCCAGAACGGATGGCACCTGGGAGGATCTCTTCTGCGATGAATCACTTTCCTCCCCTGAGCCTCCCTCGTCCTC	1	-	JN707599:4277-4396	120
JN707599	MCVSyn_MCV01_0993	AGAGAATCCAGCACACCCAATGGAACCAGTGTACCTAGAAATTCTTCCAGAACGGATGGCACCTGGGAGGATCTCTTCTGCGATGAATCACTTTCCTCCCCTGAGCCTCCCTCGTCCTCT	1	-	JN707599:4276-4395	120
JN707599	MCVSyn_MCV01_0994	GAGAATCCAGCACACCCAATGGAACCAGTGTACCTAGAAATTCTTCCAGAACGGATGGCACCTGGGAGGATCTCTTCTGCGATGAATCACTTTCCTCCCCTGAGCCTCCCTCGTCCTCTG	1	-	JN707599:4275-4394	120
JN707599	MCVSyn_MCV01_0995	AGAATCCAGCACACCCAATGGAACCAGTGTACCTAGAAATTCTTCCAGAACGGATGGCACCTGGGAGGATCTCTTCTGCGATGAATCACTTTCCTCCCCTGAGCCTCCCTCGTCCTCTGA	1	-	JN707599:4274-4393	120
JN707599	MCVSyn_MCV01_0996	GAATCCAGCACACCCAATGGAACCAGTGTACCTAGAAATTCTTCCAGAACGGATGGCACCTGGGAGGATCTCTTCTGCGATGAATCACTTTCCTCCCCTGAGCCTCCCTCGTCCTCTGAG	1	-	JN707599:4273-4392	120
JN707599	MCVSyn_MCV01_0997	AATCCAGCACACCCAATGGAACCAGTGTACCTAGAAATTCTTCCAGAACGGATGGCACCTGGGAGGATCTCTTCTGCGATGAATCACTTTCCTCCCCTGAGCCTCCCTCGTCCTCTGAGG	1	-	JN707599:4272-4391	120
JN707599	MCVSyn_MCV01_0998	ATCCAGCACACCCAATGGAACCAGTGTACCTAGAAATTCTTCCAGAACGGATGGCACCTGGGAGGATCTCTTCTGCGATGAATCACTTTCCTCCCCTGAGCCTCCCTCGTCCTCTGAGGA	1	-	JN707599:4271-4390	120
JN707599	MCVSyn_MCV01_0999	TCCAGCACACCCAATGGAACCAGTGTACCTAGAAATTCTTCCAGAACGGATGGCACCTGGGAGGATCTCTTCTGCGATGAATCACTTTCCTCCCCTGAGCCTCCCTCGTCCTCTGAGGAG	1	-	JN707599:4270-4389	120
JN707599	MCVSyn_MCV01_1000	CCAGCACACCCAATGGAACCAGTGTACCTAGAAATTCTTCCAGAACGGATGGCACCTGGGAGGATCTCTTCTGCGATGAATCACTTTCCTCCCCTGAGCCTCCCTCGTCCTCTGAGGAGC	1	-	JN707599:4269-4388	120
JN707599	MCVSyn_MCV01_1001	CAGCACACCCAATGGAACCAGTGTACCTAGAAATTCTTCCAGAACGGATGGCACCTGGGAGGATCTCTTCTGCGATGAATCACTTTCCTCCCCTGAGCCTCCCTCGTCCTCTGAGGAGCC	1	-	JN707599:4268-4387	120
JN707599	MCVSyn_MCV01_1002	AGCACACCCAATGGAACCAGTGTACCTAGAAATTCTTCCAGAACGGATGGCACCTGGGAGGATCTCTTCTGCGATGAATCACTTTCCTCCCCTGAGCCTCCCTCGTCCTCTGAGGAGCCT	1	-	JN707599:4267-4386	120
JN707599	MCVSyn_MCV01_1003	GCACACCCAATGGAACCAGTGTACCTAGAAATTCTTCCAGAACGGATGGCACCTGGGAGGATCTCTTCTGCGATGAATCACTTTCCTCCCCTGAGCCTCCCTCGTCCTCTGAGGAGCCTG	1	-	JN707599:4266-4385	120
JN707599	MCVSyn_MCV01_1004	CACACCCAATGGAACCAGTGTACCTAGAAATTCTTCCAGAACGGATGGCACCTGGGAGGATCTCTTCTGCGATGAATCACTTTCCTCCCCTGAGCCTCCCTCGTCCTCTGAGGAGCCTGA	1	-	JN707599:4265-4384	120
JN707599	MCVSyn_MCV01_1005	ACACCCAATGGAACCAGTGTACCTAGAAATTCTTCCAGAACGGATGGCACCTGGGAGGATCTCTTCTGCGATGAATCACTTTCCTCCCCTGAGCCTCCCTCGTCCTCTGAGGAGCCTGAG	1	-	JN707599:4264-4383	120
JN707599	MCVSyn_MCV01_1006	CACCCAATGGAACCAGTGTACCTAGAAATTCTTCCAGAACGGATGGCACCTGGGAGGATCTCTTCTGCGATGAATCACTTTCCTCCCCTGAGCCTCCCTCGTCCTCTGAGGAGCCTGAGG	1	-	JN707599:4263-4382	120
JN707599	MCVSyn_MCV01_1007	ACCCAATGGAACCAGTGTACCTAGAAATTCTTCCAGAACGGATGGCACCTGGGAGGATCTCTTCTGCGATGAATCACTTTCCTCCCCTGAGCCTCCCTCGTCCTCTGAGGAGCCTGAGGA	1	-	JN707599:4262-4381	120
JN707599	MCVSyn_MCV01_1008	CCCAATGGAACCAGTGTACCTAGAAATTCTTCCAGAACGGATGGCACCTGGGAGGATCTCTTCTGCGATGAATCACTTTCCTCCCCTGAGCCTCCCTCGTCCTCTGAGGAGCCTGAGGAG	1	-	JN707599:4261-4380	120
JN707599	MCVSyn_MCV01_1009	CCAATGGAACCAGTGTACCTAGAAATTCTTCCAGAACGGATGGCACCTGGGAGGATCTCTTCTGCGATGAATCACTTTCCTCCCCTGAGCCTCCCTCGTCCTCTGAGGAGCCTGAGGAGC	1	-	JN707599:4260-4379	120
JN707599	MCVSyn_MCV01_1010	CAATGGAACCAGTGTACCTAGAAATTCTTCCAGAACGGATGGCACCTGGGAGGATCTCTTCTGCGATGAATCACTTTCCTCCCCTGAGCCTCCCTCGTCCTCTGAGGAGCCTGAGGAGCC	1	-	JN707599:4259-4378	120
JN707599	MCVSyn_MCV01_1011	AATGGAACCAGTGTACCTAGAAATTCTTCCAGAACGGATGGCACCTGGGAGGATCTCTTCTGCGATGAATCACTTTCCTCCCCTGAGCCTCCCTCGTCCTCTGAGGAGCCTGAGGAGCCC	1	-	JN707599:4258-4377	120
JN707599	MCVSyn_MCV01_1012	ATGGAACCAGTGTACCTAGAAATTCTTCCAGAACGGATGGCACCTGGGAGGATCTCTTCTGCGATGAATCACTTTCCTCCCCTGAGCCTCCCTCGTCCTCTGAGGAGCCTGAGGAGCCCC	1	-	JN707599:4257-4376	120
JN707599	MCVSyn_MCV01_1013	TGGAACCAGTGTACCTAGAAATTCTTCCAGAACGGATGGCACCTGGGAGGATCTCTTCTGCGATGAATCACTTTCCTCCCCTGAGCCTCCCTCGTCCTCTGAGGAGCCTGAGGAGCCCCC	1	-	JN707599:4256-4375	120
JN707599	MCVSyn_MCV01_1014	GGAACCAGTGTACCTAGAAATTCTTCCAGAACGGATGGCACCTGGGAGGATCTCTTCTGCGATGAATCACTTTCCTCCCCTGAGCCTCCCTCGTCCTCTGAGGAGCCTGAGGAGCCCCCC	1	-	JN707599:4255-4374	120
JN707599	MCVSyn_MCV01_1015	GAACCAGTGTACCTAGAAATTCTTCCAGAACGGATGGCACCTGGGAGGATCTCTTCTGCGATGAATCACTTTCCTCCCCTGAGCCTCCCTCGTCCTCTGAGGAGCCTGAGGAGCCCCCCT	1	-	JN707599:4254-4373	120
JN707599	MCVSyn_MCV01_1016	AACCAGTGTACCTAGAAATTCTTCCAGAACGGATGGCACCTGGGAGGATCTCTTCTGCGATGAATCACTTTCCTCCCCTGAGCCTCCCTCGTCCTCTGAGGAGCCTGAGGAGCCCCCCTC	1	-	JN707599:4253-4372	120
JN707599	MCVSyn_MCV01_1017	ACCAGTGTACCTAGAAATTCTTCCAGAACGGATGGCACCTGGGAGGATCTCTTCTGCGATGAATCACTTTCCTCCCCTGAGCCTCCCTCGTCCTCTGAGGAGCCTGAGGAGCCCCCCTCC	1	-	JN707599:4252-4371	120
JN707599	MCVSyn_MCV01_1018	CCAGTGTACCTAGAAATTCTTCCAGAACGGATGGCACCTGGGAGGATCTCTTCTGCGATGAATCACTTTCCTCCCCTGAGCCTCCCTCGTCCTCTGAGGAGCCTGAGGAGCCCCCCTCCT	1	-	JN707599:4251-4370	120
JN707599	MCVSyn_MCV01_1019	CAGTGTACCTAGAAATTCTTCCAGAACGGATGGCACCTGGGAGGATCTCTTCTGCGATGAATCACTTTCCTCCCCTGAGCCTCCCTCGTCCTCTGAGGAGCCTGAGGAGCCCCCCTCCTC	1	-	JN707599:4250-4369	120
JN707599	MCVSyn_MCV01_1020	AGTGTACCTAGAAATTCTTCCAGAACGGATGGCACCTGGGAGGATCTCTTCTGCGATGAATCACTTTCCTCCCCTGAGCCTCCCTCGTCCTCTGAGGAGCCTGAGGAGCCCCCCTCCTCA	1	-	JN707599:4249-4368	120
JN707599	MCVSyn_MCV01_1021	GTGTACCTAGAAATTCTTCCAGAACGGATGGCACCTGGGAGGATCTCTTCTGCGATGAATCACTTTCCTCCCCTGAGCCTCCCTCGTCCTCTGAGGAGCCTGAGGAGCCCCCCTCCTCAA	1	-	JN707599:4248-4367	120
JN707599	MCVSyn_MCV01_1022	TGTACCTAGAAATTCTTCCAGAACGGATGGCACCTGGGAGGATCTCTTCTGCGATGAATCACTTTCCTCCCCTGAGCCTCCCTCGTCCTCTGAGGAGCCTGAGGAGCCCCCCTCCTCAAG	1	-	JN707599:4247-4366	120
JN707599	MCVSyn_MCV01_1023	GTACCTAGAAATTCTTCCAGAACGGATGGCACCTGGGAGGATCTCTTCTGCGATGAATCACTTTCCTCCCCTGAGCCTCCCTCGTCCTCTGAGGAGCCTGAGGAGCCCCCCTCCTCAAGA	1	-	JN707599:4246-4365	120
JN707599	MCVSyn_MCV01_1024	TACCTAGAAATTCTTCCAGAACGGATGGCACCTGGGAGGATCTCTTCTGCGATGAATCACTTTCCTCCCCTGAGCCTCCCTCGTCCTCTGAGGAGCCTGAGGAGCCCCCCTCCTCAAGAA	1	-	JN707599:4245-4364	120
JN707599	MCVSyn_MCV01_1025	ACCTAGAAATTCTTCCAGAACGGATGGCACCTGGGAGGATCTCTTCTGCGATGAATCACTTTCCTCCCCTGAGCCTCCCTCGTCCTCTGAGGAGCCTGAGGAGCCCCCCTCCTCAAGAAG	1	-	JN707599:4244-4363	120
JN707599	MCVSyn_MCV01_1026	CCTAGAAATTCTTCCAGAACGGATGGCACCTGGGAGGATCTCTTCTGCGATGAATCACTTTCCTCCCCTGAGCCTCCCTCGTCCTCTGAGGAGCCTGAGGAGCCCCCCTCCTCAAGAAGC	1	-	JN707599:4243-4362	120
JN707599	MCVSyn_MCV01_1027	CTAGAAATTCTTCCAGAACGGATGGCACCTGGGAGGATCTCTTCTGCGATGAATCACTTTCCTCCCCTGAGCCTCCCTCGTCCTCTGAGGAGCCTGAGGAGCCCCCCTCCTCAAGAAGCT	1	-	JN707599:4242-4361	120
JN707599	MCVSyn_MCV01_1028	TAGAAATTCTTCCAGAACGGATGGCACCTGGGAGGATCTCTTCTGCGATGAATCACTTTCCTCCCCTGAGCCTCCCTCGTCCTCTGAGGAGCCTGAGGAGCCCCCCTCCTCAAGAAGCTC	1	-	JN707599:4241-4360	120
JN707599	MCVSyn_MCV01_1029	AGAAATTCTTCCAGAACGGATGGCACCTGGGAGGATCTCTTCTGCGATGAATCACTTTCCTCCCCTGAGCCTCCCTCGTCCTCTGAGGAGCCTGAGGAGCCCCCCTCCTCAAGAAGCTCG	1	-	JN707599:4240-4359	120
JN707599	MCVSyn_MCV01_1030	GAAATTCTTCCAGAACGGATGGCACCTGGGAGGATCTCTTCTGCGATGAATCACTTTCCTCCCCTGAGCCTCCCTCGTCCTCTGAGGAGCCTGAGGAGCCCCCCTCCTCAAGAAGCTCGC	1	-	JN707599:4239-4358	120
JN707599	MCVSyn_MCV01_1031	AAATTCTTCCAGAACGGATGGCACCTGGGAGGATCTCTTCTGCGATGAATCACTTTCCTCCCCTGAGCCTCCCTCGTCCTCTGAGGAGCCTGAGGAGCCCCCCTCCTCAAGAAGCTCGCC	1	-	JN707599:4238-4357	120
JN707599	MCVSyn_MCV01_1032	AATTCTTCCAGAACGGATGGCACCTGGGAGGATCTCTTCTGCGATGAATCACTTTCCTCCCCTGAGCCTCCCTCGTCCTCTGAGGAGCCTGAGGAGCCCCCCTCCTCAAGAAGCTCGCCC	1	-	JN707599:4237-4356	120
JN707599	MCVSyn_MCV01_1033	ATTCTTCCAGAACGGATGGCACCTGGGAGGATCTCTTCTGCGATGAATCACTTTCCTCCCCTGAGCCTCCCTCGTCCTCTGAGGAGCCTGAGGAGCCCCCCTCCTCAAGAAGCTCGCCCC	1	-	JN707599:4236-4355	120
JN707599	MCVSyn_MCV01_1034	TTCTTCCAGAACGGATGGCACCTGGGAGGATCTCTTCTGCGATGAATCACTTTCCTCCCCTGAGCCTCCCTCGTCCTCTGAGGAGCCTGAGGAGCCCCCCTCCTCAAGAAGCTCGCCCCG	1	-	JN707599:4235-4354	120
JN707599	MCVSyn_MCV01_1035	TCTTCCAGAACGGATGGCACCTGGGAGGATCTCTTCTGCGATGAATCACTTTCCTCCCCTGAGCCTCCCTCGTCCTCTGAGGAGCCTGAGGAGCCCCCCTCCTCAAGAAGCTCGCCCCGG	1	-	JN707599:4234-4353	120
JN707599	MCVSyn_MCV01_1036	CTTCCAGAACGGATGGCACCTGGGAGGATCTCTTCTGCGATGAATCACTTTCCTCCCCTGAGCCTCCCTCGTCCTCTGAGGAGCCTGAGGAGCCCCCCTCCTCAAGAAGCTCGCCCCGGC	1	-	JN707599:4233-4352	120
JN707599	MCVSyn_MCV01_1037	TTCCAGAACGGATGGCACCTGGGAGGATCTCTTCTGCGATGAATCACTTTCCTCCCCTGAGCCTCCCTCGTCCTCTGAGGAGCCTGAGGAGCCCCCCTCCTCAAGAAGCTCGCCCCGGCA	1	-	JN707599:4232-4351	120
JN707599	MCVSyn_MCV01_1038	TCCAGAACGGATGGCACCTGGGAGGATCTCTTCTGCGATGAATCACTTTCCTCCCCTGAGCCTCCCTCGTCCTCTGAGGAGCCTGAGGAGCCCCCCTCCTCAAGAAGCTCGCCCCGGCAG	1	-	JN707599:4231-4350	120
JN707599	MCVSyn_MCV01_1039	CCAGAACGGATGGCACCTGGGAGGATCTCTTCTGCGATGAATCACTTTCCTCCCCTGAGCCTCCCTCGTCCTCTGAGGAGCCTGAGGAGCCCCCCTCCTCAAGAAGCTCGCCCCGGCAGC	1	-	JN707599:4230-4349	120
JN707599	MCVSyn_MCV01_1040	CAGAACGGATGGCACCTGGGAGGATCTCTTCTGCGATGAATCACTTTCCTCCCCTGAGCCTCCCTCGTCCTCTGAGGAGCCTGAGGAGCCCCCCTCCTCAAGAAGCTCGCCCCGGCAGCC	1	-	JN707599:4229-4348	120
JN707599	MCVSyn_MCV01_1041	AGAACGGATGGCACCTGGGAGGATCTCTTCTGCGATGAATCACTTTCCTCCCCTGAGCCTCCCTCGTCCTCTGAGGAGCCTGAGGAGCCCCCCTCCTCAAGAAGCTCGCCCCGGCAGCCC	1	-	JN707599:4228-4347	120
JN707599	MCVSyn_MCV01_1042	GAACGGATGGCACCTGGGAGGATCTCTTCTGCGATGAATCACTTTCCTCCCCTGAGCCTCCCTCGTCCTCTGAGGAGCCTGAGGAGCCCCCCTCCTCAAGAAGCTCGCCCCGGCAGCCCC	1	-	JN707599:4227-4346	120
JN707599	MCVSyn_MCV01_1043	AACGGATGGCACCTGGGAGGATCTCTTCTGCGATGAATCACTTTCCTCCCCTGAGCCTCCCTCGTCCTCTGAGGAGCCTGAGGAGCCCCCCTCCTCAAGAAGCTCGCCCCGGCAGCCCCC	1	-	JN707599:4226-4345	120
JN707599	MCVSyn_MCV01_1044	ACGGATGGCACCTGGGAGGATCTCTTCTGCGATGAATCACTTTCCTCCCCTGAGCCTCCCTCGTCCTCTGAGGAGCCTGAGGAGCCCCCCTCCTCAAGAAGCTCGCCCCGGCAGCCCCCG	1	-	JN707599:4225-4344	120
JN707599	MCVSyn_MCV01_1045	CGGATGGCACCTGGGAGGATCTCTTCTGCGATGAATCACTTTCCTCCCCTGAGCCTCCCTCGTCCTCTGAGGAGCCTGAGGAGCCCCCCTCCTCAAGAAGCTCGCCCCGGCAGCCCCCGT	1	-	JN707599:4224-4343	120
JN707599	MCVSyn_MCV01_1046	GGATGGCACCTGGGAGGATCTCTTCTGCGATGAATCACTTTCCTCCCCTGAGCCTCCCTCGTCCTCTGAGGAGCCTGAGGAGCCCCCCTCCTCAAGAAGCTCGCCCCGGCAGCCCCCGTC	1	-	JN707599:4223-4342	120
JN707599	MCVSyn_MCV01_1047	GATGGCACCTGGGAGGATCTCTTCTGCGATGAATCACTTTCCTCCCCTGAGCCTCCCTCGTCCTCTGAGGAGCCTGAGGAGCCCCCCTCCTCAAGAAGCTCGCCCCGGCAGCCCCCGTCT	1	-	JN707599:4222-4341	120
JN707599	MCVSyn_MCV01_1048	ATGGCACCTGGGAGGATCTCTTCTGCGATGAATCACTTTCCTCCCCTGAGCCTCCCTCGTCCTCTGAGGAGCCTGAGGAGCCCCCCTCCTCAAGAAGCTCGCCCCGGCAGCCCCCGTCTT	1	-	JN707599:4221-4340	120
JN707599	MCVSyn_MCV01_1049	TGGCACCTGGGAGGATCTCTTCTGCGATGAATCACTTTCCTCCCCTGAGCCTCCCTCGTCCTCTGAGGAGCCTGAGGAGCCCCCCTCCTCAAGAAGCTCGCCCCGGCAGCCCCCGTCTTC	1	-	JN707599:4220-4339	120
JN707599	MCVSyn_MCV01_1050	GGCACCTGGGAGGATCTCTTCTGCGATGAATCACTTTCCTCCCCTGAGCCTCCCTCGTCCTCTGAGGAGCCTGAGGAGCCCCCCTCCTCAAGAAGCTCGCCCCGGCAGCCCCCGTCTTCC	1	-	JN707599:4219-4338	120
JN707599	MCVSyn_MCV01_1051	GCACCTGGGAGGATCTCTTCTGCGATGAATCACTTTCCTCCCCTGAGCCTCCCTCGTCCTCTGAGGAGCCTGAGGAGCCCCCCTCCTCAAGAAGCTCGCCCCGGCAGCCCCCGTCTTCCT	1	-	JN707599:4218-4337	120
JN707599	MCVSyn_MCV01_1052	CACCTGGGAGGATCTCTTCTGCGATGAATCACTTTCCTCCCCTGAGCCTCCCTCGTCCTCTGAGGAGCCTGAGGAGCCCCCCTCCTCAAGAAGCTCGCCCCGGCAGCCCCCGTCTTCCTC	1	-	JN707599:4217-4336	120
JN707599	MCVSyn_MCV01_1053	ACCTGGGAGGATCTCTTCTGCGATGAATCACTTTCCTCCCCTGAGCCTCCCTCGTCCTCTGAGGAGCCTGAGGAGCCCCCCTCCTCAAGAAGCTCGCCCCGGCAGCCCCCGTCTTCCTCT	1	-	JN707599:4216-4335	120
JN707599	MCVSyn_MCV01_1054	CCTGGGAGGATCTCTTCTGCGATGAATCACTTTCCTCCCCTGAGCCTCCCTCGTCCTCTGAGGAGCCTGAGGAGCCCCCCTCCTCAAGAAGCTCGCCCCGGCAGCCCCCGTCTTCCTCTG	1	-	JN707599:4215-4334	120
JN707599	MCVSyn_MCV01_1055	CTGGGAGGATCTCTTCTGCGATGAATCACTTTCCTCCCCTGAGCCTCCCTCGTCCTCTGAGGAGCCTGAGGAGCCCCCCTCCTCAAGAAGCTCGCCCCGGCAGCCCCCGTCTTCCTCTGC	1	-	JN707599:4214-4333	120
JN707599	MCVSyn_MCV01_1056	TGGGAGGATCTCTTCTGCGATGAATCACTTTCCTCCCCTGAGCCTCCCTCGTCCTCTGAGGAGCCTGAGGAGCCCCCCTCCTCAAGAAGCTCGCCCCGGCAGCCCCCGTCTTCCTCTGCC	1	-	JN707599:4213-4332	120
JN707599	MCVSyn_MCV01_1057	GGGAGGATCTCTTCTGCGATGAATCACTTTCCTCCCCTGAGCCTCCCTCGTCCTCTGAGGAGCCTGAGGAGCCCCCCTCCTCAAGAAGCTCGCCCCGGCAGCCCCCGTCTTCCTCTGCCG	1	-	JN707599:4212-4331	120
JN707599	MCVSyn_MCV01_1058	GGAGGATCTCTTCTGCGATGAATCACTTTCCTCCCCTGAGCCTCCCTCGTCCTCTGAGGAGCCTGAGGAGCCCCCCTCCTCAAGAAGCTCGCCCCGGCAGCCCCCGTCTTCCTCTGCCGA	1	-	JN707599:4211-4330	120
JN707599	MCVSyn_MCV01_1059	GAGGATCTCTTCTGCGATGAATCACTTTCCTCCCCTGAGCCTCCCTCGTCCTCTGAGGAGCCTGAGGAGCCCCCCTCCTCAAGAAGCTCGCCCCGGCAGCCCCCGTCTTCCTCTGCCGAG	1	-	JN707599:4210-4329	120
JN707599	MCVSyn_MCV01_1060	AGGATCTCTTCTGCGATGAATCACTTTCCTCCCCTGAGCCTCCCTCGTCCTCTGAGGAGCCTGAGGAGCCCCCCTCCTCAAGAAGCTCGCCCCGGCAGCCCCCGTCTTCCTCTGCCGAGG	1	-	JN707599:4209-4328	120
JN707599	MCVSyn_MCV01_1061	GGATCTCTTCTGCGATGAATCACTTTCCTCCCCTGAGCCTCCCTCGTCCTCTGAGGAGCCTGAGGAGCCCCCCTCCTCAAGAAGCTCGCCCCGGCAGCCCCCGTCTTCCTCTGCCGAGGA	1	-	JN707599:4208-4327	120
JN707599	MCVSyn_MCV01_1062	GATCTCTTCTGCGATGAATCACTTTCCTCCCCTGAGCCTCCCTCGTCCTCTGAGGAGCCTGAGGAGCCCCCCTCCTCAAGAAGCTCGCCCCGGCAGCCCCCGTCTTCCTCTGCCGAGGAG	1	-	JN707599:4207-4326	120
JN707599	MCVSyn_MCV01_1063	ATCTCTTCTGCGATGAATCACTTTCCTCCCCTGAGCCTCCCTCGTCCTCTGAGGAGCCTGAGGAGCCCCCCTCCTCAAGAAGCTCGCCCCGGCAGCCCCCGTCTTCCTCTGCCGAGGAGG	1	-	JN707599:4206-4325	120
JN707599	MCVSyn_MCV01_1064	TCTCTTCTGCGATGAATCACTTTCCTCCCCTGAGCCTCCCTCGTCCTCTGAGGAGCCTGAGGAGCCCCCCTCCTCAAGAAGCTCGCCCCGGCAGCCCCCGTCTTCCTCTGCCGAGGAGGC	1	-	JN707599:4205-4324	120
JN707599	MCVSyn_MCV01_1065	CTCTTCTGCGATGAATCACTTTCCTCCCCTGAGCCTCCCTCGTCCTCTGAGGAGCCTGAGGAGCCCCCCTCCTCAAGAAGCTCGCCCCGGCAGCCCCCGTCTTCCTCTGCCGAGGAGGCC	1	-	JN707599:4204-4323	120
JN707599	MCVSyn_MCV01_1066	TCTTCTGCGATGAATCACTTTCCTCCCCTGAGCCTCCCTCGTCCTCTGAGGAGCCTGAGGAGCCCCCCTCCTCAAGAAGCTCGCCCCGGCAGCCCCCGTCTTCCTCTGCCGAGGAGGCCT	1	-	JN707599:4203-4322	120
JN707599	MCVSyn_MCV01_1067	CTTCTGCGATGAATCACTTTCCTCCCCTGAGCCTCCCTCGTCCTCTGAGGAGCCTGAGGAGCCCCCCTCCTCAAGAAGCTCGCCCCGGCAGCCCCCGTCTTCCTCTGCCGAGGAGGCCTC	1	-	JN707599:4202-4321	120
JN707599	MCVSyn_MCV01_1068	TTCTGCGATGAATCACTTTCCTCCCCTGAGCCTCCCTCGTCCTCTGAGGAGCCTGAGGAGCCCCCCTCCTCAAGAAGCTCGCCCCGGCAGCCCCCGTCTTCCTCTGCCGAGGAGGCCTCG	1	-	JN707599:4201-4320	120
JN707599	MCVSyn_MCV01_1069	TCTGCGATGAATCACTTTCCTCCCCTGAGCCTCCCTCGTCCTCTGAGGAGCCTGAGGAGCCCCCCTCCTCAAGAAGCTCGCCCCGGCAGCCCCCGTCTTCCTCTGCCGAGGAGGCCTCGT	1	-	JN707599:4200-4319	120
JN707599	MCVSyn_MCV01_1070	CTGCGATGAATCACTTTCCTCCCCTGAGCCTCCCTCGTCCTCTGAGGAGCCTGAGGAGCCCCCCTCCTCAAGAAGCTCGCCCCGGCAGCCCCCGTCTTCCTCTGCCGAGGAGGCCTCGTC	1	-	JN707599:4199-4318	120
JN707599	MCVSyn_MCV01_1071	TGCGATGAATCACTTTCCTCCCCTGAGCCTCCCTCGTCCTCTGAGGAGCCTGAGGAGCCCCCCTCCTCAAGAAGCTCGCCCCGGCAGCCCCCGTCTTCCTCTGCCGAGGAGGCCTCGTCA	1	-	JN707599:4198-4317	120
JN707599	MCVSyn_MCV01_1072	GCGATGAATCACTTTCCTCCCCTGAGCCTCCCTCGTCCTCTGAGGAGCCTGAGGAGCCCCCCTCCTCAAGAAGCTCGCCCCGGCAGCCCCCGTCTTCCTCTGCCGAGGAGGCCTCGTCAT	1	-	JN707599:4197-4316	120
JN707599	MCVSyn_MCV01_1073	CGATGAATCACTTTCCTCCCCTGAGCCTCCCTCGTCCTCTGAGGAGCCTGAGGAGCCCCCCTCCTCAAGAAGCTCGCCCCGGCAGCCCCCGTCTTCCTCTGCCGAGGAGGCCTCGTCATC	1	-	JN707599:4196-4315	120
JN707599	MCVSyn_MCV01_1074	GATGAATCACTTTCCTCCCCTGAGCCTCCCTCGTCCTCTGAGGAGCCTGAGGAGCCCCCCTCCTCAAGAAGCTCGCCCCGGCAGCCCCCGTCTTCCTCTGCCGAGGAGGCCTCGTCATCT	1	-	JN707599:4195-4314	120
JN707599	MCVSyn_MCV01_1075	ATGAATCACTTTCCTCCCCTGAGCCTCCCTCGTCCTCTGAGGAGCCTGAGGAGCCCCCCTCCTCAAGAAGCTCGCCCCGGCAGCCCCCGTCTTCCTCTGCCGAGGAGGCCTCGTCATCTC	1	-	JN707599:4194-4313	120
JN707599	MCVSyn_MCV01_1076	TGAATCACTTTCCTCCCCTGAGCCTCCCTCGTCCTCTGAGGAGCCTGAGGAGCCCCCCTCCTCAAGAAGCTCGCCCCGGCAGCCCCCGTCTTCCTCTGCCGAGGAGGCCTCGTCATCTCA	1	-	JN707599:4193-4312	120
JN707599	MCVSyn_MCV01_1077	GAATCACTTTCCTCCCCTGAGCCTCCCTCGTCCTCTGAGGAGCCTGAGGAGCCCCCCTCCTCAAGAAGCTCGCCCCGGCAGCCCCCGTCTTCCTCTGCCGAGGAGGCCTCGTCATCTCAG	1	-	JN707599:4192-4311	120
JN707599	MCVSyn_MCV01_1078	AATCACTTTCCTCCCCTGAGCCTCCCTCGTCCTCTGAGGAGCCTGAGGAGCCCCCCTCCTCAAGAAGCTCGCCCCGGCAGCCCCCGTCTTCCTCTGCCGAGGAGGCCTCGTCATCTCAGT	1	-	JN707599:4191-4310	120
JN707599	MCVSyn_MCV01_1079	ATCACTTTCCTCCCCTGAGCCTCCCTCGTCCTCTGAGGAGCCTGAGGAGCCCCCCTCCTCAAGAAGCTCGCCCCGGCAGCCCCCGTCTTCCTCTGCCGAGGAGGCCTCGTCATCTCAGTT	1	-	JN707599:4190-4309	120
JN707599	MCVSyn_MCV01_1080	TCACTTTCCTCCCCTGAGCCTCCCTCGTCCTCTGAGGAGCCTGAGGAGCCCCCCTCCTCAAGAAGCTCGCCCCGGCAGCCCCCGTCTTCCTCTGCCGAGGAGGCCTCGTCATCTCAGTTT	1	-	JN707599:4189-4308	120
JN707599	MCVSyn_MCV01_1081	CACTTTCCTCCCCTGAGCCTCCCTCGTCCTCTGAGGAGCCTGAGGAGCCCCCCTCCTCAAGAAGCTCGCCCCGGCAGCCCCCGTCTTCCTCTGCCGAGGAGGCCTCGTCATCTCAGTTTA	1	-	JN707599:4188-4307	120
JN707599	MCVSyn_MCV01_1082	ACTTTCCTCCCCTGAGCCTCCCTCGTCCTCTGAGGAGCCTGAGGAGCCCCCCTCCTCAAGAAGCTCGCCCCGGCAGCCCCCGTCTTCCTCTGCCGAGGAGGCCTCGTCATCTCAGTTTAC	1	-	JN707599:4187-4306	120
JN707599	MCVSyn_MCV01_1083	CTTTCCTCCCCTGAGCCTCCCTCGTCCTCTGAGGAGCCTGAGGAGCCCCCCTCCTCAAGAAGCTCGCCCCGGCAGCCCCCGTCTTCCTCTGCCGAGGAGGCCTCGTCATCTCAGTTTACA	1	-	JN707599:4186-4305	120
JN707599	MCVSyn_MCV01_1084	TTTCCTCCCCTGAGCCTCCCTCGTCCTCTGAGGAGCCTGAGGAGCCCCCCTCCTCAAGAAGCTCGCCCCGGCAGCCCCCGTCTTCCTCTGCCGAGGAGGCCTCGTCATCTCAGTTTACAG	1	-	JN707599:4185-4304	120
JN707599	MCVSyn_MCV01_1085	TTCCTCCCCTGAGCCTCCCTCGTCCTCTGAGGAGCCTGAGGAGCCCCCCTCCTCAAGAAGCTCGCCCCGGCAGCCCCCGTCTTCCTCTGCCGAGGAGGCCTCGTCATCTCAGTTTACAGA	1	-	JN707599:4184-4303	120
JN707599	MCVSyn_MCV01_1086	TCCTCCCCTGAGCCTCCCTCGTCCTCTGAGGAGCCTGAGGAGCCCCCCTCCTCAAGAAGCTCGCCCCGGCAGCCCCCGTCTTCCTCTGCCGAGGAGGCCTCGTCATCTCAGTTTACAGAT	1	-	JN707599:4183-4302	120
JN707599	MCVSyn_MCV01_1087	CCTCCCCTGAGCCTCCCTCGTCCTCTGAGGAGCCTGAGGAGCCCCCCTCCTCAAGAAGCTCGCCCCGGCAGCCCCCGTCTTCCTCTGCCGAGGAGGCCTCGTCATCTCAGTTTACAGATG	1	-	JN707599:4182-4301	120
JN707599	MCVSyn_MCV01_1088	CTCCCCTGAGCCTCCCTCGTCCTCTGAGGAGCCTGAGGAGCCCCCCTCCTCAAGAAGCTCGCCCCGGCAGCCCCCGTCTTCCTCTGCCGAGGAGGCCTCGTCATCTCAGTTTACAGATGA	1	-	JN707599:4181-4300	120
JN707599	MCVSyn_MCV01_1089	TCCCCTGAGCCTCCCTCGTCCTCTGAGGAGCCTGAGGAGCCCCCCTCCTCAAGAAGCTCGCCCCGGCAGCCCCCGTCTTCCTCTGCCGAGGAGGCCTCGTCATCTCAGTTTACAGATGAG	1	-	JN707599:4180-4299	120
JN707599	MCVSyn_MCV01_1090	CCCCTGAGCCTCCCTCGTCCTCTGAGGAGCCTGAGGAGCCCCCCTCCTCAAGAAGCTCGCCCCGGCAGCCCCCGTCTTCCTCTGCCGAGGAGGCCTCGTCATCTCAGTTTACAGATGAGG	1	-	JN707599:4179-4298	120
JN707599	MCVSyn_MCV01_1091	CCCTGAGCCTCCCTCGTCCTCTGAGGAGCCTGAGGAGCCCCCCTCCTCAAGAAGCTCGCCCCGGCAGCCCCCGTCTTCCTCTGCCGAGGAGGCCTCGTCATCTCAGTTTACAGATGAGGA	1	-	JN707599:4178-4297	120
JN707599	MCVSyn_MCV01_1092	CCTGAGCCTCCCTCGTCCTCTGAGGAGCCTGAGGAGCCCCCCTCCTCAAGAAGCTCGCCCCGGCAGCCCCCGTCTTCCTCTGCCGAGGAGGCCTCGTCATCTCAGTTTACAGATGAGGAA	1	-	JN707599:4177-4296	120
JN707599	MCVSyn_MCV01_1093	CTGAGCCTCCCTCGTCCTCTGAGGAGCCTGAGGAGCCCCCCTCCTCAAGAAGCTCGCCCCGGCAGCCCCCGTCTTCCTCTGCCGAGGAGGCCTCGTCATCTCAGTTTACAGATGAGGAAT	1	-	JN707599:4176-4295	120
JN707599	MCVSyn_MCV01_1094	TGAGCCTCCCTCGTCCTCTGAGGAGCCTGAGGAGCCCCCCTCCTCAAGAAGCTCGCCCCGGCAGCCCCCGTCTTCCTCTGCCGAGGAGGCCTCGTCATCTCAGTTTACAGATGAGGAATA	1	-	JN707599:4175-4294	120
JN707599	MCVSyn_MCV01_1095	GAGCCTCCCTCGTCCTCTGAGGAGCCTGAGGAGCCCCCCTCCTCAAGAAGCTCGCCCCGGCAGCCCCCGTCTTCCTCTGCCGAGGAGGCCTCGTCATCTCAGTTTACAGATGAGGAATAC	1	-	JN707599:4174-4293	120
JN707599	MCVSyn_MCV01_1096	AGCCTCCCTCGTCCTCTGAGGAGCCTGAGGAGCCCCCCTCCTCAAGAAGCTCGCCCCGGCAGCCCCCGTCTTCCTCTGCCGAGGAGGCCTCGTCATCTCAGTTTACAGATGAGGAATACA	1	-	JN707599:4173-4292	120
JN707599	MCVSyn_MCV01_1097	GCCTCCCTCGTCCTCTGAGGAGCCTGAGGAGCCCCCCTCCTCAAGAAGCTCGCCCCGGCAGCCCCCGTCTTCCTCTGCCGAGGAGGCCTCGTCATCTCAGTTTACAGATGAGGAATACAG	1	-	JN707599:4172-4291	120
JN707599	MCVSyn_MCV01_1098	CCTCCCTCGTCCTCTGAGGAGCCTGAGGAGCCCCCCTCCTCAAGAAGCTCGCCCCGGCAGCCCCCGTCTTCCTCTGCCGAGGAGGCCTCGTCATCTCAGTTTACAGATGAGGAATACAGA	1	-	JN707599:4171-4290	120
JN707599	MCVSyn_MCV01_1099	CTCCCTCGTCCTCTGAGGAGCCTGAGGAGCCCCCCTCCTCAAGAAGCTCGCCCCGGCAGCCCCCGTCTTCCTCTGCCGAGGAGGCCTCGTCATCTCAGTTTACAGATGAGGAATACAGAT	1	-	JN707599:4170-4289	120
JN707599	MCVSyn_MCV01_1100	TCCCTCGTCCTCTGAGGAGCCTGAGGAGCCCCCCTCCTCAAGAAGCTCGCCCCGGCAGCCCCCGTCTTCCTCTGCCGAGGAGGCCTCGTCATCTCAGTTTACAGATGAGGAATACAGATC	1	-	JN707599:4169-4288	120
JN707599	MCVSyn_MCV01_1101	CCCTCGTCCTCTGAGGAGCCTGAGGAGCCCCCCTCCTCAAGAAGCTCGCCCCGGCAGCCCCCGTCTTCCTCTGCCGAGGAGGCCTCGTCATCTCAGTTTACAGATGAGGAATACAGATCC	1	-	JN707599:4168-4287	120
JN707599	MCVSyn_MCV01_1102	CCTCGTCCTCTGAGGAGCCTGAGGAGCCCCCCTCCTCAAGAAGCTCGCCCCGGCAGCCCCCGTCTTCCTCTGCCGAGGAGGCCTCGTCATCTCAGTTTACAGATGAGGAATACAGATCCT	1	-	JN707599:4167-4286	120
JN707599	MCVSyn_MCV01_1103	CTCGTCCTCTGAGGAGCCTGAGGAGCCCCCCTCCTCAAGAAGCTCGCCCCGGCAGCCCCCGTCTTCCTCTGCCGAGGAGGCCTCGTCATCTCAGTTTACAGATGAGGAATACAGATCCTC	1	-	JN707599:4166-4285	120
JN707599	MCVSyn_MCV01_1104	TCGTCCTCTGAGGAGCCTGAGGAGCCCCCCTCCTCAAGAAGCTCGCCCCGGCAGCCCCCGTCTTCCTCTGCCGAGGAGGCCTCGTCATCTCAGTTTACAGATGAGGAATACAGATCCTCC	1	-	JN707599:4165-4284	120
JN707599	MCVSyn_MCV01_1105	CGTCCTCTGAGGAGCCTGAGGAGCCCCCCTCCTCAAGAAGCTCGCCCCGGCAGCCCCCGTCTTCCTCTGCCGAGGAGGCCTCGTCATCTCAGTTTACAGATGAGGAATACAGATCCTCCT	1	-	JN707599:4164-4283	120
JN707599	MCVSyn_MCV01_1106	GTCCTCTGAGGAGCCTGAGGAGCCCCCCTCCTCAAGAAGCTCGCCCCGGCAGCCCCCGTCTTCCTCTGCCGAGGAGGCCTCGTCATCTCAGTTTACAGATGAGGAATACAGATCCTCCTC	1	-	JN707599:4163-4282	120
JN707599	MCVSyn_MCV01_1107	TCCTCTGAGGAGCCTGAGGAGCCCCCCTCCTCAAGAAGCTCGCCCCGGCAGCCCCCGTCTTCCTCTGCCGAGGAGGCCTCGTCATCTCAGTTTACAGATGAGGAATACAGATCCTCCTCC	1	-	JN707599:4162-4281	120
JN707599	MCVSyn_MCV01_1108	CCTCTGAGGAGCCTGAGGAGCCCCCCTCCTCAAGAAGCTCGCCCCGGCAGCCCCCGTCTTCCTCTGCCGAGGAGGCCTCGTCATCTCAGTTTACAGATGAGGAATACAGATCCTCCTCCT	1	-	JN707599:4161-4280	120
JN707599	MCVSyn_MCV01_1109	CTCTGAGGAGCCTGAGGAGCCCCCCTCCTCAAGAAGCTCGCCCCGGCAGCCCCCGTCTTCCTCTGCCGAGGAGGCCTCGTCATCTCAGTTTACAGATGAGGAATACAGATCCTCCTCCTT	1	-	JN707599:4160-4279	120
JN707599	MCVSyn_MCV01_1110	TCTGAGGAGCCTGAGGAGCCCCCCTCCTCAAGAAGCTCGCCCCGGCAGCCCCCGTCTTCCTCTGCCGAGGAGGCCTCGTCATCTCAGTTTACAGATGAGGAATACAGATCCTCCTCCTTC	1	-	JN707599:4159-4278	120
JN707599	MCVSyn_MCV01_1111	CTGAGGAGCCTGAGGAGCCCCCCTCCTCAAGAAGCTCGCCCCGGCAGCCCCCGTCTTCCTCTGCCGAGGAGGCCTCGTCATCTCAGTTTACAGATGAGGAATACAGATCCTCCTCCTTCA	1	-	JN707599:4158-4277	120
JN707599	MCVSyn_MCV01_1112	TGAGGAGCCTGAGGAGCCCCCCTCCTCAAGAAGCTCGCCCCGGCAGCCCCCGTCTTCCTCTGCCGAGGAGGCCTCGTCATCTCAGTTTACAGATGAGGAATACAGATCCTCCTCCTTCAC	1	-	JN707599:4157-4276	120
JN707599	MCVSyn_MCV01_1113	GAGGAGCCTGAGGAGCCCCCCTCCTCAAGAAGCTCGCCCCGGCAGCCCCCGTCTTCCTCTGCCGAGGAGGCCTCGTCATCTCAGTTTACAGATGAGGAATACAGATCCTCCTCCTTCACC	1	-	JN707599:4156-4275	120
JN707599	MCVSyn_MCV01_1114	AGGAGCCTGAGGAGCCCCCCTCCTCAAGAAGCTCGCCCCGGCAGCCCCCGTCTTCCTCTGCCGAGGAGGCCTCGTCATCTCAGTTTACAGATGAGGAATACAGATCCTCCTCCTTCACCA	1	-	JN707599:4155-4274	120
JN707599	MCVSyn_MCV01_1115	GGAGCCTGAGGAGCCCCCCTCCTCAAGAAGCTCGCCCCGGCAGCCCCCGTCTTCCTCTGCCGAGGAGGCCTCGTCATCTCAGTTTACAGATGAGGAATACAGATCCTCCTCCTTCACCAC	1	-	JN707599:4154-4273	120
JN707599	MCVSyn_MCV01_1116	GAGCCTGAGGAGCCCCCCTCCTCAAGAAGCTCGCCCCGGCAGCCCCCGTCTTCCTCTGCCGAGGAGGCCTCGTCATCTCAGTTTACAGATGAGGAATACAGATCCTCCTCCTTCACCACC	1	-	JN707599:4153-4272	120
JN707599	MCVSyn_MCV01_1117	AGCCTGAGGAGCCCCCCTCCTCAAGAAGCTCGCCCCGGCAGCCCCCGTCTTCCTCTGCCGAGGAGGCCTCGTCATCTCAGTTTACAGATGAGGAATACAGATCCTCCTCCTTCACCACCC	1	-	JN707599:4152-4271	120
JN707599	MCVSyn_MCV01_1118	GCCTGAGGAGCCCCCCTCCTCAAGAAGCTCGCCCCGGCAGCCCCCGTCTTCCTCTGCCGAGGAGGCCTCGTCATCTCAGTTTACAGATGAGGAATACAGATCCTCCTCCTTCACCACCCC	1	-	JN707599:4151-4270	120
JN707599	MCVSyn_MCV01_1119	CCTGAGGAGCCCCCCTCCTCAAGAAGCTCGCCCCGGCAGCCCCCGTCTTCCTCTGCCGAGGAGGCCTCGTCATCTCAGTTTACAGATGAGGAATACAGATCCTCCTCCTTCACCACCCCG	1	-	JN707599:4150-4269	120
JN707599	MCVSyn_MCV01_1120	CTGAGGAGCCCCCCTCCTCAAGAAGCTCGCCCCGGCAGCCCCCGTCTTCCTCTGCCGAGGAGGCCTCGTCATCTCAGTTTACAGATGAGGAATACAGATCCTCCTCCTTCACCACCCCGA	1	-	JN707599:4149-4268	120
JN707599	MCVSyn_MCV01_1121	TGAGGAGCCCCCCTCCTCAAGAAGCTCGCCCCGGCAGCCCCCGTCTTCCTCTGCCGAGGAGGCCTCGTCATCTCAGTTTACAGATGAGGAATACAGATCCTCCTCCTTCACCACCCCGAA	1	-	JN707599:4148-4267	120
JN707599	MCVSyn_MCV01_1122	GAGGAGCCCCCCTCCTCAAGAAGCTCGCCCCGGCAGCCCCCGTCTTCCTCTGCCGAGGAGGCCTCGTCATCTCAGTTTACAGATGAGGAATACAGATCCTCCTCCTTCACCACCCCGAAG	1	-	JN707599:4147-4266	120
JN707599	MCVSyn_MCV01_1123	AGGAGCCCCCCTCCTCAAGAAGCTCGCCCCGGCAGCCCCCGTCTTCCTCTGCCGAGGAGGCCTCGTCATCTCAGTTTACAGATGAGGAATACAGATCCTCCTCCTTCACCACCCCGAAGA	1	-	JN707599:4146-4265	120
JN707599	MCVSyn_MCV01_1124	GGAGCCCCCCTCCTCAAGAAGCTCGCCCCGGCAGCCCCCGTCTTCCTCTGCCGAGGAGGCCTCGTCATCTCAGTTTACAGATGAGGAATACAGATCCTCCTCCTTCACCACCCCGAAGAC	1	-	JN707599:4145-4264	120
JN707599	MCVSyn_MCV01_1125	GAGCCCCCCTCCTCAAGAAGCTCGCCCCGGCAGCCCCCGTCTTCCTCTGCCGAGGAGGCCTCGTCATCTCAGTTTACAGATGAGGAATACAGATCCTCCTCCTTCACCACCCCGAAGACC	1	-	JN707599:4144-4263	120
JN707599	MCVSyn_MCV01_1126	AGCCCCCCTCCTCAAGAAGCTCGCCCCGGCAGCCCCCGTCTTCCTCTGCCGAGGAGGCCTCGTCATCTCAGTTTACAGATGAGGAATACAGATCCTCCTCCTTCACCACCCCGAAGACCC	1	-	JN707599:4143-4262	120
JN707599	MCVSyn_MCV01_1127	GCCCCCCTCCTCAAGAAGCTCGCCCCGGCAGCCCCCGTCTTCCTCTGCCGAGGAGGCCTCGTCATCTCAGTTTACAGATGAGGAATACAGATCCTCCTCCTTCACCACCCCGAAGACCCC	1	-	JN707599:4142-4261	120
JN707599	MCVSyn_MCV01_1128	CCCCCCTCCTCAAGAAGCTCGCCCCGGCAGCCCCCGTCTTCCTCTGCCGAGGAGGCCTCGTCATCTCAGTTTACAGATGAGGAATACAGATCCTCCTCCTTCACCACCCCGAAGACCCCT	1	-	JN707599:4141-4260	120
JN707599	MCVSyn_MCV01_1129	CCCCCTCCTCAAGAAGCTCGCCCCGGCAGCCCCCGTCTTCCTCTGCCGAGGAGGCCTCGTCATCTCAGTTTACAGATGAGGAATACAGATCCTCCTCCTTCACCACCCCGAAGACCCCTC	1	-	JN707599:4140-4259	120
JN707599	MCVSyn_MCV01_1130	CCCCTCCTCAAGAAGCTCGCCCCGGCAGCCCCCGTCTTCCTCTGCCGAGGAGGCCTCGTCATCTCAGTTTACAGATGAGGAATACAGATCCTCCTCCTTCACCACCCCGAAGACCCCTCC	1	-	JN707599:4139-4258	120
JN707599	MCVSyn_MCV01_1131	CCCTCCTCAAGAAGCTCGCCCCGGCAGCCCCCGTCTTCCTCTGCCGAGGAGGCCTCGTCATCTCAGTTTACAGATGAGGAATACAGATCCTCCTCCTTCACCACCCCGAAGACCCCTCCT	1	-	JN707599:4138-4257	120
JN707599	MCVSyn_MCV01_1132	CCTCCTCAAGAAGCTCGCCCCGGCAGCCCCCGTCTTCCTCTGCCGAGGAGGCCTCGTCATCTCAGTTTACAGATGAGGAATACAGATCCTCCTCCTTCACCACCCCGAAGACCCCTCCTC	1	-	JN707599:4137-4256	120
JN707599	MCVSyn_MCV01_1133	CTCCTCAAGAAGCTCGCCCCGGCAGCCCCCGTCTTCCTCTGCCGAGGAGGCCTCGTCATCTCAGTTTACAGATGAGGAATACAGATCCTCCTCCTTCACCACCCCGAAGACCCCTCCTCC	1	-	JN707599:4136-4255	120
JN707599	MCVSyn_MCV01_1134	TCCTCAAGAAGCTCGCCCCGGCAGCCCCCGTCTTCCTCTGCCGAGGAGGCCTCGTCATCTCAGTTTACAGATGAGGAATACAGATCCTCCTCCTTCACCACCCCGAAGACCCCTCCTCCA	1	-	JN707599:4135-4254	120
JN707599	MCVSyn_MCV01_1135	CCTCAAGAAGCTCGCCCCGGCAGCCCCCGTCTTCCTCTGCCGAGGAGGCCTCGTCATCTCAGTTTACAGATGAGGAATACAGATCCTCCTCCTTCACCACCCCGAAGACCCCTCCTCCAT	1	-	JN707599:4134-4253	120
JN707599	MCVSyn_MCV01_1136	CTCAAGAAGCTCGCCCCGGCAGCCCCCGTCTTCCTCTGCCGAGGAGGCCTCGTCATCTCAGTTTACAGATGAGGAATACAGATCCTCCTCCTTCACCACCCCGAAGACCCCTCCTCCATT	1	-	JN707599:4133-4252	120
JN707599	MCVSyn_MCV01_1137	TCAAGAAGCTCGCCCCGGCAGCCCCCGTCTTCCTCTGCCGAGGAGGCCTCGTCATCTCAGTTTACAGATGAGGAATACAGATCCTCCTCCTTCACCACCCCGAAGACCCCTCCTCCATTC	1	-	JN707599:4132-4251	120
JN707599	MCVSyn_MCV01_1138	CAAGAAGCTCGCCCCGGCAGCCCCCGTCTTCCTCTGCCGAGGAGGCCTCGTCATCTCAGTTTACAGATGAGGAATACAGATCCTCCTCCTTCACCACCCCGAAGACCCCTCCTCCATTCT	1	-	JN707599:4131-4250	120
JN707599	MCVSyn_MCV01_1139	AAGAAGCTCGCCCCGGCAGCCCCCGTCTTCCTCTGCCGAGGAGGCCTCGTCATCTCAGTTTACAGATGAGGAATACAGATCCTCCTCCTTCACCACCCCGAAGACCCCTCCTCCATTCTC	1	-	JN707599:4130-4249	120
JN707599	MCVSyn_MCV01_1140	AGAAGCTCGCCCCGGCAGCCCCCGTCTTCCTCTGCCGAGGAGGCCTCGTCATCTCAGTTTACAGATGAGGAATACAGATCCTCCTCCTTCACCACCCCGAAGACCCCTCCTCCATTCTCA	1	-	JN707599:4129-4248	120
JN707599	MCVSyn_MCV01_1141	GAAGCTCGCCCCGGCAGCCCCCGTCTTCCTCTGCCGAGGAGGCCTCGTCATCTCAGTTTACAGATGAGGAATACAGATCCTCCTCCTTCACCACCCCGAAGACCCCTCCTCCATTCTCAA	1	-	JN707599:4128-4247	120
JN707599	MCVSyn_MCV01_1142	AAGCTCGCCCCGGCAGCCCCCGTCTTCCTCTGCCGAGGAGGCCTCGTCATCTCAGTTTACAGATGAGGAATACAGATCCTCCTCCTTCACCACCCCGAAGACCCCTCCTCCATTCTCAAG	1	-	JN707599:4127-4246	120
JN707599	MCVSyn_MCV01_1143	AGCTCGCCCCGGCAGCCCCCGTCTTCCTCTGCCGAGGAGGCCTCGTCATCTCAGTTTACAGATGAGGAATACAGATCCTCCTCCTTCACCACCCCGAAGACCCCTCCTCCATTCTCAAGA	1	-	JN707599:4126-4245	120
JN707599	MCVSyn_MCV01_1144	GCTCGCCCCGGCAGCCCCCGTCTTCCTCTGCCGAGGAGGCCTCGTCATCTCAGTTTACAGATGAGGAATACAGATCCTCCTCCTTCACCACCCCGAAGACCCCTCCTCCATTCTCAAGAA	1	-	JN707599:4125-4244	120
JN707599	MCVSyn_MCV01_1145	CTCGCCCCGGCAGCCCCCGTCTTCCTCTGCCGAGGAGGCCTCGTCATCTCAGTTTACAGATGAGGAATACAGATCCTCCTCCTTCACCACCCCGAAGACCCCTCCTCCATTCTCAAGAAA	1	-	JN707599:4124-4243	120
JN707599	MCVSyn_MCV01_1146	TCGCCCCGGCAGCCCCCGTCTTCCTCTGCCGAGGAGGCCTCGTCATCTCAGTTTACAGATGAGGAATACAGATCCTCCTCCTTCACCACCCCGAAGACCCCTCCTCCATTCTCAAGAAAG	1	-	JN707599:4123-4242	120
JN707599	MCVSyn_MCV01_1147	CGCCCCGGCAGCCCCCGTCTTCCTCTGCCGAGGAGGCCTCGTCATCTCAGTTTACAGATGAGGAATACAGATCCTCCTCCTTCACCACCCCGAAGACCCCTCCTCCATTCTCAAGAAAGC	1	-	JN707599:4122-4241	120
JN707599	MCVSyn_MCV01_1148	GCCCCGGCAGCCCCCGTCTTCCTCTGCCGAGGAGGCCTCGTCATCTCAGTTTACAGATGAGGAATACAGATCCTCCTCCTTCACCACCCCGAAGACCCCTCCTCCATTCTCAAGAAAGCG	1	-	JN707599:4121-4240	120
JN707599	MCVSyn_MCV01_1149	CCCCGGCAGCCCCCGTCTTCCTCTGCCGAGGAGGCCTCGTCATCTCAGTTTACAGATGAGGAATACAGATCCTCCTCCTTCACCACCCCGAAGACCCCTCCTCCATTCTCAAGAAAGCGA	1	-	JN707599:4120-4239	120
JN707599	MCVSyn_MCV01_1150	CCCGGCAGCCCCCGTCTTCCTCTGCCGAGGAGGCCTCGTCATCTCAGTTTACAGATGAGGAATACAGATCCTCCTCCTTCACCACCCCGAAGACCCCTCCTCCATTCTCAAGAAAGCGAA	1	-	JN707599:4119-4238	120
JN707599	MCVSyn_MCV01_1151	CCGGCAGCCCCCGTCTTCCTCTGCCGAGGAGGCCTCGTCATCTCAGTTTACAGATGAGGAATACAGATCCTCCTCCTTCACCACCCCGAAGACCCCTCCTCCATTCTCAAGAAAGCGAAA	1	-	JN707599:4118-4237	120
JN707599	MCVSyn_MCV01_1152	CGGCAGCCCCCGTCTTCCTCTGCCGAGGAGGCCTCGTCATCTCAGTTTACAGATGAGGAATACAGATCCTCCTCCTTCACCACCCCGAAGACCCCTCCTCCATTCTCAAGAAAGCGAAAA	1	-	JN707599:4117-4236	120
JN707599	MCVSyn_MCV01_1153	GGCAGCCCCCGTCTTCCTCTGCCGAGGAGGCCTCGTCATCTCAGTTTACAGATGAGGAATACAGATCCTCCTCCTTCACCACCCCGAAGACCCCTCCTCCATTCTCAAGAAAGCGAAAAT	1	-	JN707599:4116-4235	120
JN707599	MCVSyn_MCV01_1154	GCAGCCCCCGTCTTCCTCTGCCGAGGAGGCCTCGTCATCTCAGTTTACAGATGAGGAATACAGATCCTCCTCCTTCACCACCCCGAAGACCCCTCCTCCATTCTCAAGAAAGCGAAAATT	1	-	JN707599:4115-4234	120
JN707599	MCVSyn_MCV01_1155	CAGCCCCCGTCTTCCTCTGCCGAGGAGGCCTCGTCATCTCAGTTTACAGATGAGGAATACAGATCCTCCTCCTTCACCACCCCGAAGACCCCTCCTCCATTCTCAAGAAAGCGAAAATTT	1	-	JN707599:4114-4233	120
JN707599	MCVSyn_MCV01_1156	AGCCCCCGTCTTCCTCTGCCGAGGAGGCCTCGTCATCTCAGTTTACAGATGAGGAATACAGATCCTCCTCCTTCACCACCCCGAAGACCCCTCCTCCATTCTCAAGAAAGCGAAAATTTG	1	-	JN707599:4113-4232	120
JN707599	MCVSyn_MCV01_1157	GCCCCCGTCTTCCTCTGCCGAGGAGGCCTCGTCATCTCAGTTTACAGATGAGGAATACAGATCCTCCTCCTTCACCACCCCGAAGACCCCTCCTCCATTCTCAAGAAAGCGAAAATTTGG	1	-	JN707599:4112-4231	120
JN707599	MCVSyn_MCV01_1158	CCCCCGTCTTCCTCTGCCGAGGAGGCCTCGTCATCTCAGTTTACAGATGAGGAATACAGATCCTCCTCCTTCACCACCCCGAAGACCCCTCCTCCATTCTCAAGAAAGCGAAAATTTGGG	1	-	JN707599:4111-4230	120
JN707599	MCVSyn_MCV01_1159	CCCCGTCTTCCTCTGCCGAGGAGGCCTCGTCATCTCAGTTTACAGATGAGGAATACAGATCCTCCTCCTTCACCACCCCGAAGACCCCTCCTCCATTCTCAAGAAAGCGAAAATTTGGGG	1	-	JN707599:4110-4229	120
JN707599	MCVSyn_MCV01_1160	CCCGTCTTCCTCTGCCGAGGAGGCCTCGTCATCTCAGTTTACAGATGAGGAATACAGATCCTCCTCCTTCACCACCCCGAAGACCCCTCCTCCATTCTCAAGAAAGCGAAAATTTGGGGG	1	-	JN707599:4109-4228	120
JN707599	MCVSyn_MCV01_1161	CCGTCTTCCTCTGCCGAGGAGGCCTCGTCATCTCAGTTTACAGATGAGGAATACAGATCCTCCTCCTTCACCACCCCGAAGACCCCTCCTCCATTCTCAAGAAAGCGAAAATTTGGGGGG	1	-	JN707599:4108-4227	120
JN707599	MCVSyn_MCV01_1162	CGTCTTCCTCTGCCGAGGAGGCCTCGTCATCTCAGTTTACAGATGAGGAATACAGATCCTCCTCCTTCACCACCCCGAAGACCCCTCCTCCATTCTCAAGAAAGCGAAAATTTGGGGGGT	1	-	JN707599:4107-4226	120
JN707599	MCVSyn_MCV01_1163	GTCTTCCTCTGCCGAGGAGGCCTCGTCATCTCAGTTTACAGATGAGGAATACAGATCCTCCTCCTTCACCACCCCGAAGACCCCTCCTCCATTCTCAAGAAAGCGAAAATTTGGGGGGTC	1	-	JN707599:4106-4225	120
JN707599	MCVSyn_MCV01_1164	TCTTCCTCTGCCGAGGAGGCCTCGTCATCTCAGTTTACAGATGAGGAATACAGATCCTCCTCCTTCACCACCCCGAAGACCCCTCCTCCATTCTCAAGAAAGCGAAAATTTGGGGGGTCC	1	-	JN707599:4105-4224	120
JN707599	MCVSyn_MCV01_1165	CTTCCTCTGCCGAGGAGGCCTCGTCATCTCAGTTTACAGATGAGGAATACAGATCCTCCTCCTTCACCACCCCGAAGACCCCTCCTCCATTCTCAAGAAAGCGAAAATTTGGGGGGTCCC	1	-	JN707599:4104-4223	120
JN707599	MCVSyn_MCV01_1166	TTCCTCTGCCGAGGAGGCCTCGTCATCTCAGTTTACAGATGAGGAATACAGATCCTCCTCCTTCACCACCCCGAAGACCCCTCCTCCATTCTCAAGAAAGCGAAAATTTGGGGGGTCCCG	1	-	JN707599:4103-4222	120
JN707599	MCVSyn_MCV01_1167	TCCTCTGCCGAGGAGGCCTCGTCATCTCAGTTTACAGATGAGGAATACAGATCCTCCTCCTTCACCACCCCGAAGACCCCTCCTCCATTCTCAAGAAAGCGAAAATTTGGGGGGTCCCGA	1	-	JN707599:4102-4221	120
JN707599	MCVSyn_MCV01_1168	CCTCTGCCGAGGAGGCCTCGTCATCTCAGTTTACAGATGAGGAATACAGATCCTCCTCCTTCACCACCCCGAAGACCCCTCCTCCATTCTCAAGAAAGCGAAAATTTGGGGGGTCCCGAA	1	-	JN707599:4101-4220	120
JN707599	MCVSyn_MCV01_1169	CTCTGCCGAGGAGGCCTCGTCATCTCAGTTTACAGATGAGGAATACAGATCCTCCTCCTTCACCACCCCGAAGACCCCTCCTCCATTCTCAAGAAAGCGAAAATTTGGGGGGTCCCGAAG	1	-	JN707599:4100-4219	120
JN707599	MCVSyn_MCV01_1170	TCTGCCGAGGAGGCCTCGTCATCTCAGTTTACAGATGAGGAATACAGATCCTCCTCCTTCACCACCCCGAAGACCCCTCCTCCATTCTCAAGAAAGCGAAAATTTGGGGGGTCCCGAAGC	1	-	JN707599:4099-4218	120
JN707599	MCVSyn_MCV01_1171	CTGCCGAGGAGGCCTCGTCATCTCAGTTTACAGATGAGGAATACAGATCCTCCTCCTTCACCACCCCGAAGACCCCTCCTCCATTCTCAAGAAAGCGAAAATTTGGGGGGTCCCGAAGCT	1	-	JN707599:4098-4217	120
JN707599	MCVSyn_MCV01_1172	TGCCGAGGAGGCCTCGTCATCTCAGTTTACAGATGAGGAATACAGATCCTCCTCCTTCACCACCCCGAAGACCCCTCCTCCATTCTCAAGAAAGCGAAAATTTGGGGGGTCCCGAAGCTC	1	-	JN707599:4097-4216	120
JN707599	MCVSyn_MCV01_1173	GCCGAGGAGGCCTCGTCATCTCAGTTTACAGATGAGGAATACAGATCCTCCTCCTTCACCACCCCGAAGACCCCTCCTCCATTCTCAAGAAAGCGAAAATTTGGGGGGTCCCGAAGCTCT	1	-	JN707599:4096-4215	120
JN707599	MCVSyn_MCV01_1174	CCGAGGAGGCCTCGTCATCTCAGTTTACAGATGAGGAATACAGATCCTCCTCCTTCACCACCCCGAAGACCCCTCCTCCATTCTCAAGAAAGCGAAAATTTGGGGGGTCCCGAAGCTCTG	1	-	JN707599:4095-4214	120
JN707599	MCVSyn_MCV01_1175	CGAGGAGGCCTCGTCATCTCAGTTTACAGATGAGGAATACAGATCCTCCTCCTTCACCACCCCGAAGACCCCTCCTCCATTCTCAAGAAAGCGAAAATTTGGGGGGTCCCGAAGCTCTGC	1	-	JN707599:4094-4213	120
JN707599	MCVSyn_MCV01_1176	GAGGAGGCCTCGTCATCTCAGTTTACAGATGAGGAATACAGATCCTCCTCCTTCACCACCCCGAAGACCCCTCCTCCATTCTCAAGAAAGCGAAAATTTGGGGGGTCCCGAAGCTCTGCA	1	-	JN707599:4093-4212	120
JN707599	MCVSyn_MCV01_1177	AGGAGGCCTCGTCATCTCAGTTTACAGATGAGGAATACAGATCCTCCTCCTTCACCACCCCGAAGACCCCTCCTCCATTCTCAAGAAAGCGAAAATTTGGGGGGTCCCGAAGCTCTGCAA	1	-	JN707599:4092-4211	120
JN707599	MCVSyn_MCV01_1178	GGAGGCCTCGTCATCTCAGTTTACAGATGAGGAATACAGATCCTCCTCCTTCACCACCCCGAAGACCCCTCCTCCATTCTCAAGAAAGCGAAAATTTGGGGGGTCCCGAAGCTCTGCAAG	1	-	JN707599:4091-4210	120
JN707599	MCVSyn_MCV01_1179	GAGGCCTCGTCATCTCAGTTTACAGATGAGGAATACAGATCCTCCTCCTTCACCACCCCGAAGACCCCTCCTCCATTCTCAAGAAAGCGAAAATTTGGGGGGTCCCGAAGCTCTGCAAGC	1	-	JN707599:4090-4209	120
JN707599	MCVSyn_MCV01_1180	AGGCCTCGTCATCTCAGTTTACAGATGAGGAATACAGATCCTCCTCCTTCACCACCCCGAAGACCCCTCCTCCATTCTCAAGAAAGCGAAAATTTGGGGGGTCCCGAAGCTCTGCAAGCT	1	-	JN707599:4089-4208	120
JN707599	MCVSyn_MCV01_1181	GGCCTCGTCATCTCAGTTTACAGATGAGGAATACAGATCCTCCTCCTTCACCACCCCGAAGACCCCTCCTCCATTCTCAAGAAAGCGAAAATTTGGGGGGTCCCGAAGCTCTGCAAGCTC	1	-	JN707599:4088-4207	120
JN707599	MCVSyn_MCV01_1182	GCCTCGTCATCTCAGTTTACAGATGAGGAATACAGATCCTCCTCCTTCACCACCCCGAAGACCCCTCCTCCATTCTCAAGAAAGCGAAAATTTGGGGGGTCCCGAAGCTCTGCAAGCTCT	1	-	JN707599:4087-4206	120
JN707599	MCVSyn_MCV01_1183	CCTCGTCATCTCAGTTTACAGATGAGGAATACAGATCCTCCTCCTTCACCACCCCGAAGACCCCTCCTCCATTCTCAAGAAAGCGAAAATTTGGGGGGTCCCGAAGCTCTGCAAGCTCTG	1	-	JN707599:4086-4205	120
JN707599	MCVSyn_MCV01_1184	CTCGTCATCTCAGTTTACAGATGAGGAATACAGATCCTCCTCCTTCACCACCCCGAAGACCCCTCCTCCATTCTCAAGAAAGCGAAAATTTGGGGGGTCCCGAAGCTCTGCAAGCTCTGC	1	-	JN707599:4085-4204	120
JN707599	MCVSyn_MCV01_1185	TCGTCATCTCAGTTTACAGATGAGGAATACAGATCCTCCTCCTTCACCACCCCGAAGACCCCTCCTCCATTCTCAAGAAAGCGAAAATTTGGGGGGTCCCGAAGCTCTGCAAGCTCTGCT	1	-	JN707599:4084-4203	120
JN707599	MCVSyn_MCV01_1186	CGTCATCTCAGTTTACAGATGAGGAATACAGATCCTCCTCCTTCACCACCCCGAAGACCCCTCCTCCATTCTCAAGAAAGCGAAAATTTGGGGGGTCCCGAAGCTCTGCAAGCTCTGCTA	1	-	JN707599:4083-4202	120
JN707599	MCVSyn_MCV01_1187	GTCATCTCAGTTTACAGATGAGGAATACAGATCCTCCTCCTTCACCACCCCGAAGACCCCTCCTCCATTCTCAAGAAAGCGAAAATTTGGGGGGTCCCGAAGCTCTGCAAGCTCTGCTAG	1	-	JN707599:4082-4201	120
JN707599	MCVSyn_MCV01_1188	TCATCTCAGTTTACAGATGAGGAATACAGATCCTCCTCCTTCACCACCCCGAAGACCCCTCCTCCATTCTCAAGAAAGCGAAAATTTGGGGGGTCCCGAAGCTCTGCAAGCTCTGCTAGT	1	-	JN707599:4081-4200	120
JN707599	MCVSyn_MCV01_1189	CATCTCAGTTTACAGATGAGGAATACAGATCCTCCTCCTTCACCACCCCGAAGACCCCTCCTCCATTCTCAAGAAAGCGAAAATTTGGGGGGTCCCGAAGCTCTGCAAGCTCTGCTAGTT	1	-	JN707599:4080-4199	120
JN707599	MCVSyn_MCV01_1190	ATCTCAGTTTACAGATGAGGAATACAGATCCTCCTCCTTCACCACCCCGAAGACCCCTCCTCCATTCTCAAGAAAGCGAAAATTTGGGGGGTCCCGAAGCTCTGCAAGCTCTGCTAGTTC	1	-	JN707599:4079-4198	120
JN707599	MCVSyn_MCV01_1191	TCTCAGTTTACAGATGAGGAATACAGATCCTCCTCCTTCACCACCCCGAAGACCCCTCCTCCATTCTCAAGAAAGCGAAAATTTGGGGGGTCCCGAAGCTCTGCAAGCTCTGCTAGTTCA	1	-	JN707599:4078-4197	120
JN707599	MCVSyn_MCV01_1192	CTCAGTTTACAGATGAGGAATACAGATCCTCCTCCTTCACCACCCCGAAGACCCCTCCTCCATTCTCAAGAAAGCGAAAATTTGGGGGGTCCCGAAGCTCTGCAAGCTCTGCTAGTTCAG	1	-	JN707599:4077-4196	120
JN707599	MCVSyn_MCV01_1193	TCAGTTTACAGATGAGGAATACAGATCCTCCTCCTTCACCACCCCGAAGACCCCTCCTCCATTCTCAAGAAAGCGAAAATTTGGGGGGTCCCGAAGCTCTGCAAGCTCTGCTAGTTCAGC	1	-	JN707599:4076-4195	120
JN707599	MCVSyn_MCV01_1194	CAGTTTACAGATGAGGAATACAGATCCTCCTCCTTCACCACCCCGAAGACCCCTCCTCCATTCTCAAGAAAGCGAAAATTTGGGGGGTCCCGAAGCTCTGCAAGCTCTGCTAGTTCAGCA	1	-	JN707599:4075-4194	120
JN707599	MCVSyn_MCV01_1195	AGTTTACAGATGAGGAATACAGATCCTCCTCCTTCACCACCCCGAAGACCCCTCCTCCATTCTCAAGAAAGCGAAAATTTGGGGGGTCCCGAAGCTCTGCAAGCTCTGCTAGTTCAGCAA	1	-	JN707599:4074-4193	120
JN707599	MCVSyn_MCV01_1196	GTTTACAGATGAGGAATACAGATCCTCCTCCTTCACCACCCCGAAGACCCCTCCTCCATTCTCAAGAAAGCGAAAATTTGGGGGGTCCCGAAGCTCTGCAAGCTCTGCTAGTTCAGCAAG	1	-	JN707599:4073-4192	120
JN707599	MCVSyn_MCV01_1197	TTTACAGATGAGGAATACAGATCCTCCTCCTTCACCACCCCGAAGACCCCTCCTCCATTCTCAAGAAAGCGAAAATTTGGGGGGTCCCGAAGCTCTGCAAGCTCTGCTAGTTCAGCAAGT	1	-	JN707599:4072-4191	120
JN707599	MCVSyn_MCV01_1198	TTACAGATGAGGAATACAGATCCTCCTCCTTCACCACCCCGAAGACCCCTCCTCCATTCTCAAGAAAGCGAAAATTTGGGGGGTCCCGAAGCTCTGCAAGCTCTGCTAGTTCAGCAAGTT	1	-	JN707599:4071-4190	120
JN707599	MCVSyn_MCV01_1199	TACAGATGAGGAATACAGATCCTCCTCCTTCACCACCCCGAAGACCCCTCCTCCATTCTCAAGAAAGCGAAAATTTGGGGGGTCCCGAAGCTCTGCAAGCTCTGCTAGTTCAGCAAGTTT	1	-	JN707599:4070-4189	120
JN707599	MCVSyn_MCV01_1200	ACAGATGAGGAATACAGATCCTCCTCCTTCACCACCCCGAAGACCCCTCCTCCATTCTCAAGAAAGCGAAAATTTGGGGGGTCCCGAAGCTCTGCAAGCTCTGCTAGTTCAGCAAGTTTT	1	-	JN707599:4069-4188	120
JN707599	MCVSyn_MCV01_1201	CAGATGAGGAATACAGATCCTCCTCCTTCACCACCCCGAAGACCCCTCCTCCATTCTCAAGAAAGCGAAAATTTGGGGGGTCCCGAAGCTCTGCAAGCTCTGCTAGTTCAGCAAGTTTTA	1	-	JN707599:4068-4187	120
JN707599	MCVSyn_MCV01_1202	AGATGAGGAATACAGATCCTCCTCCTTCACCACCCCGAAGACCCCTCCTCCATTCTCAAGAAAGCGAAAATTTGGGGGGTCCCGAAGCTCTGCAAGCTCTGCTAGTTCAGCAAGTTTTAC	1	-	JN707599:4067-4186	120
JN707599	MCVSyn_MCV01_1203	GATGAGGAATACAGATCCTCCTCCTTCACCACCCCGAAGACCCCTCCTCCATTCTCAAGAAAGCGAAAATTTGGGGGGTCCCGAAGCTCTGCAAGCTCTGCTAGTTCAGCAAGTTTTACA	1	-	JN707599:4066-4185	120
JN707599	MCVSyn_MCV01_1204	ATGAGGAATACAGATCCTCCTCCTTCACCACCCCGAAGACCCCTCCTCCATTCTCAAGAAAGCGAAAATTTGGGGGGTCCCGAAGCTCTGCAAGCTCTGCTAGTTCAGCAAGTTTTACAA	1	-	JN707599:4065-4184	120
JN707599	MCVSyn_MCV01_1205	TGAGGAATACAGATCCTCCTCCTTCACCACCCCGAAGACCCCTCCTCCATTCTCAAGAAAGCGAAAATTTGGGGGGTCCCGAAGCTCTGCAAGCTCTGCTAGTTCAGCAAGTTTTACAAG	1	-	JN707599:4064-4183	120
JN707599	MCVSyn_MCV01_1206	GAGGAATACAGATCCTCCTCCTTCACCACCCCGAAGACCCCTCCTCCATTCTCAAGAAAGCGAAAATTTGGGGGGTCCCGAAGCTCTGCAAGCTCTGCTAGTTCAGCAAGTTTTACAAGC	1	-	JN707599:4063-4182	120
JN707599	MCVSyn_MCV01_1207	AGGAATACAGATCCTCCTCCTTCACCACCCCGAAGACCCCTCCTCCATTCTCAAGAAAGCGAAAATTTGGGGGGTCCCGAAGCTCTGCAAGCTCTGCTAGTTCAGCAAGTTTTACAAGCA	1	-	JN707599:4062-4181	120
JN707599	MCVSyn_MCV01_1208	GGAATACAGATCCTCCTCCTTCACCACCCCGAAGACCCCTCCTCCATTCTCAAGAAAGCGAAAATTTGGGGGGTCCCGAAGCTCTGCAAGCTCTGCTAGTTCAGCAAGTTTTACAAGCAC	1	-	JN707599:4061-4180	120
JN707599	MCVSyn_MCV01_1209	GAATACAGATCCTCCTCCTTCACCACCCCGAAGACCCCTCCTCCATTCTCAAGAAAGCGAAAATTTGGGGGGTCCCGAAGCTCTGCAAGCTCTGCTAGTTCAGCAAGTTTTACAAGCACT	1	-	JN707599:4060-4179	120
JN707599	MCVSyn_MCV01_1210	AATACAGATCCTCCTCCTTCACCACCCCGAAGACCCCTCCTCCATTCTCAAGAAAGCGAAAATTTGGGGGGTCCCGAAGCTCTGCAAGCTCTGCTAGTTCAGCAAGTTTTACAAGCACTC	1	-	JN707599:4059-4178	120
JN707599	MCVSyn_MCV01_1211	ATACAGATCCTCCTCCTTCACCACCCCGAAGACCCCTCCTCCATTCTCAAGAAAGCGAAAATTTGGGGGGTCCCGAAGCTCTGCAAGCTCTGCTAGTTCAGCAAGTTTTACAAGCACTCC	1	-	JN707599:4058-4177	120
JN707599	MCVSyn_MCV01_1212	TACAGATCCTCCTCCTTCACCACCCCGAAGACCCCTCCTCCATTCTCAAGAAAGCGAAAATTTGGGGGGTCCCGAAGCTCTGCAAGCTCTGCTAGTTCAGCAAGTTTTACAAGCACTCCA	1	-	JN707599:4057-4176	120
JN707599	MCVSyn_MCV01_1213	ACAGATCCTCCTCCTTCACCACCCCGAAGACCCCTCCTCCATTCTCAAGAAAGCGAAAATTTGGGGGGTCCCGAAGCTCTGCAAGCTCTGCTAGTTCAGCAAGTTTTACAAGCACTCCAC	1	-	JN707599:4056-4175	120
JN707599	MCVSyn_MCV01_1214	CAGATCCTCCTCCTTCACCACCCCGAAGACCCCTCCTCCATTCTCAAGAAAGCGAAAATTTGGGGGGTCCCGAAGCTCTGCAAGCTCTGCTAGTTCAGCAAGTTTTACAAGCACTCCACC	1	-	JN707599:4055-4174	120
JN707599	MCVSyn_MCV01_1215	AGATCCTCCTCCTTCACCACCCCGAAGACCCCTCCTCCATTCTCAAGAAAGCGAAAATTTGGGGGGTCCCGAAGCTCTGCAAGCTCTGCTAGTTCAGCAAGTTTTACAAGCACTCCACCA	1	-	JN707599:4054-4173	120
JN707599	MCVSyn_MCV01_1216	GATCCTCCTCCTTCACCACCCCGAAGACCCCTCCTCCATTCTCAAGAAAGCGAAAATTTGGGGGGTCCCGAAGCTCTGCAAGCTCTGCTAGTTCAGCAAGTTTTACAAGCACTCCACCAA	1	-	JN707599:4053-4172	120
JN707599	MCVSyn_MCV01_1217	ATCCTCCTCCTTCACCACCCCGAAGACCCCTCCTCCATTCTCAAGAAAGCGAAAATTTGGGGGGTCCCGAAGCTCTGCAAGCTCTGCTAGTTCAGCAAGTTTTACAAGCACTCCACCAAA	1	-	JN707599:4052-4171	120
JN707599	MCVSyn_MCV01_1218	TCCTCCTCCTTCACCACCCCGAAGACCCCTCCTCCATTCTCAAGAAAGCGAAAATTTGGGGGGTCCCGAAGCTCTGCAAGCTCTGCTAGTTCAGCAAGTTTTACAAGCACTCCACCAAAG	1	-	JN707599:4051-4170	120
JN707599	MCVSyn_MCV01_1219	CCTCCTCCTTCACCACCCCGAAGACCCCTCCTCCATTCTCAAGAAAGCGAAAATTTGGGGGGTCCCGAAGCTCTGCAAGCTCTGCTAGTTCAGCAAGTTTTACAAGCACTCCACCAAAGC	1	-	JN707599:4050-4169	120
JN707599	MCVSyn_MCV01_1220	CTCCTCCTTCACCACCCCGAAGACCCCTCCTCCATTCTCAAGAAAGCGAAAATTTGGGGGGTCCCGAAGCTCTGCAAGCTCTGCTAGTTCAGCAAGTTTTACAAGCACTCCACCAAAGCC	1	-	JN707599:4049-4168	120
JN707599	MCVSyn_MCV01_1221	TCCTCCTTCACCACCCCGAAGACCCCTCCTCCATTCTCAAGAAAGCGAAAATTTGGGGGGTCCCGAAGCTCTGCAAGCTCTGCTAGTTCAGCAAGTTTTACAAGCACTCCACCAAAGCCA	1	-	JN707599:4048-4167	120
JN707599	MCVSyn_MCV01_1222	CCTCCTTCACCACCCCGAAGACCCCTCCTCCATTCTCAAGAAAGCGAAAATTTGGGGGGTCCCGAAGCTCTGCAAGCTCTGCTAGTTCAGCAAGTTTTACAAGCACTCCACCAAAGCCAA	1	-	JN707599:4047-4166	120
JN707599	MCVSyn_MCV01_1223	CTCCTTCACCACCCCGAAGACCCCTCCTCCATTCTCAAGAAAGCGAAAATTTGGGGGGTCCCGAAGCTCTGCAAGCTCTGCTAGTTCAGCAAGTTTTACAAGCACTCCACCAAAGCCAAA	1	-	JN707599:4046-4165	120
JN707599	MCVSyn_MCV01_1224	TCCTTCACCACCCCGAAGACCCCTCCTCCATTCTCAAGAAAGCGAAAATTTGGGGGGTCCCGAAGCTCTGCAAGCTCTGCTAGTTCAGCAAGTTTTACAAGCACTCCACCAAAGCCAAAA	1	-	JN707599:4045-4164	120
JN707599	MCVSyn_MCV01_1225	CCTTCACCACCCCGAAGACCCCTCCTCCATTCTCAAGAAAGCGAAAATTTGGGGGGTCCCGAAGCTCTGCAAGCTCTGCTAGTTCAGCAAGTTTTACAAGCACTCCACCAAAGCCAAAAA	1	-	JN707599:4044-4163	120
JN707599	MCVSyn_MCV01_1226	CTTCACCACCCCGAAGACCCCTCCTCCATTCTCAAGAAAGCGAAAATTTGGGGGGTCCCGAAGCTCTGCAAGCTCTGCTAGTTCAGCAAGTTTTACAAGCACTCCACCAAAGCCAAAAAA	1	-	JN707599:4043-4162	120
JN707599	MCVSyn_MCV01_1227	TTCACCACCCCGAAGACCCCTCCTCCATTCTCAAGAAAGCGAAAATTTGGGGGGTCCCGAAGCTCTGCAAGCTCTGCTAGTTCAGCAAGTTTTACAAGCACTCCACCAAAGCCAAAAAAG	1	-	JN707599:4042-4161	120
JN707599	MCVSyn_MCV01_1228	TCACCACCCCGAAGACCCCTCCTCCATTCTCAAGAAAGCGAAAATTTGGGGGGTCCCGAAGCTCTGCAAGCTCTGCTAGTTCAGCAAGTTTTACAAGCACTCCACCAAAGCCAAAAAAGA	1	-	JN707599:4041-4160	120
JN707599	MCVSyn_MCV01_1229	CACCACCCCGAAGACCCCTCCTCCATTCTCAAGAAAGCGAAAATTTGGGGGGTCCCGAAGCTCTGCAAGCTCTGCTAGTTCAGCAAGTTTTACAAGCACTCCACCAAAGCCAAAAAAGAA	1	-	JN707599:4040-4159	120
JN707599	MCVSyn_MCV01_1230	ACCACCCCGAAGACCCCTCCTCCATTCTCAAGAAAGCGAAAATTTGGGGGGTCCCGAAGCTCTGCAAGCTCTGCTAGTTCAGCAAGTTTTACAAGCACTCCACCAAAGCCAAAAAAGAAC	1	-	JN707599:4039-4158	120
JN707599	MCVSyn_MCV01_1231	CCACCCCGAAGACCCCTCCTCCATTCTCAAGAAAGCGAAAATTTGGGGGGTCCCGAAGCTCTGCAAGCTCTGCTAGTTCAGCAAGTTTTACAAGCACTCCACCAAAGCCAAAAAAGAACA	1	-	JN707599:4038-4157	120
JN707599	MCVSyn_MCV01_1232	CACCCCGAAGACCCCTCCTCCATTCTCAAGAAAGCGAAAATTTGGGGGGTCCCGAAGCTCTGCAAGCTCTGCTAGTTCAGCAAGTTTTACAAGCACTCCACCAAAGCCAAAAAAGAACAG	1	-	JN707599:4037-4156	120
JN707599	MCVSyn_MCV01_1233	ACCCCGAAGACCCCTCCTCCATTCTCAAGAAAGCGAAAATTTGGGGGGTCCCGAAGCTCTGCAAGCTCTGCTAGTTCAGCAAGTTTTACAAGCACTCCACCAAAGCCAAAAAAGAACAGA	1	-	JN707599:4036-4155	120
JN707599	MCVSyn_MCV01_1234	CCCCGAAGACCCCTCCTCCATTCTCAAGAAAGCGAAAATTTGGGGGGTCCCGAAGCTCTGCAAGCTCTGCTAGTTCAGCAAGTTTTACAAGCACTCCACCAAAGCCAAAAAAGAACAGAG	1	-	JN707599:4035-4154	120
JN707599	MCVSyn_MCV01_1235	CCCGAAGACCCCTCCTCCATTCTCAAGAAAGCGAAAATTTGGGGGGTCCCGAAGCTCTGCAAGCTCTGCTAGTTCAGCAAGTTTTACAAGCACTCCACCAAAGCCAAAAAAGAACAGAGA	1	-	JN707599:4034-4153	120
JN707599	MCVSyn_MCV01_1236	CCGAAGACCCCTCCTCCATTCTCAAGAAAGCGAAAATTTGGGGGGTCCCGAAGCTCTGCAAGCTCTGCTAGTTCAGCAAGTTTTACAAGCACTCCACCAAAGCCAAAAAAGAACAGAGAA	1	-	JN707599:4033-4152	120
JN707599	MCVSyn_MCV01_1237	CGAAGACCCCTCCTCCATTCTCAAGAAAGCGAAAATTTGGGGGGTCCCGAAGCTCTGCAAGCTCTGCTAGTTCAGCAAGTTTTACAAGCACTCCACCAAAGCCAAAAAAGAACAGAGAAA	1	-	JN707599:4032-4151	120
JN707599	MCVSyn_MCV01_1238	GAAGACCCCTCCTCCATTCTCAAGAAAGCGAAAATTTGGGGGGTCCCGAAGCTCTGCAAGCTCTGCTAGTTCAGCAAGTTTTACAAGCACTCCACCAAAGCCAAAAAAGAACAGAGAAAC	1	-	JN707599:4031-4150	120
JN707599	MCVSyn_MCV01_1239	AAGACCCCTCCTCCATTCTCAAGAAAGCGAAAATTTGGGGGGTCCCGAAGCTCTGCAAGCTCTGCTAGTTCAGCAAGTTTTACAAGCACTCCACCAAAGCCAAAAAAGAACAGAGAAACT	1	-	JN707599:4030-4149	120
JN707599	MCVSyn_MCV01_1240	AGACCCCTCCTCCATTCTCAAGAAAGCGAAAATTTGGGGGGTCCCGAAGCTCTGCAAGCTCTGCTAGTTCAGCAAGTTTTACAAGCACTCCACCAAAGCCAAAAAAGAACAGAGAAACTC	1	-	JN707599:4029-4148	120
JN707599	MCVSyn_MCV01_1241	GACCCCTCCTCCATTCTCAAGAAAGCGAAAATTTGGGGGGTCCCGAAGCTCTGCAAGCTCTGCTAGTTCAGCAAGTTTTACAAGCACTCCACCAAAGCCAAAAAAGAACAGAGAAACTCC	1	-	JN707599:4028-4147	120
JN707599	MCVSyn_MCV01_1242	ACCCCTCCTCCATTCTCAAGAAAGCGAAAATTTGGGGGGTCCCGAAGCTCTGCAAGCTCTGCTAGTTCAGCAAGTTTTACAAGCACTCCACCAAAGCCAAAAAAGAACAGAGAAACTCCT	1	-	JN707599:4027-4146	120
JN707599	MCVSyn_MCV01_1243	CCCCTCCTCCATTCTCAAGAAAGCGAAAATTTGGGGGGTCCCGAAGCTCTGCAAGCTCTGCTAGTTCAGCAAGTTTTACAAGCACTCCACCAAAGCCAAAAAAGAACAGAGAAACTCCTG	1	-	JN707599:4026-4145	120
JN707599	MCVSyn_MCV01_1244	CCCTCCTCCATTCTCAAGAAAGCGAAAATTTGGGGGGTCCCGAAGCTCTGCAAGCTCTGCTAGTTCAGCAAGTTTTACAAGCACTCCACCAAAGCCAAAAAAGAACAGAGAAACTCCTGT	1	-	JN707599:4025-4144	120
JN707599	MCVSyn_MCV01_1245	CCTCCTCCATTCTCAAGAAAGCGAAAATTTGGGGGGTCCCGAAGCTCTGCAAGCTCTGCTAGTTCAGCAAGTTTTACAAGCACTCCACCAAAGCCAAAAAAGAACAGAGAAACTCCTGTT	1	-	JN707599:4024-4143	120
JN707599	MCVSyn_MCV01_1246	CTCCTCCATTCTCAAGAAAGCGAAAATTTGGGGGGTCCCGAAGCTCTGCAAGCTCTGCTAGTTCAGCAAGTTTTACAAGCACTCCACCAAAGCCAAAAAAGAACAGAGAAACTCCTGTTC	1	-	JN707599:4023-4142	120
JN707599	MCVSyn_MCV01_1247	TCCTCCATTCTCAAGAAAGCGAAAATTTGGGGGGTCCCGAAGCTCTGCAAGCTCTGCTAGTTCAGCAAGTTTTACAAGCACTCCACCAAAGCCAAAAAAGAACAGAGAAACTCCTGTTCC	1	-	JN707599:4022-4141	120
JN707599	MCVSyn_MCV01_1248	CCTCCATTCTCAAGAAAGCGAAAATTTGGGGGGTCCCGAAGCTCTGCAAGCTCTGCTAGTTCAGCAAGTTTTACAAGCACTCCACCAAAGCCAAAAAAGAACAGAGAAACTCCTGTTCCT	1	-	JN707599:4021-4140	120
JN707599	MCVSyn_MCV01_1249	CTCCATTCTCAAGAAAGCGAAAATTTGGGGGGTCCCGAAGCTCTGCAAGCTCTGCTAGTTCAGCAAGTTTTACAAGCACTCCACCAAAGCCAAAAAAGAACAGAGAAACTCCTGTTCCTA	1	-	JN707599:4020-4139	120
JN707599	MCVSyn_MCV01_1250	TCCATTCTCAAGAAAGCGAAAATTTGGGGGGTCCCGAAGCTCTGCAAGCTCTGCTAGTTCAGCAAGTTTTACAAGCACTCCACCAAAGCCAAAAAAGAACAGAGAAACTCCTGTTCCTAC	1	-	JN707599:4019-4138	120
JN707599	MCVSyn_MCV01_1251	CCATTCTCAAGAAAGCGAAAATTTGGGGGGTCCCGAAGCTCTGCAAGCTCTGCTAGTTCAGCAAGTTTTACAAGCACTCCACCAAAGCCAAAAAAGAACAGAGAAACTCCTGTTCCTACT	1	-	JN707599:4018-4137	120
JN707599	MCVSyn_MCV01_1252	CATTCTCAAGAAAGCGAAAATTTGGGGGGTCCCGAAGCTCTGCAAGCTCTGCTAGTTCAGCAAGTTTTACAAGCACTCCACCAAAGCCAAAAAAGAACAGAGAAACTCCTGTTCCTACTG	1	-	JN707599:4017-4136	120
JN707599	MCVSyn_MCV01_1253	ATTCTCAAGAAAGCGAAAATTTGGGGGGTCCCGAAGCTCTGCAAGCTCTGCTAGTTCAGCAAGTTTTACAAGCACTCCACCAAAGCCAAAAAAGAACAGAGAAACTCCTGTTCCTACTGA	1	-	JN707599:4016-4135	120
JN707599	MCVSyn_MCV01_1254	TTCTCAAGAAAGCGAAAATTTGGGGGGTCCCGAAGCTCTGCAAGCTCTGCTAGTTCAGCAAGTTTTACAAGCACTCCACCAAAGCCAAAAAAGAACAGAGAAACTCCTGTTCCTACTGAT	1	-	JN707599:4015-4134	120
JN707599	MCVSyn_MCV01_1255	TCTCAAGAAAGCGAAAATTTGGGGGGTCCCGAAGCTCTGCAAGCTCTGCTAGTTCAGCAAGTTTTACAAGCACTCCACCAAAGCCAAAAAAGAACAGAGAAACTCCTGTTCCTACTGATT	1	-	JN707599:4014-4133	120
JN707599	MCVSyn_MCV01_1256	CTCAAGAAAGCGAAAATTTGGGGGGTCCCGAAGCTCTGCAAGCTCTGCTAGTTCAGCAAGTTTTACAAGCACTCCACCAAAGCCAAAAAAGAACAGAGAAACTCCTGTTCCTACTGATTT	1	-	JN707599:4013-4132	120
JN707599	MCVSyn_MCV01_1257	TCAAGAAAGCGAAAATTTGGGGGGTCCCGAAGCTCTGCAAGCTCTGCTAGTTCAGCAAGTTTTACAAGCACTCCACCAAAGCCAAAAAAGAACAGAGAAACTCCTGTTCCTACTGATTTT	1	-	JN707599:4012-4131	120
JN707599	MCVSyn_MCV01_1258	CAAGAAAGCGAAAATTTGGGGGGTCCCGAAGCTCTGCAAGCTCTGCTAGTTCAGCAAGTTTTACAAGCACTCCACCAAAGCCAAAAAAGAACAGAGAAACTCCTGTTCCTACTGATTTTC	1	-	JN707599:4011-4130	120
JN707599	MCVSyn_MCV01_1259	AAGAAAGCGAAAATTTGGGGGGTCCCGAAGCTCTGCAAGCTCTGCTAGTTCAGCAAGTTTTACAAGCACTCCACCAAAGCCAAAAAAGAACAGAGAAACTCCTGTTCCTACTGATTTTCC	1	-	JN707599:4010-4129	120
JN707599	MCVSyn_MCV01_1260	AGAAAGCGAAAATTTGGGGGGTCCCGAAGCTCTGCAAGCTCTGCTAGTTCAGCAAGTTTTACAAGCACTCCACCAAAGCCAAAAAAGAACAGAGAAACTCCTGTTCCTACTGATTTTCCT	1	-	JN707599:4009-4128	120
JN707599	MCVSyn_MCV01_1261	GAAAGCGAAAATTTGGGGGGTCCCGAAGCTCTGCAAGCTCTGCTAGTTCAGCAAGTTTTACAAGCACTCCACCAAAGCCAAAAAAGAACAGAGAAACTCCTGTTCCTACTGATTTTCCTA	1	-	JN707599:4008-4127	120
JN707599	MCVSyn_MCV01_1262	AAAGCGAAAATTTGGGGGGTCCCGAAGCTCTGCAAGCTCTGCTAGTTCAGCAAGTTTTACAAGCACTCCACCAAAGCCAAAAAAGAACAGAGAAACTCCTGTTCCTACTGATTTTCCTAT	1	-	JN707599:4007-4126	120
JN707599	MCVSyn_MCV01_1263	AAGCGAAAATTTGGGGGGTCCCGAAGCTCTGCAAGCTCTGCTAGTTCAGCAAGTTTTACAAGCACTCCACCAAAGCCAAAAAAGAACAGAGAAACTCCTGTTCCTACTGATTTTCCTATT	1	-	JN707599:4006-4125	120
JN707599	MCVSyn_MCV01_1264	AGCGAAAATTTGGGGGGTCCCGAAGCTCTGCAAGCTCTGCTAGTTCAGCAAGTTTTACAAGCACTCCACCAAAGCCAAAAAAGAACAGAGAAACTCCTGTTCCTACTGATTTTCCTATTG	1	-	JN707599:4005-4124	120
JN707599	MCVSyn_MCV01_1265	GCGAAAATTTGGGGGGTCCCGAAGCTCTGCAAGCTCTGCTAGTTCAGCAAGTTTTACAAGCACTCCACCAAAGCCAAAAAAGAACAGAGAAACTCCTGTTCCTACTGATTTTCCTATTGA	1	-	JN707599:4004-4123	120
JN707599	MCVSyn_MCV01_1266	CGAAAATTTGGGGGGTCCCGAAGCTCTGCAAGCTCTGCTAGTTCAGCAAGTTTTACAAGCACTCCACCAAAGCCAAAAAAGAACAGAGAAACTCCTGTTCCTACTGATTTTCCTATTGAT	1	-	JN707599:4003-4122	120
JN707599	MCVSyn_MCV01_1267	GAAAATTTGGGGGGTCCCGAAGCTCTGCAAGCTCTGCTAGTTCAGCAAGTTTTACAAGCACTCCACCAAAGCCAAAAAAGAACAGAGAAACTCCTGTTCCTACTGATTTTCCTATTGATC	1	-	JN707599:4002-4121	120
JN707599	MCVSyn_MCV01_1268	AAAATTTGGGGGGTCCCGAAGCTCTGCAAGCTCTGCTAGTTCAGCAAGTTTTACAAGCACTCCACCAAAGCCAAAAAAGAACAGAGAAACTCCTGTTCCTACTGATTTTCCTATTGATCT	1	-	JN707599:4001-4120	120
JN707599	MCVSyn_MCV01_1269	AAATTTGGGGGGTCCCGAAGCTCTGCAAGCTCTGCTAGTTCAGCAAGTTTTACAAGCACTCCACCAAAGCCAAAAAAGAACAGAGAAACTCCTGTTCCTACTGATTTTCCTATTGATCTT	1	-	JN707599:4000-4119	120
JN707599	MCVSyn_MCV01_1270	AATTTGGGGGGTCCCGAAGCTCTGCAAGCTCTGCTAGTTCAGCAAGTTTTACAAGCACTCCACCAAAGCCAAAAAAGAACAGAGAAACTCCTGTTCCTACTGATTTTCCTATTGATCTTT	1	-	JN707599:3999-4118	120
JN707599	MCVSyn_MCV01_1271	ATTTGGGGGGTCCCGAAGCTCTGCAAGCTCTGCTAGTTCAGCAAGTTTTACAAGCACTCCACCAAAGCCAAAAAAGAACAGAGAAACTCCTGTTCCTACTGATTTTCCTATTGATCTTTC	1	-	JN707599:3998-4117	120
JN707599	MCVSyn_MCV01_1272	TTTGGGGGGTCCCGAAGCTCTGCAAGCTCTGCTAGTTCAGCAAGTTTTACAAGCACTCCACCAAAGCCAAAAAAGAACAGAGAAACTCCTGTTCCTACTGATTTTCCTATTGATCTTTCT	1	-	JN707599:3997-4116	120
JN707599	MCVSyn_MCV01_1273	TTGGGGGGTCCCGAAGCTCTGCAAGCTCTGCTAGTTCAGCAAGTTTTACAAGCACTCCACCAAAGCCAAAAAAGAACAGAGAAACTCCTGTTCCTACTGATTTTCCTATTGATCTTTCTG	1	-	JN707599:3996-4115	120
JN707599	MCVSyn_MCV01_1274	TGGGGGGTCCCGAAGCTCTGCAAGCTCTGCTAGTTCAGCAAGTTTTACAAGCACTCCACCAAAGCCAAAAAAGAACAGAGAAACTCCTGTTCCTACTGATTTTCCTATTGATCTTTCTGA	1	-	JN707599:3995-4114	120
JN707599	MCVSyn_MCV01_1275	GGGGGGTCCCGAAGCTCTGCAAGCTCTGCTAGTTCAGCAAGTTTTACAAGCACTCCACCAAAGCCAAAAAAGAACAGAGAAACTCCTGTTCCTACTGATTTTCCTATTGATCTTTCTGAT	1	-	JN707599:3994-4113	120
JN707599	MCVSyn_MCV01_1276	GGGGGTCCCGAAGCTCTGCAAGCTCTGCTAGTTCAGCAAGTTTTACAAGCACTCCACCAAAGCCAAAAAAGAACAGAGAAACTCCTGTTCCTACTGATTTTCCTATTGATCTTTCTGATT	1	-	JN707599:3993-4112	120
JN707599	MCVSyn_MCV01_1277	GGGGTCCCGAAGCTCTGCAAGCTCTGCTAGTTCAGCAAGTTTTACAAGCACTCCACCAAAGCCAAAAAAGAACAGAGAAACTCCTGTTCCTACTGATTTTCCTATTGATCTTTCTGATTA	1	-	JN707599:3992-4111	120
JN707599	MCVSyn_MCV01_1278	GGGTCCCGAAGCTCTGCAAGCTCTGCTAGTTCAGCAAGTTTTACAAGCACTCCACCAAAGCCAAAAAAGAACAGAGAAACTCCTGTTCCTACTGATTTTCCTATTGATCTTTCTGATTAT	1	-	JN707599:3991-4110	120
JN707599	MCVSyn_MCV01_1279	GGTCCCGAAGCTCTGCAAGCTCTGCTAGTTCAGCAAGTTTTACAAGCACTCCACCAAAGCCAAAAAAGAACAGAGAAACTCCTGTTCCTACTGATTTTCCTATTGATCTTTCTGATTATC	1	-	JN707599:3990-4109	120
JN707599	MCVSyn_MCV01_1280	GTCCCGAAGCTCTGCAAGCTCTGCTAGTTCAGCAAGTTTTACAAGCACTCCACCAAAGCCAAAAAAGAACAGAGAAACTCCTGTTCCTACTGATTTTCCTATTGATCTTTCTGATTATCT	1	-	JN707599:3989-4108	120
JN707599	MCVSyn_MCV01_1281	TCCCGAAGCTCTGCAAGCTCTGCTAGTTCAGCAAGTTTTACAAGCACTCCACCAAAGCCAAAAAAGAACAGAGAAACTCCTGTTCCTACTGATTTTCCTATTGATCTTTCTGATTATCTT	1	-	JN707599:3988-4107	120
JN707599	MCVSyn_MCV01_1282	CCCGAAGCTCTGCAAGCTCTGCTAGTTCAGCAAGTTTTACAAGCACTCCACCAAAGCCAAAAAAGAACAGAGAAACTCCTGTTCCTACTGATTTTCCTATTGATCTTTCTGATTATCTTA	1	-	JN707599:3987-4106	120
JN707599	MCVSyn_MCV01_1283	CCGAAGCTCTGCAAGCTCTGCTAGTTCAGCAAGTTTTACAAGCACTCCACCAAAGCCAAAAAAGAACAGAGAAACTCCTGTTCCTACTGATTTTCCTATTGATCTTTCTGATTATCTTAG	1	-	JN707599:3986-4105	120
JN707599	MCVSyn_MCV01_1284	CGAAGCTCTGCAAGCTCTGCTAGTTCAGCAAGTTTTACAAGCACTCCACCAAAGCCAAAAAAGAACAGAGAAACTCCTGTTCCTACTGATTTTCCTATTGATCTTTCTGATTATCTTAGC	1	-	JN707599:3985-4104	120
JN707599	MCVSyn_MCV01_1285	GAAGCTCTGCAAGCTCTGCTAGTTCAGCAAGTTTTACAAGCACTCCACCAAAGCCAAAAAAGAACAGAGAAACTCCTGTTCCTACTGATTTTCCTATTGATCTTTCTGATTATCTTAGCC	1	-	JN707599:3984-4103	120
JN707599	MCVSyn_MCV01_1286	AAGCTCTGCAAGCTCTGCTAGTTCAGCAAGTTTTACAAGCACTCCACCAAAGCCAAAAAAGAACAGAGAAACTCCTGTTCCTACTGATTTTCCTATTGATCTTTCTGATTATCTTAGCCA	1	-	JN707599:3983-4102	120
JN707599	MCVSyn_MCV01_1287	AGCTCTGCAAGCTCTGCTAGTTCAGCAAGTTTTACAAGCACTCCACCAAAGCCAAAAAAGAACAGAGAAACTCCTGTTCCTACTGATTTTCCTATTGATCTTTCTGATTATCTTAGCCAT	1	-	JN707599:3982-4101	120
JN707599	MCVSyn_MCV01_1288	GCTCTGCAAGCTCTGCTAGTTCAGCAAGTTTTACAAGCACTCCACCAAAGCCAAAAAAGAACAGAGAAACTCCTGTTCCTACTGATTTTCCTATTGATCTTTCTGATTATCTTAGCCATG	1	-	JN707599:3981-4100	120
JN707599	MCVSyn_MCV01_1289	CTCTGCAAGCTCTGCTAGTTCAGCAAGTTTTACAAGCACTCCACCAAAGCCAAAAAAGAACAGAGAAACTCCTGTTCCTACTGATTTTCCTATTGATCTTTCTGATTATCTTAGCCATGC	1	-	JN707599:3980-4099	120
JN707599	MCVSyn_MCV01_1290	TCTGCAAGCTCTGCTAGTTCAGCAAGTTTTACAAGCACTCCACCAAAGCCAAAAAAGAACAGAGAAACTCCTGTTCCTACTGATTTTCCTATTGATCTTTCTGATTATCTTAGCCATGCT	1	-	JN707599:3979-4098	120
JN707599	MCVSyn_MCV01_1291	CTGCAAGCTCTGCTAGTTCAGCAAGTTTTACAAGCACTCCACCAAAGCCAAAAAAGAACAGAGAAACTCCTGTTCCTACTGATTTTCCTATTGATCTTTCTGATTATCTTAGCCATGCTG	1	-	JN707599:3978-4097	120
JN707599	MCVSyn_MCV01_1292	TGCAAGCTCTGCTAGTTCAGCAAGTTTTACAAGCACTCCACCAAAGCCAAAAAAGAACAGAGAAACTCCTGTTCCTACTGATTTTCCTATTGATCTTTCTGATTATCTTAGCCATGCTGT	1	-	JN707599:3977-4096	120
JN707599	MCVSyn_MCV01_1293	GCAAGCTCTGCTAGTTCAGCAAGTTTTACAAGCACTCCACCAAAGCCAAAAAAGAACAGAGAAACTCCTGTTCCTACTGATTTTCCTATTGATCTTTCTGATTATCTTAGCCATGCTGTA	1	-	JN707599:3976-4095	120
JN707599	MCVSyn_MCV01_1294	CAAGCTCTGCTAGTTCAGCAAGTTTTACAAGCACTCCACCAAAGCCAAAAAAGAACAGAGAAACTCCTGTTCCTACTGATTTTCCTATTGATCTTTCTGATTATCTTAGCCATGCTGTAT	1	-	JN707599:3975-4094	120
JN707599	MCVSyn_MCV01_1295	AAGCTCTGCTAGTTCAGCAAGTTTTACAAGCACTCCACCAAAGCCAAAAAAGAACAGAGAAACTCCTGTTCCTACTGATTTTCCTATTGATCTTTCTGATTATCTTAGCCATGCTGTATA	1	-	JN707599:3974-4093	120
JN707599	MCVSyn_MCV01_1296	AGCTCTGCTAGTTCAGCAAGTTTTACAAGCACTCCACCAAAGCCAAAAAAGAACAGAGAAACTCCTGTTCCTACTGATTTTCCTATTGATCTTTCTGATTATCTTAGCCATGCTGTATAT	1	-	JN707599:3973-4092	120
JN707599	MCVSyn_MCV01_1297	GCTCTGCTAGTTCAGCAAGTTTTACAAGCACTCCACCAAAGCCAAAAAAGAACAGAGAAACTCCTGTTCCTACTGATTTTCCTATTGATCTTTCTGATTATCTTAGCCATGCTGTATATA	1	-	JN707599:3972-4091	120
JN707599	MCVSyn_MCV01_1298	CTCTGCTAGTTCAGCAAGTTTTACAAGCACTCCACCAAAGCCAAAAAAGAACAGAGAAACTCCTGTTCCTACTGATTTTCCTATTGATCTTTCTGATTATCTTAGCCATGCTGTATATAG	1	-	JN707599:3971-4090	120
JN707599	MCVSyn_MCV01_1299	TCTGCTAGTTCAGCAAGTTTTACAAGCACTCCACCAAAGCCAAAAAAGAACAGAGAAACTCCTGTTCCTACTGATTTTCCTATTGATCTTTCTGATTATCTTAGCCATGCTGTATATAGT	1	-	JN707599:3970-4089	120
JN707599	MCVSyn_MCV01_1300	CTGCTAGTTCAGCAAGTTTTACAAGCACTCCACCAAAGCCAAAAAAGAACAGAGAAACTCCTGTTCCTACTGATTTTCCTATTGATCTTTCTGATTATCTTAGCCATGCTGTATATAGTA	1	-	JN707599:3969-4088	120
JN707599	MCVSyn_MCV01_1301	TGCTAGTTCAGCAAGTTTTACAAGCACTCCACCAAAGCCAAAAAAGAACAGAGAAACTCCTGTTCCTACTGATTTTCCTATTGATCTTTCTGATTATCTTAGCCATGCTGTATATAGTAA	1	-	JN707599:3968-4087	120
JN707599	MCVSyn_MCV01_1302	GCTAGTTCAGCAAGTTTTACAAGCACTCCACCAAAGCCAAAAAAGAACAGAGAAACTCCTGTTCCTACTGATTTTCCTATTGATCTTTCTGATTATCTTAGCCATGCTGTATATAGTAAT	1	-	JN707599:3967-4086	120
JN707599	MCVSyn_MCV01_1303	CTAGTTCAGCAAGTTTTACAAGCACTCCACCAAAGCCAAAAAAGAACAGAGAAACTCCTGTTCCTACTGATTTTCCTATTGATCTTTCTGATTATCTTAGCCATGCTGTATATAGTAATA	1	-	JN707599:3966-4085	120
JN707599	MCVSyn_MCV01_1304	TAGTTCAGCAAGTTTTACAAGCACTCCACCAAAGCCAAAAAAGAACAGAGAAACTCCTGTTCCTACTGATTTTCCTATTGATCTTTCTGATTATCTTAGCCATGCTGTATATAGTAATAA	1	-	JN707599:3965-4084	120
JN707599	MCVSyn_MCV01_1305	AGTTCAGCAAGTTTTACAAGCACTCCACCAAAGCCAAAAAAGAACAGAGAAACTCCTGTTCCTACTGATTTTCCTATTGATCTTTCTGATTATCTTAGCCATGCTGTATATAGTAATAAA	1	-	JN707599:3964-4083	120
JN707599	MCVSyn_MCV01_1306	GTTCAGCAAGTTTTACAAGCACTCCACCAAAGCCAAAAAAGAACAGAGAAACTCCTGTTCCTACTGATTTTCCTATTGATCTTTCTGATTATCTTAGCCATGCTGTATATAGTAATAAAA	1	-	JN707599:3963-4082	120
JN707599	MCVSyn_MCV01_1307	TTCAGCAAGTTTTACAAGCACTCCACCAAAGCCAAAAAAGAACAGAGAAACTCCTGTTCCTACTGATTTTCCTATTGATCTTTCTGATTATCTTAGCCATGCTGTATATAGTAATAAAAC	1	-	JN707599:3962-4081	120
JN707599	MCVSyn_MCV01_1308	TCAGCAAGTTTTACAAGCACTCCACCAAAGCCAAAAAAGAACAGAGAAACTCCTGTTCCTACTGATTTTCCTATTGATCTTTCTGATTATCTTAGCCATGCTGTATATAGTAATAAAACA	1	-	JN707599:3961-4080	120
JN707599	MCVSyn_MCV01_1309	CAGCAAGTTTTACAAGCACTCCACCAAAGCCAAAAAAGAACAGAGAAACTCCTGTTCCTACTGATTTTCCTATTGATCTTTCTGATTATCTTAGCCATGCTGTATATAGTAATAAAACAG	1	-	JN707599:3960-4079	120
JN707599	MCVSyn_MCV01_1310	AGCAAGTTTTACAAGCACTCCACCAAAGCCAAAAAAGAACAGAGAAACTCCTGTTCCTACTGATTTTCCTATTGATCTTTCTGATTATCTTAGCCATGCTGTATATAGTAATAAAACAGT	1	-	JN707599:3959-4078	120
JN707599	MCVSyn_MCV01_1311	GCAAGTTTTACAAGCACTCCACCAAAGCCAAAAAAGAACAGAGAAACTCCTGTTCCTACTGATTTTCCTATTGATCTTTCTGATTATCTTAGCCATGCTGTATATAGTAATAAAACAGTA	1	-	JN707599:3958-4077	120
JN707599	MCVSyn_MCV01_1312	CAAGTTTTACAAGCACTCCACCAAAGCCAAAAAAGAACAGAGAAACTCCTGTTCCTACTGATTTTCCTATTGATCTTTCTGATTATCTTAGCCATGCTGTATATAGTAATAAAACAGTAA	1	-	JN707599:3957-4076	120
JN707599	MCVSyn_MCV01_1313	AAGTTTTACAAGCACTCCACCAAAGCCAAAAAAGAACAGAGAAACTCCTGTTCCTACTGATTTTCCTATTGATCTTTCTGATTATCTTAGCCATGCTGTATATAGTAATAAAACAGTAAG	1	-	JN707599:3956-4075	120
JN707599	MCVSyn_MCV01_1314	AGTTTTACAAGCACTCCACCAAAGCCAAAAAAGAACAGAGAAACTCCTGTTCCTACTGATTTTCCTATTGATCTTTCTGATTATCTTAGCCATGCTGTATATAGTAATAAAACAGTAAGT	1	-	JN707599:3955-4074	120
JN707599	MCVSyn_MCV01_1315	GTTTTACAAGCACTCCACCAAAGCCAAAAAAGAACAGAGAAACTCCTGTTCCTACTGATTTTCCTATTGATCTTTCTGATTATCTTAGCCATGCTGTATATAGTAATAAAACAGTAAGTT	1	-	JN707599:3954-4073	120
JN707599	MCVSyn_MCV01_1316	TTTTACAAGCACTCCACCAAAGCCAAAAAAGAACAGAGAAACTCCTGTTCCTACTGATTTTCCTATTGATCTTTCTGATTATCTTAGCCATGCTGTATATAGTAATAAAACAGTAAGTTG	1	-	JN707599:3953-4072	120
JN707599	MCVSyn_MCV01_1317	TTTACAAGCACTCCACCAAAGCCAAAAAAGAACAGAGAAACTCCTGTTCCTACTGATTTTCCTATTGATCTTTCTGATTATCTTAGCCATGCTGTATATAGTAATAAAACAGTAAGTTGT	1	-	JN707599:3952-4071	120
JN707599	MCVSyn_MCV01_1318	TTACAAGCACTCCACCAAAGCCAAAAAAGAACAGAGAAACTCCTGTTCCTACTGATTTTCCTATTGATCTTTCTGATTATCTTAGCCATGCTGTATATAGTAATAAAACAGTAAGTTGTT	1	-	JN707599:3951-4070	120
JN707599	MCVSyn_MCV01_1319	TACAAGCACTCCACCAAAGCCAAAAAAGAACAGAGAAACTCCTGTTCCTACTGATTTTCCTATTGATCTTTCTGATTATCTTAGCCATGCTGTATATAGTAATAAAACAGTAAGTTGTTT	1	-	JN707599:3950-4069	120
JN707599	MCVSyn_MCV01_1320	ACAAGCACTCCACCAAAGCCAAAAAAGAACAGAGAAACTCCTGTTCCTACTGATTTTCCTATTGATCTTTCTGATTATCTTAGCCATGCTGTATATAGTAATAAAACAGTAAGTTGTTTT	1	-	JN707599:3949-4068	120
JN707599	MCVSyn_MCV01_1321	CAAGCACTCCACCAAAGCCAAAAAAGAACAGAGAAACTCCTGTTCCTACTGATTTTCCTATTGATCTTTCTGATTATCTTAGCCATGCTGTATATAGTAATAAAACAGTAAGTTGTTTTG	1	-	JN707599:3948-4067	120
JN707599	MCVSyn_MCV01_1322	AAGCACTCCACCAAAGCCAAAAAAGAACAGAGAAACTCCTGTTCCTACTGATTTTCCTATTGATCTTTCTGATTATCTTAGCCATGCTGTATATAGTAATAAAACAGTAAGTTGTTTTGC	1	-	JN707599:3947-4066	120
JN707599	MCVSyn_MCV01_1323	AGCACTCCACCAAAGCCAAAAAAGAACAGAGAAACTCCTGTTCCTACTGATTTTCCTATTGATCTTTCTGATTATCTTAGCCATGCTGTATATAGTAATAAAACAGTAAGTTGTTTTGCC	1	-	JN707599:3946-4065	120
JN707599	MCVSyn_MCV01_1324	GCACTCCACCAAAGCCAAAAAAGAACAGAGAAACTCCTGTTCCTACTGATTTTCCTATTGATCTTTCTGATTATCTTAGCCATGCTGTATATAGTAATAAAACAGTAAGTTGTTTTGCCA	1	-	JN707599:3945-4064	120
JN707599	MCVSyn_MCV01_1325	CACTCCACCAAAGCCAAAAAAGAACAGAGAAACTCCTGTTCCTACTGATTTTCCTATTGATCTTTCTGATTATCTTAGCCATGCTGTATATAGTAATAAAACAGTAAGTTGTTTTGCCAT	1	-	JN707599:3944-4063	120
JN707599	MCVSyn_MCV01_1326	ACTCCACCAAAGCCAAAAAAGAACAGAGAAACTCCTGTTCCTACTGATTTTCCTATTGATCTTTCTGATTATCTTAGCCATGCTGTATATAGTAATAAAACAGTAAGTTGTTTTGCCATT	1	-	JN707599:3943-4062	120
JN707599	MCVSyn_MCV01_1327	CTCCACCAAAGCCAAAAAAGAACAGAGAAACTCCTGTTCCTACTGATTTTCCTATTGATCTTTCTGATTATCTTAGCCATGCTGTATATAGTAATAAAACAGTAAGTTGTTTTGCCATTT	1	-	JN707599:3942-4061	120
JN707599	MCVSyn_MCV01_1328	TCCACCAAAGCCAAAAAAGAACAGAGAAACTCCTGTTCCTACTGATTTTCCTATTGATCTTTCTGATTATCTTAGCCATGCTGTATATAGTAATAAAACAGTAAGTTGTTTTGCCATTTA	1	-	JN707599:3941-4060	120
JN707599	MCVSyn_MCV01_1329	CCACCAAAGCCAAAAAAGAACAGAGAAACTCCTGTTCCTACTGATTTTCCTATTGATCTTTCTGATTATCTTAGCCATGCTGTATATAGTAATAAAACAGTAAGTTGTTTTGCCATTTAT	1	-	JN707599:3940-4059	120
JN707599	MCVSyn_MCV01_1330	CACCAAAGCCAAAAAAGAACAGAGAAACTCCTGTTCCTACTGATTTTCCTATTGATCTTTCTGATTATCTTAGCCATGCTGTATATAGTAATAAAACAGTAAGTTGTTTTGCCATTTATA	1	-	JN707599:3939-4058	120
JN707599	MCVSyn_MCV01_1331	ACCAAAGCCAAAAAAGAACAGAGAAACTCCTGTTCCTACTGATTTTCCTATTGATCTTTCTGATTATCTTAGCCATGCTGTATATAGTAATAAAACAGTAAGTTGTTTTGCCATTTATAC	1	-	JN707599:3938-4057	120
JN707599	MCVSyn_MCV01_1332	CCAAAGCCAAAAAAGAACAGAGAAACTCCTGTTCCTACTGATTTTCCTATTGATCTTTCTGATTATCTTAGCCATGCTGTATATAGTAATAAAACAGTAAGTTGTTTTGCCATTTATACT	1	-	JN707599:3937-4056	120
JN707599	MCVSyn_MCV01_1333	CAAAGCCAAAAAAGAACAGAGAAACTCCTGTTCCTACTGATTTTCCTATTGATCTTTCTGATTATCTTAGCCATGCTGTATATAGTAATAAAACAGTAAGTTGTTTTGCCATTTATACTA	1	-	JN707599:3936-4055	120
JN707599	MCVSyn_MCV01_1334	AAAGCCAAAAAAGAACAGAGAAACTCCTGTTCCTACTGATTTTCCTATTGATCTTTCTGATTATCTTAGCCATGCTGTATATAGTAATAAAACAGTAAGTTGTTTTGCCATTTATACTAC	1	-	JN707599:3935-4054	120
JN707599	MCVSyn_MCV01_1335	AAGCCAAAAAAGAACAGAGAAACTCCTGTTCCTACTGATTTTCCTATTGATCTTTCTGATTATCTTAGCCATGCTGTATATAGTAATAAAACAGTAAGTTGTTTTGCCATTTATACTACT	1	-	JN707599:3934-4053	120
JN707599	MCVSyn_MCV01_1336	AGCCAAAAAAGAACAGAGAAACTCCTGTTCCTACTGATTTTCCTATTGATCTTTCTGATTATCTTAGCCATGCTGTATATAGTAATAAAACAGTAAGTTGTTTTGCCATTTATACTACTT	1	-	JN707599:3933-4052	120
JN707599	MCVSyn_MCV01_1337	GCCAAAAAAGAACAGAGAAACTCCTGTTCCTACTGATTTTCCTATTGATCTTTCTGATTATCTTAGCCATGCTGTATATAGTAATAAAACAGTAAGTTGTTTTGCCATTTATACTACTTC	1	-	JN707599:3932-4051	120
JN707599	MCVSyn_MCV01_1338	CCAAAAAAGAACAGAGAAACTCCTGTTCCTACTGATTTTCCTATTGATCTTTCTGATTATCTTAGCCATGCTGTATATAGTAATAAAACAGTAAGTTGTTTTGCCATTTATACTACTTCT	1	-	JN707599:3931-4050	120
JN707599	MCVSyn_MCV01_1339	CAAAAAAGAACAGAGAAACTCCTGTTCCTACTGATTTTCCTATTGATCTTTCTGATTATCTTAGCCATGCTGTATATAGTAATAAAACAGTAAGTTGTTTTGCCATTTATACTACTTCTG	1	-	JN707599:3930-4049	120
JN707599	MCVSyn_MCV01_1340	AAAAAAGAACAGAGAAACTCCTGTTCCTACTGATTTTCCTATTGATCTTTCTGATTATCTTAGCCATGCTGTATATAGTAATAAAACAGTAAGTTGTTTTGCCATTTATACTACTTCTGA	1	-	JN707599:3929-4048	120
JN707599	MCVSyn_MCV01_1341	AAAAAGAACAGAGAAACTCCTGTTCCTACTGATTTTCCTATTGATCTTTCTGATTATCTTAGCCATGCTGTATATAGTAATAAAACAGTAAGTTGTTTTGCCATTTATACTACTTCTGAT	1	-	JN707599:3928-4047	120
JN707599	MCVSyn_MCV01_1342	AAAAGAACAGAGAAACTCCTGTTCCTACTGATTTTCCTATTGATCTTTCTGATTATCTTAGCCATGCTGTATATAGTAATAAAACAGTAAGTTGTTTTGCCATTTATACTACTTCTGATA	1	-	JN707599:3927-4046	120
JN707599	MCVSyn_MCV01_1343	AAAGAACAGAGAAACTCCTGTTCCTACTGATTTTCCTATTGATCTTTCTGATTATCTTAGCCATGCTGTATATAGTAATAAAACAGTAAGTTGTTTTGCCATTTATACTACTTCTGATAA	1	-	JN707599:3926-4045	120
JN707599	MCVSyn_MCV01_1344	AAGAACAGAGAAACTCCTGTTCCTACTGATTTTCCTATTGATCTTTCTGATTATCTTAGCCATGCTGTATATAGTAATAAAACAGTAAGTTGTTTTGCCATTTATACTACTTCTGATAAA	1	-	JN707599:3925-4044	120
JN707599	MCVSyn_MCV01_1345	AGAACAGAGAAACTCCTGTTCCTACTGATTTTCCTATTGATCTTTCTGATTATCTTAGCCATGCTGTATATAGTAATAAAACAGTAAGTTGTTTTGCCATTTATACTACTTCTGATAAAG	1	-	JN707599:3924-4043	120
JN707599	MCVSyn_MCV01_1346	GAACAGAGAAACTCCTGTTCCTACTGATTTTCCTATTGATCTTTCTGATTATCTTAGCCATGCTGTATATAGTAATAAAACAGTAAGTTGTTTTGCCATTTATACTACTTCTGATAAAGC	1	-	JN707599:3923-4042	120
JN707599	MCVSyn_MCV01_1347	AACAGAGAAACTCCTGTTCCTACTGATTTTCCTATTGATCTTTCTGATTATCTTAGCCATGCTGTATATAGTAATAAAACAGTAAGTTGTTTTGCCATTTATACTACTTCTGATAAAGCT	1	-	JN707599:3922-4041	120
JN707599	MCVSyn_MCV01_1348	ACAGAGAAACTCCTGTTCCTACTGATTTTCCTATTGATCTTTCTGATTATCTTAGCCATGCTGTATATAGTAATAAAACAGTAAGTTGTTTTGCCATTTATACTACTTCTGATAAAGCTA	1	-	JN707599:3921-4040	120
JN707599	MCVSyn_MCV01_1349	CAGAGAAACTCCTGTTCCTACTGATTTTCCTATTGATCTTTCTGATTATCTTAGCCATGCTGTATATAGTAATAAAACAGTAAGTTGTTTTGCCATTTATACTACTTCTGATAAAGCTAT	1	-	JN707599:3920-4039	120
JN707599	MCVSyn_MCV01_1350	AGAGAAACTCCTGTTCCTACTGATTTTCCTATTGATCTTTCTGATTATCTTAGCCATGCTGTATATAGTAATAAAACAGTAAGTTGTTTTGCCATTTATACTACTTCTGATAAAGCTATA	1	-	JN707599:3919-4038	120
JN707599	MCVSyn_MCV01_1351	GAGAAACTCCTGTTCCTACTGATTTTCCTATTGATCTTTCTGATTATCTTAGCCATGCTGTATATAGTAATAAAACAGTAAGTTGTTTTGCCATTTATACTACTTCTGATAAAGCTATAG	1	-	JN707599:3918-4037	120
JN707599	MCVSyn_MCV01_1352	AGAAACTCCTGTTCCTACTGATTTTCCTATTGATCTTTCTGATTATCTTAGCCATGCTGTATATAGTAATAAAACAGTAAGTTGTTTTGCCATTTATACTACTTCTGATAAAGCTATAGA	1	-	JN707599:3917-4036	120
JN707599	MCVSyn_MCV01_1353	GAAACTCCTGTTCCTACTGATTTTCCTATTGATCTTTCTGATTATCTTAGCCATGCTGTATATAGTAATAAAACAGTAAGTTGTTTTGCCATTTATACTACTTCTGATAAAGCTATAGAG	1	-	JN707599:3916-4035	120
JN707599	MCVSyn_MCV01_1354	AAACTCCTGTTCCTACTGATTTTCCTATTGATCTTTCTGATTATCTTAGCCATGCTGTATATAGTAATAAAACAGTAAGTTGTTTTGCCATTTATACTACTTCTGATAAAGCTATAGAGT	1	-	JN707599:3915-4034	120
JN707599	MCVSyn_MCV01_1355	AACTCCTGTTCCTACTGATTTTCCTATTGATCTTTCTGATTATCTTAGCCATGCTGTATATAGTAATAAAACAGTAAGTTGTTTTGCCATTTATACTACTTCTGATAAAGCTATAGAGTT	1	-	JN707599:3914-4033	120
JN707599	MCVSyn_MCV01_1356	ACTCCTGTTCCTACTGATTTTCCTATTGATCTTTCTGATTATCTTAGCCATGCTGTATATAGTAATAAAACAGTAAGTTGTTTTGCCATTTATACTACTTCTGATAAAGCTATAGAGTTA	1	-	JN707599:3913-4032	120
JN707599	MCVSyn_MCV01_1357	CTCCTGTTCCTACTGATTTTCCTATTGATCTTTCTGATTATCTTAGCCATGCTGTATATAGTAATAAAACAGTAAGTTGTTTTGCCATTTATACTACTTCTGATAAAGCTATAGAGTTAT	1	-	JN707599:3912-4031	120
JN707599	MCVSyn_MCV01_1358	TCCTGTTCCTACTGATTTTCCTATTGATCTTTCTGATTATCTTAGCCATGCTGTATATAGTAATAAAACAGTAAGTTGTTTTGCCATTTATACTACTTCTGATAAAGCTATAGAGTTATA	1	-	JN707599:3911-4030	120
JN707599	MCVSyn_MCV01_1359	CCTGTTCCTACTGATTTTCCTATTGATCTTTCTGATTATCTTAGCCATGCTGTATATAGTAATAAAACAGTAAGTTGTTTTGCCATTTATACTACTTCTGATAAAGCTATAGAGTTATAT	1	-	JN707599:3910-4029	120
JN707599	MCVSyn_MCV01_1360	CTGTTCCTACTGATTTTCCTATTGATCTTTCTGATTATCTTAGCCATGCTGTATATAGTAATAAAACAGTAAGTTGTTTTGCCATTTATACTACTTCTGATAAAGCTATAGAGTTATATG	1	-	JN707599:3909-4028	120
JN707599	MCVSyn_MCV01_1361	TGTTCCTACTGATTTTCCTATTGATCTTTCTGATTATCTTAGCCATGCTGTATATAGTAATAAAACAGTAAGTTGTTTTGCCATTTATACTACTTCTGATAAAGCTATAGAGTTATATGA	1	-	JN707599:3908-4027	120
JN707599	MCVSyn_MCV01_1362	GTTCCTACTGATTTTCCTATTGATCTTTCTGATTATCTTAGCCATGCTGTATATAGTAATAAAACAGTAAGTTGTTTTGCCATTTATACTACTTCTGATAAAGCTATAGAGTTATATGAT	1	-	JN707599:3907-4026	120
JN707599	MCVSyn_MCV01_1363	TTCCTACTGATTTTCCTATTGATCTTTCTGATTATCTTAGCCATGCTGTATATAGTAATAAAACAGTAAGTTGTTTTGCCATTTATACTACTTCTGATAAAGCTATAGAGTTATATGATA	1	-	JN707599:3906-4025	120
JN707599	MCVSyn_MCV01_1364	TCCTACTGATTTTCCTATTGATCTTTCTGATTATCTTAGCCATGCTGTATATAGTAATAAAACAGTAAGTTGTTTTGCCATTTATACTACTTCTGATAAAGCTATAGAGTTATATGATAA	1	-	JN707599:3905-4024	120
JN707599	MCVSyn_MCV01_1365	CCTACTGATTTTCCTATTGATCTTTCTGATTATCTTAGCCATGCTGTATATAGTAATAAAACAGTAAGTTGTTTTGCCATTTATACTACTTCTGATAAAGCTATAGAGTTATATGATAAG	1	-	JN707599:3904-4023	120
JN707599	MCVSyn_MCV01_1366	CTACTGATTTTCCTATTGATCTTTCTGATTATCTTAGCCATGCTGTATATAGTAATAAAACAGTAAGTTGTTTTGCCATTTATACTACTTCTGATAAAGCTATAGAGTTATATGATAAGA	1	-	JN707599:3903-4022	120
JN707599	MCVSyn_MCV01_1367	TACTGATTTTCCTATTGATCTTTCTGATTATCTTAGCCATGCTGTATATAGTAATAAAACAGTAAGTTGTTTTGCCATTTATACTACTTCTGATAAAGCTATAGAGTTATATGATAAGAT	1	-	JN707599:3902-4021	120
JN707599	MCVSyn_MCV01_1368	ACTGATTTTCCTATTGATCTTTCTGATTATCTTAGCCATGCTGTATATAGTAATAAAACAGTAAGTTGTTTTGCCATTTATACTACTTCTGATAAAGCTATAGAGTTATATGATAAGATT	1	-	JN707599:3901-4020	120
JN707599	MCVSyn_MCV01_1369	CTGATTTTCCTATTGATCTTTCTGATTATCTTAGCCATGCTGTATATAGTAATAAAACAGTAAGTTGTTTTGCCATTTATACTACTTCTGATAAAGCTATAGAGTTATATGATAAGATTG	1	-	JN707599:3900-4019	120
JN707599	MCVSyn_MCV01_1370	TGATTTTCCTATTGATCTTTCTGATTATCTTAGCCATGCTGTATATAGTAATAAAACAGTAAGTTGTTTTGCCATTTATACTACTTCTGATAAAGCTATAGAGTTATATGATAAGATTGA	1	-	JN707599:3899-4018	120
JN707599	MCVSyn_MCV01_1371	GATTTTCCTATTGATCTTTCTGATTATCTTAGCCATGCTGTATATAGTAATAAAACAGTAAGTTGTTTTGCCATTTATACTACTTCTGATAAAGCTATAGAGTTATATGATAAGATTGAG	1	-	JN707599:3898-4017	120
JN707599	MCVSyn_MCV01_1372	ATTTTCCTATTGATCTTTCTGATTATCTTAGCCATGCTGTATATAGTAATAAAACAGTAAGTTGTTTTGCCATTTATACTACTTCTGATAAAGCTATAGAGTTATATGATAAGATTGAGA	1	-	JN707599:3897-4016	120
JN707599	MCVSyn_MCV01_1373	TTTTCCTATTGATCTTTCTGATTATCTTAGCCATGCTGTATATAGTAATAAAACAGTAAGTTGTTTTGCCATTTATACTACTTCTGATAAAGCTATAGAGTTATATGATAAGATTGAGAA	1	-	JN707599:3896-4015	120
JN707599	MCVSyn_MCV01_1374	TTTCCTATTGATCTTTCTGATTATCTTAGCCATGCTGTATATAGTAATAAAACAGTAAGTTGTTTTGCCATTTATACTACTTCTGATAAAGCTATAGAGTTATATGATAAGATTGAGAAA	1	-	JN707599:3895-4014	120
JN707599	MCVSyn_MCV01_1375	TTCCTATTGATCTTTCTGATTATCTTAGCCATGCTGTATATAGTAATAAAACAGTAAGTTGTTTTGCCATTTATACTACTTCTGATAAAGCTATAGAGTTATATGATAAGATTGAGAAAT	1	-	JN707599:3894-4013	120
JN707599	MCVSyn_MCV01_1376	TCCTATTGATCTTTCTGATTATCTTAGCCATGCTGTATATAGTAATAAAACAGTAAGTTGTTTTGCCATTTATACTACTTCTGATAAAGCTATAGAGTTATATGATAAGATTGAGAAATT	1	-	JN707599:3893-4012	120
JN707599	MCVSyn_MCV01_1377	CCTATTGATCTTTCTGATTATCTTAGCCATGCTGTATATAGTAATAAAACAGTAAGTTGTTTTGCCATTTATACTACTTCTGATAAAGCTATAGAGTTATATGATAAGATTGAGAAATTT	1	-	JN707599:3892-4011	120
JN707599	MCVSyn_MCV01_1378	CTATTGATCTTTCTGATTATCTTAGCCATGCTGTATATAGTAATAAAACAGTAAGTTGTTTTGCCATTTATACTACTTCTGATAAAGCTATAGAGTTATATGATAAGATTGAGAAATTTA	1	-	JN707599:3891-4010	120
JN707599	MCVSyn_MCV01_1379	TATTGATCTTTCTGATTATCTTAGCCATGCTGTATATAGTAATAAAACAGTAAGTTGTTTTGCCATTTATACTACTTCTGATAAAGCTATAGAGTTATATGATAAGATTGAGAAATTTAA	1	-	JN707599:3890-4009	120
JN707599	MCVSyn_MCV01_1380	ATTGATCTTTCTGATTATCTTAGCCATGCTGTATATAGTAATAAAACAGTAAGTTGTTTTGCCATTTATACTACTTCTGATAAAGCTATAGAGTTATATGATAAGATTGAGAAATTTAAA	1	-	JN707599:3889-4008	120
JN707599	MCVSyn_MCV01_1381	TTGATCTTTCTGATTATCTTAGCCATGCTGTATATAGTAATAAAACAGTAAGTTGTTTTGCCATTTATACTACTTCTGATAAAGCTATAGAGTTATATGATAAGATTGAGAAATTTAAAG	1	-	JN707599:3888-4007	120
JN707599	MCVSyn_MCV01_1382	TGATCTTTCTGATTATCTTAGCCATGCTGTATATAGTAATAAAACAGTAAGTTGTTTTGCCATTTATACTACTTCTGATAAAGCTATAGAGTTATATGATAAGATTGAGAAATTTAAAGT	1	-	JN707599:3887-4006	120
JN707599	MCVSyn_MCV01_1383	GATCTTTCTGATTATCTTAGCCATGCTGTATATAGTAATAAAACAGTAAGTTGTTTTGCCATTTATACTACTTCTGATAAAGCTATAGAGTTATATGATAAGATTGAGAAATTTAAAGTT	1	-	JN707599:3886-4005	120
JN707599	MCVSyn_MCV01_1384	ATCTTTCTGATTATCTTAGCCATGCTGTATATAGTAATAAAACAGTAAGTTGTTTTGCCATTTATACTACTTCTGATAAAGCTATAGAGTTATATGATAAGATTGAGAAATTTAAAGTTG	1	-	JN707599:3885-4004	120
JN707599	MCVSyn_MCV01_1385	TCTTTCTGATTATCTTAGCCATGCTGTATATAGTAATAAAACAGTAAGTTGTTTTGCCATTTATACTACTTCTGATAAAGCTATAGAGTTATATGATAAGATTGAGAAATTTAAAGTTGA	1	-	JN707599:3884-4003	120
JN707599	MCVSyn_MCV01_1386	CTTTCTGATTATCTTAGCCATGCTGTATATAGTAATAAAACAGTAAGTTGTTTTGCCATTTATACTACTTCTGATAAAGCTATAGAGTTATATGATAAGATTGAGAAATTTAAAGTTGAT	1	-	JN707599:3883-4002	120
JN707599	MCVSyn_MCV01_1387	TTTCTGATTATCTTAGCCATGCTGTATATAGTAATAAAACAGTAAGTTGTTTTGCCATTTATACTACTTCTGATAAAGCTATAGAGTTATATGATAAGATTGAGAAATTTAAAGTTGATT	1	-	JN707599:3882-4001	120
JN707599	MCVSyn_MCV01_1388	TTCTGATTATCTTAGCCATGCTGTATATAGTAATAAAACAGTAAGTTGTTTTGCCATTTATACTACTTCTGATAAAGCTATAGAGTTATATGATAAGATTGAGAAATTTAAAGTTGATTT	1	-	JN707599:3881-4000	120
JN707599	MCVSyn_MCV01_1389	TCTGATTATCTTAGCCATGCTGTATATAGTAATAAAACAGTAAGTTGTTTTGCCATTTATACTACTTCTGATAAAGCTATAGAGTTATATGATAAGATTGAGAAATTTAAAGTTGATTTT	1	-	JN707599:3880-3999	120
JN707599	MCVSyn_MCV01_1390	CTGATTATCTTAGCCATGCTGTATATAGTAATAAAACAGTAAGTTGTTTTGCCATTTATACTACTTCTGATAAAGCTATAGAGTTATATGATAAGATTGAGAAATTTAAAGTTGATTTTA	1	-	JN707599:3879-3998	120
JN707599	MCVSyn_MCV01_1391	TGATTATCTTAGCCATGCTGTATATAGTAATAAAACAGTAAGTTGTTTTGCCATTTATACTACTTCTGATAAAGCTATAGAGTTATATGATAAGATTGAGAAATTTAAAGTTGATTTTAA	1	-	JN707599:3878-3997	120
JN707599	MCVSyn_MCV01_1392	GATTATCTTAGCCATGCTGTATATAGTAATAAAACAGTAAGTTGTTTTGCCATTTATACTACTTCTGATAAAGCTATAGAGTTATATGATAAGATTGAGAAATTTAAAGTTGATTTTAAA	1	-	JN707599:3877-3996	120
JN707599	MCVSyn_MCV01_1393	ATTATCTTAGCCATGCTGTATATAGTAATAAAACAGTAAGTTGTTTTGCCATTTATACTACTTCTGATAAAGCTATAGAGTTATATGATAAGATTGAGAAATTTAAAGTTGATTTTAAAA	1	-	JN707599:3876-3995	120
JN707599	MCVSyn_MCV01_1394	TTATCTTAGCCATGCTGTATATAGTAATAAAACAGTAAGTTGTTTTGCCATTTATACTACTTCTGATAAAGCTATAGAGTTATATGATAAGATTGAGAAATTTAAAGTTGATTTTAAAAG	1	-	JN707599:3875-3994	120
JN707599	MCVSyn_MCV01_1395	TATCTTAGCCATGCTGTATATAGTAATAAAACAGTAAGTTGTTTTGCCATTTATACTACTTCTGATAAAGCTATAGAGTTATATGATAAGATTGAGAAATTTAAAGTTGATTTTAAAAGC	1	-	JN707599:3874-3993	120
JN707599	MCVSyn_MCV01_1396	ATCTTAGCCATGCTGTATATAGTAATAAAACAGTAAGTTGTTTTGCCATTTATACTACTTCTGATAAAGCTATAGAGTTATATGATAAGATTGAGAAATTTAAAGTTGATTTTAAAAGCA	1	-	JN707599:3873-3992	120
JN707599	MCVSyn_MCV01_1397	TCTTAGCCATGCTGTATATAGTAATAAAACAGTAAGTTGTTTTGCCATTTATACTACTTCTGATAAAGCTATAGAGTTATATGATAAGATTGAGAAATTTAAAGTTGATTTTAAAAGCAG	1	-	JN707599:3872-3991	120
JN707599	MCVSyn_MCV01_1398	CTTAGCCATGCTGTATATAGTAATAAAACAGTAAGTTGTTTTGCCATTTATACTACTTCTGATAAAGCTATAGAGTTATATGATAAGATTGAGAAATTTAAAGTTGATTTTAAAAGCAGG	1	-	JN707599:3871-3990	120
JN707599	MCVSyn_MCV01_1399	TTAGCCATGCTGTATATAGTAATAAAACAGTAAGTTGTTTTGCCATTTATACTACTTCTGATAAAGCTATAGAGTTATATGATAAGATTGAGAAATTTAAAGTTGATTTTAAAAGCAGGC	1	-	JN707599:3870-3989	120
JN707599	MCVSyn_MCV01_1400	TAGCCATGCTGTATATAGTAATAAAACAGTAAGTTGTTTTGCCATTTATACTACTTCTGATAAAGCTATAGAGTTATATGATAAGATTGAGAAATTTAAAGTTGATTTTAAAAGCAGGCA	1	-	JN707599:3869-3988	120
JN707599	MCVSyn_MCV01_1401	AGCCATGCTGTATATAGTAATAAAACAGTAAGTTGTTTTGCCATTTATACTACTTCTGATAAAGCTATAGAGTTATATGATAAGATTGAGAAATTTAAAGTTGATTTTAAAAGCAGGCAT	1	-	JN707599:3868-3987	120
JN707599	MCVSyn_MCV01_1402	GCCATGCTGTATATAGTAATAAAACAGTAAGTTGTTTTGCCATTTATACTACTTCTGATAAAGCTATAGAGTTATATGATAAGATTGAGAAATTTAAAGTTGATTTTAAAAGCAGGCATG	1	-	JN707599:3867-3986	120
JN707599	MCVSyn_MCV01_1403	CCATGCTGTATATAGTAATAAAACAGTAAGTTGTTTTGCCATTTATACTACTTCTGATAAAGCTATAGAGTTATATGATAAGATTGAGAAATTTAAAGTTGATTTTAAAAGCAGGCATGC	1	-	JN707599:3866-3985	120
JN707599	MCVSyn_MCV01_1404	CATGCTGTATATAGTAATAAAACAGTAAGTTGTTTTGCCATTTATACTACTTCTGATAAAGCTATAGAGTTATATGATAAGATTGAGAAATTTAAAGTTGATTTTAAAAGCAGGCATGCC	1	-	JN707599:3865-3984	120
JN707599	MCVSyn_MCV01_1405	ATGCTGTATATAGTAATAAAACAGTAAGTTGTTTTGCCATTTATACTACTTCTGATAAAGCTATAGAGTTATATGATAAGATTGAGAAATTTAAAGTTGATTTTAAAAGCAGGCATGCCT	1	-	JN707599:3864-3983	120
JN707599	MCVSyn_MCV01_1406	TGCTGTATATAGTAATAAAACAGTAAGTTGTTTTGCCATTTATACTACTTCTGATAAAGCTATAGAGTTATATGATAAGATTGAGAAATTTAAAGTTGATTTTAAAAGCAGGCATGCCTG	1	-	JN707599:3863-3982	120
JN707599	MCVSyn_MCV01_1407	GCTGTATATAGTAATAAAACAGTAAGTTGTTTTGCCATTTATACTACTTCTGATAAAGCTATAGAGTTATATGATAAGATTGAGAAATTTAAAGTTGATTTTAAAAGCAGGCATGCCTGT	1	-	JN707599:3862-3981	120
JN707599	MCVSyn_MCV01_1408	CTGTATATAGTAATAAAACAGTAAGTTGTTTTGCCATTTATACTACTTCTGATAAAGCTATAGAGTTATATGATAAGATTGAGAAATTTAAAGTTGATTTTAAAAGCAGGCATGCCTGTG	1	-	JN707599:3861-3980	120
JN707599	MCVSyn_MCV01_1409	TGTATATAGTAATAAAACAGTAAGTTGTTTTGCCATTTATACTACTTCTGATAAAGCTATAGAGTTATATGATAAGATTGAGAAATTTAAAGTTGATTTTAAAAGCAGGCATGCCTGTGA	1	-	JN707599:3860-3979	120
JN707599	MCVSyn_MCV01_1410	GTATATAGTAATAAAACAGTAAGTTGTTTTGCCATTTATACTACTTCTGATAAAGCTATAGAGTTATATGATAAGATTGAGAAATTTAAAGTTGATTTTAAAAGCAGGCATGCCTGTGAA	1	-	JN707599:3859-3978	120
JN707599	MCVSyn_MCV01_1411	TATATAGTAATAAAACAGTAAGTTGTTTTGCCATTTATACTACTTCTGATAAAGCTATAGAGTTATATGATAAGATTGAGAAATTTAAAGTTGATTTTAAAAGCAGGCATGCCTGTGAAT	1	-	JN707599:3858-3977	120
JN707599	MCVSyn_MCV01_1412	ATATAGTAATAAAACAGTAAGTTGTTTTGCCATTTATACTACTTCTGATAAAGCTATAGAGTTATATGATAAGATTGAGAAATTTAAAGTTGATTTTAAAAGCAGGCATGCCTGTGAATT	1	-	JN707599:3857-3976	120
JN707599	MCVSyn_MCV01_1413	TATAGTAATAAAACAGTAAGTTGTTTTGCCATTTATACTACTTCTGATAAAGCTATAGAGTTATATGATAAGATTGAGAAATTTAAAGTTGATTTTAAAAGCAGGCATGCCTGTGAATTA	1	-	JN707599:3856-3975	120
JN707599	MCVSyn_MCV01_1414	ATAGTAATAAAACAGTAAGTTGTTTTGCCATTTATACTACTTCTGATAAAGCTATAGAGTTATATGATAAGATTGAGAAATTTAAAGTTGATTTTAAAAGCAGGCATGCCTGTGAATTAG	1	-	JN707599:3855-3974	120
JN707599	MCVSyn_MCV01_1415	TAGTAATAAAACAGTAAGTTGTTTTGCCATTTATACTACTTCTGATAAAGCTATAGAGTTATATGATAAGATTGAGAAATTTAAAGTTGATTTTAAAAGCAGGCATGCCTGTGAATTAGG	1	-	JN707599:3854-3973	120
JN707599	MCVSyn_MCV01_1416	AGTAATAAAACAGTAAGTTGTTTTGCCATTTATACTACTTCTGATAAAGCTATAGAGTTATATGATAAGATTGAGAAATTTAAAGTTGATTTTAAAAGCAGGCATGCCTGTGAATTAGGA	1	-	JN707599:3853-3972	120
JN707599	MCVSyn_MCV01_1417	GTAATAAAACAGTAAGTTGTTTTGCCATTTATACTACTTCTGATAAAGCTATAGAGTTATATGATAAGATTGAGAAATTTAAAGTTGATTTTAAAAGCAGGCATGCCTGTGAATTAGGAT	1	-	JN707599:3852-3971	120
JN707599	MCVSyn_MCV01_1418	TAATAAAACAGTAAGTTGTTTTGCCATTTATACTACTTCTGATAAAGCTATAGAGTTATATGATAAGATTGAGAAATTTAAAGTTGATTTTAAAAGCAGGCATGCCTGTGAATTAGGATG	1	-	JN707599:3851-3970	120
JN707599	MCVSyn_MCV01_1419	AATAAAACAGTAAGTTGTTTTGCCATTTATACTACTTCTGATAAAGCTATAGAGTTATATGATAAGATTGAGAAATTTAAAGTTGATTTTAAAAGCAGGCATGCCTGTGAATTAGGATGT	1	-	JN707599:3850-3969	120
JN707599	MCVSyn_MCV01_1420	ATAAAACAGTAAGTTGTTTTGCCATTTATACTACTTCTGATAAAGCTATAGAGTTATATGATAAGATTGAGAAATTTAAAGTTGATTTTAAAAGCAGGCATGCCTGTGAATTAGGATGTA	1	-	JN707599:3849-3968	120
JN707599	MCVSyn_MCV01_1421	TAAAACAGTAAGTTGTTTTGCCATTTATACTACTTCTGATAAAGCTATAGAGTTATATGATAAGATTGAGAAATTTAAAGTTGATTTTAAAAGCAGGCATGCCTGTGAATTAGGATGTAT	1	-	JN707599:3848-3967	120
JN707599	MCVSyn_MCV01_1422	AAAACAGTAAGTTGTTTTGCCATTTATACTACTTCTGATAAAGCTATAGAGTTATATGATAAGATTGAGAAATTTAAAGTTGATTTTAAAAGCAGGCATGCCTGTGAATTAGGATGTATT	1	-	JN707599:3847-3966	120
JN707599	MCVSyn_MCV01_1423	AAACAGTAAGTTGTTTTGCCATTTATACTACTTCTGATAAAGCTATAGAGTTATATGATAAGATTGAGAAATTTAAAGTTGATTTTAAAAGCAGGCATGCCTGTGAATTAGGATGTATTT	1	-	JN707599:3846-3965	120
JN707599	MCVSyn_MCV01_1424	AACAGTAAGTTGTTTTGCCATTTATACTACTTCTGATAAAGCTATAGAGTTATATGATAAGATTGAGAAATTTAAAGTTGATTTTAAAAGCAGGCATGCCTGTGAATTAGGATGTATTTT	1	-	JN707599:3845-3964	120
JN707599	MCVSyn_MCV01_1425	ACAGTAAGTTGTTTTGCCATTTATACTACTTCTGATAAAGCTATAGAGTTATATGATAAGATTGAGAAATTTAAAGTTGATTTTAAAAGCAGGCATGCCTGTGAATTAGGATGTATTTTA	1	-	JN707599:3844-3963	120
JN707599	MCVSyn_MCV01_1426	CAGTAAGTTGTTTTGCCATTTATACTACTTCTGATAAAGCTATAGAGTTATATGATAAGATTGAGAAATTTAAAGTTGATTTTAAAAGCAGGCATGCCTGTGAATTAGGATGTATTTTAT	1	-	JN707599:3843-3962	120
JN707599	MCVSyn_MCV01_1427	AGTAAGTTGTTTTGCCATTTATACTACTTCTGATAAAGCTATAGAGTTATATGATAAGATTGAGAAATTTAAAGTTGATTTTAAAAGCAGGCATGCCTGTGAATTAGGATGTATTTTATT	1	-	JN707599:3842-3961	120
JN707599	MCVSyn_MCV01_1428	GTAAGTTGTTTTGCCATTTATACTACTTCTGATAAAGCTATAGAGTTATATGATAAGATTGAGAAATTTAAAGTTGATTTTAAAAGCAGGCATGCCTGTGAATTAGGATGTATTTTATTG	1	-	JN707599:3841-3960	120
JN707599	MCVSyn_MCV01_1429	TAAGTTGTTTTGCCATTTATACTACTTCTGATAAAGCTATAGAGTTATATGATAAGATTGAGAAATTTAAAGTTGATTTTAAAAGCAGGCATGCCTGTGAATTAGGATGTATTTTATTGT	1	-	JN707599:3840-3959	120
JN707599	MCVSyn_MCV01_1430	AAGTTGTTTTGCCATTTATACTACTTCTGATAAAGCTATAGAGTTATATGATAAGATTGAGAAATTTAAAGTTGATTTTAAAAGCAGGCATGCCTGTGAATTAGGATGTATTTTATTGTT	1	-	JN707599:3839-3958	120
JN707599	MCVSyn_MCV01_1431	AGTTGTTTTGCCATTTATACTACTTCTGATAAAGCTATAGAGTTATATGATAAGATTGAGAAATTTAAAGTTGATTTTAAAAGCAGGCATGCCTGTGAATTAGGATGTATTTTATTGTTT	1	-	JN707599:3838-3957	120
JN707599	MCVSyn_MCV01_1432	GTTGTTTTGCCATTTATACTACTTCTGATAAAGCTATAGAGTTATATGATAAGATTGAGAAATTTAAAGTTGATTTTAAAAGCAGGCATGCCTGTGAATTAGGATGTATTTTATTGTTTA	1	-	JN707599:3837-3956	120
JN707599	MCVSyn_MCV01_1433	TTGTTTTGCCATTTATACTACTTCTGATAAAGCTATAGAGTTATATGATAAGATTGAGAAATTTAAAGTTGATTTTAAAAGCAGGCATGCCTGTGAATTAGGATGTATTTTATTGTTTAT	1	-	JN707599:3836-3955	120
JN707599	MCVSyn_MCV01_1434	TGTTTTGCCATTTATACTACTTCTGATAAAGCTATAGAGTTATATGATAAGATTGAGAAATTTAAAGTTGATTTTAAAAGCAGGCATGCCTGTGAATTAGGATGTATTTTATTGTTTATA	1	-	JN707599:3835-3954	120
JN707599	MCVSyn_MCV01_1435	GTTTTGCCATTTATACTACTTCTGATAAAGCTATAGAGTTATATGATAAGATTGAGAAATTTAAAGTTGATTTTAAAAGCAGGCATGCCTGTGAATTAGGATGTATTTTATTGTTTATAA	1	-	JN707599:3834-3953	120
JN707599	MCVSyn_MCV01_1436	TTTTGCCATTTATACTACTTCTGATAAAGCTATAGAGTTATATGATAAGATTGAGAAATTTAAAGTTGATTTTAAAAGCAGGCATGCCTGTGAATTAGGATGTATTTTATTGTTTATAAC	1	-	JN707599:3833-3952	120
JN707599	MCVSyn_MCV01_1437	TTTGCCATTTATACTACTTCTGATAAAGCTATAGAGTTATATGATAAGATTGAGAAATTTAAAGTTGATTTTAAAAGCAGGCATGCCTGTGAATTAGGATGTATTTTATTGTTTATAACT	1	-	JN707599:3832-3951	120
JN707599	MCVSyn_MCV01_1438	TTGCCATTTATACTACTTCTGATAAAGCTATAGAGTTATATGATAAGATTGAGAAATTTAAAGTTGATTTTAAAAGCAGGCATGCCTGTGAATTAGGATGTATTTTATTGTTTATAACTT	1	-	JN707599:3831-3950	120
JN707599	MCVSyn_MCV01_1439	TGCCATTTATACTACTTCTGATAAAGCTATAGAGTTATATGATAAGATTGAGAAATTTAAAGTTGATTTTAAAAGCAGGCATGCCTGTGAATTAGGATGTATTTTATTGTTTATAACTTT	1	-	JN707599:3830-3949	120
JN707599	MCVSyn_MCV01_1440	GCCATTTATACTACTTCTGATAAAGCTATAGAGTTATATGATAAGATTGAGAAATTTAAAGTTGATTTTAAAAGCAGGCATGCCTGTGAATTAGGATGTATTTTATTGTTTATAACTTTA	1	-	JN707599:3829-3948	120
JN707599	MCVSyn_MCV01_1441	CCATTTATACTACTTCTGATAAAGCTATAGAGTTATATGATAAGATTGAGAAATTTAAAGTTGATTTTAAAAGCAGGCATGCCTGTGAATTAGGATGTATTTTATTGTTTATAACTTTAT	1	-	JN707599:3828-3947	120
JN707599	MCVSyn_MCV01_1442	CATTTATACTACTTCTGATAAAGCTATAGAGTTATATGATAAGATTGAGAAATTTAAAGTTGATTTTAAAAGCAGGCATGCCTGTGAATTAGGATGTATTTTATTGTTTATAACTTTATC	1	-	JN707599:3827-3946	120
JN707599	MCVSyn_MCV01_1443	ATTTATACTACTTCTGATAAAGCTATAGAGTTATATGATAAGATTGAGAAATTTAAAGTTGATTTTAAAAGCAGGCATGCCTGTGAATTAGGATGTATTTTATTGTTTATAACTTTATCA	1	-	JN707599:3826-3945	120
JN707599	MCVSyn_MCV01_1444	TTTATACTACTTCTGATAAAGCTATAGAGTTATATGATAAGATTGAGAAATTTAAAGTTGATTTTAAAAGCAGGCATGCCTGTGAATTAGGATGTATTTTATTGTTTATAACTTTATCAA	1	-	JN707599:3825-3944	120
JN707599	MCVSyn_MCV01_1445	TTATACTACTTCTGATAAAGCTATAGAGTTATATGATAAGATTGAGAAATTTAAAGTTGATTTTAAAAGCAGGCATGCCTGTGAATTAGGATGTATTTTATTGTTTATAACTTTATCAAA	1	-	JN707599:3824-3943	120
JN707599	MCVSyn_MCV01_1446	TATACTACTTCTGATAAAGCTATAGAGTTATATGATAAGATTGAGAAATTTAAAGTTGATTTTAAAAGCAGGCATGCCTGTGAATTAGGATGTATTTTATTGTTTATAACTTTATCAAAG	1	-	JN707599:3823-3942	120
JN707599	MCVSyn_MCV01_1447	ATACTACTTCTGATAAAGCTATAGAGTTATATGATAAGATTGAGAAATTTAAAGTTGATTTTAAAAGCAGGCATGCCTGTGAATTAGGATGTATTTTATTGTTTATAACTTTATCAAAGC	1	-	JN707599:3822-3941	120
JN707599	MCVSyn_MCV01_1448	TACTACTTCTGATAAAGCTATAGAGTTATATGATAAGATTGAGAAATTTAAAGTTGATTTTAAAAGCAGGCATGCCTGTGAATTAGGATGTATTTTATTGTTTATAACTTTATCAAAGCA	1	-	JN707599:3821-3940	120
JN707599	MCVSyn_MCV01_1449	ACTACTTCTGATAAAGCTATAGAGTTATATGATAAGATTGAGAAATTTAAAGTTGATTTTAAAAGCAGGCATGCCTGTGAATTAGGATGTATTTTATTGTTTATAACTTTATCAAAGCAT	1	-	JN707599:3820-3939	120
JN707599	MCVSyn_MCV01_1450	CTACTTCTGATAAAGCTATAGAGTTATATGATAAGATTGAGAAATTTAAAGTTGATTTTAAAAGCAGGCATGCCTGTGAATTAGGATGTATTTTATTGTTTATAACTTTATCAAAGCATA	1	-	JN707599:3819-3938	120
JN707599	MCVSyn_MCV01_1451	TACTTCTGATAAAGCTATAGAGTTATATGATAAGATTGAGAAATTTAAAGTTGATTTTAAAAGCAGGCATGCCTGTGAATTAGGATGTATTTTATTGTTTATAACTTTATCAAAGCATAG	1	-	JN707599:3818-3937	120
JN707599	MCVSyn_MCV01_1452	ACTTCTGATAAAGCTATAGAGTTATATGATAAGATTGAGAAATTTAAAGTTGATTTTAAAAGCAGGCATGCCTGTGAATTAGGATGTATTTTATTGTTTATAACTTTATCAAAGCATAGA	1	-	JN707599:3817-3936	120
JN707599	MCVSyn_MCV01_1453	CTTCTGATAAAGCTATAGAGTTATATGATAAGATTGAGAAATTTAAAGTTGATTTTAAAAGCAGGCATGCCTGTGAATTAGGATGTATTTTATTGTTTATAACTTTATCAAAGCATAGAG	1	-	JN707599:3816-3935	120
JN707599	MCVSyn_MCV01_1454	TTCTGATAAAGCTATAGAGTTATATGATAAGATTGAGAAATTTAAAGTTGATTTTAAAAGCAGGCATGCCTGTGAATTAGGATGTATTTTATTGTTTATAACTTTATCAAAGCATAGAGT	1	-	JN707599:3815-3934	120
JN707599	MCVSyn_MCV01_1455	TCTGATAAAGCTATAGAGTTATATGATAAGATTGAGAAATTTAAAGTTGATTTTAAAAGCAGGCATGCCTGTGAATTAGGATGTATTTTATTGTTTATAACTTTATCAAAGCATAGAGTA	1	-	JN707599:3814-3933	120
JN707599	MCVSyn_MCV01_1456	CTGATAAAGCTATAGAGTTATATGATAAGATTGAGAAATTTAAAGTTGATTTTAAAAGCAGGCATGCCTGTGAATTAGGATGTATTTTATTGTTTATAACTTTATCAAAGCATAGAGTAT	1	-	JN707599:3813-3932	120
JN707599	MCVSyn_MCV01_1457	TGATAAAGCTATAGAGTTATATGATAAGATTGAGAAATTTAAAGTTGATTTTAAAAGCAGGCATGCCTGTGAATTAGGATGTATTTTATTGTTTATAACTTTATCAAAGCATAGAGTATC	1	-	JN707599:3812-3931	120
JN707599	MCVSyn_MCV01_1458	GATAAAGCTATAGAGTTATATGATAAGATTGAGAAATTTAAAGTTGATTTTAAAAGCAGGCATGCCTGTGAATTAGGATGTATTTTATTGTTTATAACTTTATCAAAGCATAGAGTATCT	1	-	JN707599:3811-3930	120
JN707599	MCVSyn_MCV01_1459	ATAAAGCTATAGAGTTATATGATAAGATTGAGAAATTTAAAGTTGATTTTAAAAGCAGGCATGCCTGTGAATTAGGATGTATTTTATTGTTTATAACTTTATCAAAGCATAGAGTATCTG	1	-	JN707599:3810-3929	120
JN707599	MCVSyn_MCV01_1460	TAAAGCTATAGAGTTATATGATAAGATTGAGAAATTTAAAGTTGATTTTAAAAGCAGGCATGCCTGTGAATTAGGATGTATTTTATTGTTTATAACTTTATCAAAGCATAGAGTATCTGC	1	-	JN707599:3809-3928	120
JN707599	MCVSyn_MCV01_1461	AAAGCTATAGAGTTATATGATAAGATTGAGAAATTTAAAGTTGATTTTAAAAGCAGGCATGCCTGTGAATTAGGATGTATTTTATTGTTTATAACTTTATCAAAGCATAGAGTATCTGCT	1	-	JN707599:3808-3927	120
JN707599	MCVSyn_MCV01_1462	AAGCTATAGAGTTATATGATAAGATTGAGAAATTTAAAGTTGATTTTAAAAGCAGGCATGCCTGTGAATTAGGATGTATTTTATTGTTTATAACTTTATCAAAGCATAGAGTATCTGCTA	1	-	JN707599:3807-3926	120
JN707599	MCVSyn_MCV01_1463	AGCTATAGAGTTATATGATAAGATTGAGAAATTTAAAGTTGATTTTAAAAGCAGGCATGCCTGTGAATTAGGATGTATTTTATTGTTTATAACTTTATCAAAGCATAGAGTATCTGCTAT	1	-	JN707599:3806-3925	120
JN707599	MCVSyn_MCV01_1464	GCTATAGAGTTATATGATAAGATTGAGAAATTTAAAGTTGATTTTAAAAGCAGGCATGCCTGTGAATTAGGATGTATTTTATTGTTTATAACTTTATCAAAGCATAGAGTATCTGCTATT	1	-	JN707599:3805-3924	120
JN707599	MCVSyn_MCV01_1465	CTATAGAGTTATATGATAAGATTGAGAAATTTAAAGTTGATTTTAAAAGCAGGCATGCCTGTGAATTAGGATGTATTTTATTGTTTATAACTTTATCAAAGCATAGAGTATCTGCTATTA	1	-	JN707599:3804-3923	120
JN707599	MCVSyn_MCV01_1466	TATAGAGTTATATGATAAGATTGAGAAATTTAAAGTTGATTTTAAAAGCAGGCATGCCTGTGAATTAGGATGTATTTTATTGTTTATAACTTTATCAAAGCATAGAGTATCTGCTATTAA	1	-	JN707599:3803-3922	120
JN707599	MCVSyn_MCV01_1467	ATAGAGTTATATGATAAGATTGAGAAATTTAAAGTTGATTTTAAAAGCAGGCATGCCTGTGAATTAGGATGTATTTTATTGTTTATAACTTTATCAAAGCATAGAGTATCTGCTATTAAG	1	-	JN707599:3802-3921	120
JN707599	MCVSyn_MCV01_1468	TAGAGTTATATGATAAGATTGAGAAATTTAAAGTTGATTTTAAAAGCAGGCATGCCTGTGAATTAGGATGTATTTTATTGTTTATAACTTTATCAAAGCATAGAGTATCTGCTATTAAGA	1	-	JN707599:3801-3920	120
JN707599	MCVSyn_MCV01_1469	AGAGTTATATGATAAGATTGAGAAATTTAAAGTTGATTTTAAAAGCAGGCATGCCTGTGAATTAGGATGTATTTTATTGTTTATAACTTTATCAAAGCATAGAGTATCTGCTATTAAGAA	1	-	JN707599:3800-3919	120
JN707599	MCVSyn_MCV01_1470	GAGTTATATGATAAGATTGAGAAATTTAAAGTTGATTTTAAAAGCAGGCATGCCTGTGAATTAGGATGTATTTTATTGTTTATAACTTTATCAAAGCATAGAGTATCTGCTATTAAGAAT	1	-	JN707599:3799-3918	120
JN707599	MCVSyn_MCV01_1471	AGTTATATGATAAGATTGAGAAATTTAAAGTTGATTTTAAAAGCAGGCATGCCTGTGAATTAGGATGTATTTTATTGTTTATAACTTTATCAAAGCATAGAGTATCTGCTATTAAGAATT	1	-	JN707599:3798-3917	120
JN707599	MCVSyn_MCV01_1472	GTTATATGATAAGATTGAGAAATTTAAAGTTGATTTTAAAAGCAGGCATGCCTGTGAATTAGGATGTATTTTATTGTTTATAACTTTATCAAAGCATAGAGTATCTGCTATTAAGAATTT	1	-	JN707599:3797-3916	120
JN707599	MCVSyn_MCV01_1473	TTATATGATAAGATTGAGAAATTTAAAGTTGATTTTAAAAGCAGGCATGCCTGTGAATTAGGATGTATTTTATTGTTTATAACTTTATCAAAGCATAGAGTATCTGCTATTAAGAATTTT	1	-	JN707599:3796-3915	120
JN707599	MCVSyn_MCV01_1474	TATATGATAAGATTGAGAAATTTAAAGTTGATTTTAAAAGCAGGCATGCCTGTGAATTAGGATGTATTTTATTGTTTATAACTTTATCAAAGCATAGAGTATCTGCTATTAAGAATTTTT	1	-	JN707599:3795-3914	120
JN707599	MCVSyn_MCV01_1475	ATATGATAAGATTGAGAAATTTAAAGTTGATTTTAAAAGCAGGCATGCCTGTGAATTAGGATGTATTTTATTGTTTATAACTTTATCAAAGCATAGAGTATCTGCTATTAAGAATTTTTG	1	-	JN707599:3794-3913	120
JN707599	MCVSyn_MCV01_1476	TATGATAAGATTGAGAAATTTAAAGTTGATTTTAAAAGCAGGCATGCCTGTGAATTAGGATGTATTTTATTGTTTATAACTTTATCAAAGCATAGAGTATCTGCTATTAAGAATTTTTGC	1	-	JN707599:3793-3912	120
JN707599	MCVSyn_MCV01_1477	ATGATAAGATTGAGAAATTTAAAGTTGATTTTAAAAGCAGGCATGCCTGTGAATTAGGATGTATTTTATTGTTTATAACTTTATCAAAGCATAGAGTATCTGCTATTAAGAATTTTTGCT	1	-	JN707599:3792-3911	120
JN707599	MCVSyn_MCV01_1478	TGATAAGATTGAGAAATTTAAAGTTGATTTTAAAAGCAGGCATGCCTGTGAATTAGGATGTATTTTATTGTTTATAACTTTATCAAAGCATAGAGTATCTGCTATTAAGAATTTTTGCTC	1	-	JN707599:3791-3910	120
JN707599	MCVSyn_MCV01_1479	GATAAGATTGAGAAATTTAAAGTTGATTTTAAAAGCAGGCATGCCTGTGAATTAGGATGTATTTTATTGTTTATAACTTTATCAAAGCATAGAGTATCTGCTATTAAGAATTTTTGCTCT	1	-	JN707599:3790-3909	120
JN707599	MCVSyn_MCV01_1480	ATAAGATTGAGAAATTTAAAGTTGATTTTAAAAGCAGGCATGCCTGTGAATTAGGATGTATTTTATTGTTTATAACTTTATCAAAGCATAGAGTATCTGCTATTAAGAATTTTTGCTCTA	1	-	JN707599:3789-3908	120
JN707599	MCVSyn_MCV01_1481	TAAGATTGAGAAATTTAAAGTTGATTTTAAAAGCAGGCATGCCTGTGAATTAGGATGTATTTTATTGTTTATAACTTTATCAAAGCATAGAGTATCTGCTATTAAGAATTTTTGCTCTAC	1	-	JN707599:3788-3907	120
JN707599	MCVSyn_MCV01_1482	AAGATTGAGAAATTTAAAGTTGATTTTAAAAGCAGGCATGCCTGTGAATTAGGATGTATTTTATTGTTTATAACTTTATCAAAGCATAGAGTATCTGCTATTAAGAATTTTTGCTCTACC	1	-	JN707599:3787-3906	120
JN707599	MCVSyn_MCV01_1483	AGATTGAGAAATTTAAAGTTGATTTTAAAAGCAGGCATGCCTGTGAATTAGGATGTATTTTATTGTTTATAACTTTATCAAAGCATAGAGTATCTGCTATTAAGAATTTTTGCTCTACCT	1	-	JN707599:3786-3905	120
JN707599	MCVSyn_MCV01_1484	GATTGAGAAATTTAAAGTTGATTTTAAAAGCAGGCATGCCTGTGAATTAGGATGTATTTTATTGTTTATAACTTTATCAAAGCATAGAGTATCTGCTATTAAGAATTTTTGCTCTACCTT	1	-	JN707599:3785-3904	120
JN707599	MCVSyn_MCV01_1485	ATTGAGAAATTTAAAGTTGATTTTAAAAGCAGGCATGCCTGTGAATTAGGATGTATTTTATTGTTTATAACTTTATCAAAGCATAGAGTATCTGCTATTAAGAATTTTTGCTCTACCTTC	1	-	JN707599:3784-3903	120
JN707599	MCVSyn_MCV01_1486	TTGAGAAATTTAAAGTTGATTTTAAAAGCAGGCATGCCTGTGAATTAGGATGTATTTTATTGTTTATAACTTTATCAAAGCATAGAGTATCTGCTATTAAGAATTTTTGCTCTACCTTCT	1	-	JN707599:3783-3902	120
JN707599	MCVSyn_MCV01_1487	TGAGAAATTTAAAGTTGATTTTAAAAGCAGGCATGCCTGTGAATTAGGATGTATTTTATTGTTTATAACTTTATCAAAGCATAGAGTATCTGCTATTAAGAATTTTTGCTCTACCTTCTG	1	-	JN707599:3782-3901	120
JN707599	MCVSyn_MCV01_1488	GAGAAATTTAAAGTTGATTTTAAAAGCAGGCATGCCTGTGAATTAGGATGTATTTTATTGTTTATAACTTTATCAAAGCATAGAGTATCTGCTATTAAGAATTTTTGCTCTACCTTCTGC	1	-	JN707599:3781-3900	120
JN707599	MCVSyn_MCV01_1489	AGAAATTTAAAGTTGATTTTAAAAGCAGGCATGCCTGTGAATTAGGATGTATTTTATTGTTTATAACTTTATCAAAGCATAGAGTATCTGCTATTAAGAATTTTTGCTCTACCTTCTGCA	1	-	JN707599:3780-3899	120
JN707599	MCVSyn_MCV01_1490	GAAATTTAAAGTTGATTTTAAAAGCAGGCATGCCTGTGAATTAGGATGTATTTTATTGTTTATAACTTTATCAAAGCATAGAGTATCTGCTATTAAGAATTTTTGCTCTACCTTCTGCAC	1	-	JN707599:3779-3898	120
JN707599	MCVSyn_MCV01_1491	AAATTTAAAGTTGATTTTAAAAGCAGGCATGCCTGTGAATTAGGATGTATTTTATTGTTTATAACTTTATCAAAGCATAGAGTATCTGCTATTAAGAATTTTTGCTCTACCTTCTGCACT	1	-	JN707599:3778-3897	120
JN707599	MCVSyn_MCV01_1492	AATTTAAAGTTGATTTTAAAAGCAGGCATGCCTGTGAATTAGGATGTATTTTATTGTTTATAACTTTATCAAAGCATAGAGTATCTGCTATTAAGAATTTTTGCTCTACCTTCTGCACTA	1	-	JN707599:3777-3896	120
JN707599	MCVSyn_MCV01_1493	ATTTAAAGTTGATTTTAAAAGCAGGCATGCCTGTGAATTAGGATGTATTTTATTGTTTATAACTTTATCAAAGCATAGAGTATCTGCTATTAAGAATTTTTGCTCTACCTTCTGCACTAT	1	-	JN707599:3776-3895	120
JN707599	MCVSyn_MCV01_1494	TTTAAAGTTGATTTTAAAAGCAGGCATGCCTGTGAATTAGGATGTATTTTATTGTTTATAACTTTATCAAAGCATAGAGTATCTGCTATTAAGAATTTTTGCTCTACCTTCTGCACTATA	1	-	JN707599:3775-3894	120
JN707599	MCVSyn_MCV01_1495	TTAAAGTTGATTTTAAAAGCAGGCATGCCTGTGAATTAGGATGTATTTTATTGTTTATAACTTTATCAAAGCATAGAGTATCTGCTATTAAGAATTTTTGCTCTACCTTCTGCACTATAA	1	-	JN707599:3774-3893	120
JN707599	MCVSyn_MCV01_1496	TAAAGTTGATTTTAAAAGCAGGCATGCCTGTGAATTAGGATGTATTTTATTGTTTATAACTTTATCAAAGCATAGAGTATCTGCTATTAAGAATTTTTGCTCTACCTTCTGCACTATAAG	1	-	JN707599:3773-3892	120
JN707599	MCVSyn_MCV01_1497	AAAGTTGATTTTAAAAGCAGGCATGCCTGTGAATTAGGATGTATTTTATTGTTTATAACTTTATCAAAGCATAGAGTATCTGCTATTAAGAATTTTTGCTCTACCTTCTGCACTATAAGC	1	-	JN707599:3772-3891	120
JN707599	MCVSyn_MCV01_1498	AAGTTGATTTTAAAAGCAGGCATGCCTGTGAATTAGGATGTATTTTATTGTTTATAACTTTATCAAAGCATAGAGTATCTGCTATTAAGAATTTTTGCTCTACCTTCTGCACTATAAGCT	1	-	JN707599:3771-3890	120
JN707599	MCVSyn_MCV01_1499	AGTTGATTTTAAAAGCAGGCATGCCTGTGAATTAGGATGTATTTTATTGTTTATAACTTTATCAAAGCATAGAGTATCTGCTATTAAGAATTTTTGCTCTACCTTCTGCACTATAAGCTT	1	-	JN707599:3770-3889	120
JN707599	MCVSyn_MCV01_1500	GTTGATTTTAAAAGCAGGCATGCCTGTGAATTAGGATGTATTTTATTGTTTATAACTTTATCAAAGCATAGAGTATCTGCTATTAAGAATTTTTGCTCTACCTTCTGCACTATAAGCTTT	1	-	JN707599:3769-3888	120
JN707599	MCVSyn_MCV01_1501	TTGATTTTAAAAGCAGGCATGCCTGTGAATTAGGATGTATTTTATTGTTTATAACTTTATCAAAGCATAGAGTATCTGCTATTAAGAATTTTTGCTCTACCTTCTGCACTATAAGCTTTT	1	-	JN707599:3768-3887	120
JN707599	MCVSyn_MCV01_1502	TGATTTTAAAAGCAGGCATGCCTGTGAATTAGGATGTATTTTATTGTTTATAACTTTATCAAAGCATAGAGTATCTGCTATTAAGAATTTTTGCTCTACCTTCTGCACTATAAGCTTTTT	1	-	JN707599:3767-3886	120
JN707599	MCVSyn_MCV01_1503	GATTTTAAAAGCAGGCATGCCTGTGAATTAGGATGTATTTTATTGTTTATAACTTTATCAAAGCATAGAGTATCTGCTATTAAGAATTTTTGCTCTACCTTCTGCACTATAAGCTTTTTA	1	-	JN707599:3766-3885	120
JN707599	MCVSyn_MCV01_1504	ATTTTAAAAGCAGGCATGCCTGTGAATTAGGATGTATTTTATTGTTTATAACTTTATCAAAGCATAGAGTATCTGCTATTAAGAATTTTTGCTCTACCTTCTGCACTATAAGCTTTTTAA	1	-	JN707599:3765-3884	120
JN707599	MCVSyn_MCV01_1505	TTTTAAAAGCAGGCATGCCTGTGAATTAGGATGTATTTTATTGTTTATAACTTTATCAAAGCATAGAGTATCTGCTATTAAGAATTTTTGCTCTACCTTCTGCACTATAAGCTTTTTAAT	1	-	JN707599:3764-3883	120
JN707599	MCVSyn_MCV01_1506	TTTAAAAGCAGGCATGCCTGTGAATTAGGATGTATTTTATTGTTTATAACTTTATCAAAGCATAGAGTATCTGCTATTAAGAATTTTTGCTCTACCTTCTGCACTATAAGCTTTTTAATT	1	-	JN707599:3763-3882	120
JN707599	MCVSyn_MCV01_1507	TTAAAAGCAGGCATGCCTGTGAATTAGGATGTATTTTATTGTTTATAACTTTATCAAAGCATAGAGTATCTGCTATTAAGAATTTTTGCTCTACCTTCTGCACTATAAGCTTTTTAATTT	1	-	JN707599:3762-3881	120
JN707599	MCVSyn_MCV01_1508	TAAAAGCAGGCATGCCTGTGAATTAGGATGTATTTTATTGTTTATAACTTTATCAAAGCATAGAGTATCTGCTATTAAGAATTTTTGCTCTACCTTCTGCACTATAAGCTTTTTAATTTG	1	-	JN707599:3761-3880	120
JN707599	MCVSyn_MCV01_1509	AAAAGCAGGCATGCCTGTGAATTAGGATGTATTTTATTGTTTATAACTTTATCAAAGCATAGAGTATCTGCTATTAAGAATTTTTGCTCTACCTTCTGCACTATAAGCTTTTTAATTTGT	1	-	JN707599:3760-3879	120
JN707599	MCVSyn_MCV01_1510	AAAGCAGGCATGCCTGTGAATTAGGATGTATTTTATTGTTTATAACTTTATCAAAGCATAGAGTATCTGCTATTAAGAATTTTTGCTCTACCTTCTGCACTATAAGCTTTTTAATTTGTA	1	-	JN707599:3759-3878	120
JN707599	MCVSyn_MCV01_1511	AAGCAGGCATGCCTGTGAATTAGGATGTATTTTATTGTTTATAACTTTATCAAAGCATAGAGTATCTGCTATTAAGAATTTTTGCTCTACCTTCTGCACTATAAGCTTTTTAATTTGTAA	1	-	JN707599:3758-3877	120
JN707599	MCVSyn_MCV01_1512	AGCAGGCATGCCTGTGAATTAGGATGTATTTTATTGTTTATAACTTTATCAAAGCATAGAGTATCTGCTATTAAGAATTTTTGCTCTACCTTCTGCACTATAAGCTTTTTAATTTGTAAA	1	-	JN707599:3757-3876	120
JN707599	MCVSyn_MCV01_1513	GCAGGCATGCCTGTGAATTAGGATGTATTTTATTGTTTATAACTTTATCAAAGCATAGAGTATCTGCTATTAAGAATTTTTGCTCTACCTTCTGCACTATAAGCTTTTTAATTTGTAAAG	1	-	JN707599:3756-3875	120
JN707599	MCVSyn_MCV01_1514	CAGGCATGCCTGTGAATTAGGATGTATTTTATTGTTTATAACTTTATCAAAGCATAGAGTATCTGCTATTAAGAATTTTTGCTCTACCTTCTGCACTATAAGCTTTTTAATTTGTAAAGG	1	-	JN707599:3755-3874	120
JN707599	MCVSyn_MCV01_1515	AGGCATGCCTGTGAATTAGGATGTATTTTATTGTTTATAACTTTATCAAAGCATAGAGTATCTGCTATTAAGAATTTTTGCTCTACCTTCTGCACTATAAGCTTTTTAATTTGTAAAGGA	1	-	JN707599:3754-3873	120
JN707599	MCVSyn_MCV01_1516	GGCATGCCTGTGAATTAGGATGTATTTTATTGTTTATAACTTTATCAAAGCATAGAGTATCTGCTATTAAGAATTTTTGCTCTACCTTCTGCACTATAAGCTTTTTAATTTGTAAAGGAG	1	-	JN707599:3753-3872	120
JN707599	MCVSyn_MCV01_1517	GCATGCCTGTGAATTAGGATGTATTTTATTGTTTATAACTTTATCAAAGCATAGAGTATCTGCTATTAAGAATTTTTGCTCTACCTTCTGCACTATAAGCTTTTTAATTTGTAAAGGAGT	1	-	JN707599:3752-3871	120
JN707599	MCVSyn_MCV01_1518	CATGCCTGTGAATTAGGATGTATTTTATTGTTTATAACTTTATCAAAGCATAGAGTATCTGCTATTAAGAATTTTTGCTCTACCTTCTGCACTATAAGCTTTTTAATTTGTAAAGGAGTG	1	-	JN707599:3751-3870	120
JN707599	MCVSyn_MCV01_1519	ATGCCTGTGAATTAGGATGTATTTTATTGTTTATAACTTTATCAAAGCATAGAGTATCTGCTATTAAGAATTTTTGCTCTACCTTCTGCACTATAAGCTTTTTAATTTGTAAAGGAGTGA	1	-	JN707599:3750-3869	120
JN707599	MCVSyn_MCV01_1520	TGCCTGTGAATTAGGATGTATTTTATTGTTTATAACTTTATCAAAGCATAGAGTATCTGCTATTAAGAATTTTTGCTCTACCTTCTGCACTATAAGCTTTTTAATTTGTAAAGGAGTGAA	1	-	JN707599:3749-3868	120
JN707599	MCVSyn_MCV01_1521	GCCTGTGAATTAGGATGTATTTTATTGTTTATAACTTTATCAAAGCATAGAGTATCTGCTATTAAGAATTTTTGCTCTACCTTCTGCACTATAAGCTTTTTAATTTGTAAAGGAGTGAAT	1	-	JN707599:3748-3867	120
JN707599	MCVSyn_MCV01_1522	CCTGTGAATTAGGATGTATTTTATTGTTTATAACTTTATCAAAGCATAGAGTATCTGCTATTAAGAATTTTTGCTCTACCTTCTGCACTATAAGCTTTTTAATTTGTAAAGGAGTGAATA	1	-	JN707599:3747-3866	120
JN707599	MCVSyn_MCV01_1523	CTGTGAATTAGGATGTATTTTATTGTTTATAACTTTATCAAAGCATAGAGTATCTGCTATTAAGAATTTTTGCTCTACCTTCTGCACTATAAGCTTTTTAATTTGTAAAGGAGTGAATAA	1	-	JN707599:3746-3865	120
JN707599	MCVSyn_MCV01_1524	TGTGAATTAGGATGTATTTTATTGTTTATAACTTTATCAAAGCATAGAGTATCTGCTATTAAGAATTTTTGCTCTACCTTCTGCACTATAAGCTTTTTAATTTGTAAAGGAGTGAATAAG	1	-	JN707599:3745-3864	120
JN707599	MCVSyn_MCV01_1525	GTGAATTAGGATGTATTTTATTGTTTATAACTTTATCAAAGCATAGAGTATCTGCTATTAAGAATTTTTGCTCTACCTTCTGCACTATAAGCTTTTTAATTTGTAAAGGAGTGAATAAGA	1	-	JN707599:3744-3863	120
JN707599	MCVSyn_MCV01_1526	TGAATTAGGATGTATTTTATTGTTTATAACTTTATCAAAGCATAGAGTATCTGCTATTAAGAATTTTTGCTCTACCTTCTGCACTATAAGCTTTTTAATTTGTAAAGGAGTGAATAAGAT	1	-	JN707599:3743-3862	120
JN707599	MCVSyn_MCV01_1527	GAATTAGGATGTATTTTATTGTTTATAACTTTATCAAAGCATAGAGTATCTGCTATTAAGAATTTTTGCTCTACCTTCTGCACTATAAGCTTTTTAATTTGTAAAGGAGTGAATAAGATG	1	-	JN707599:3742-3861	120
JN707599	MCVSyn_MCV01_1528	AATTAGGATGTATTTTATTGTTTATAACTTTATCAAAGCATAGAGTATCTGCTATTAAGAATTTTTGCTCTACCTTCTGCACTATAAGCTTTTTAATTTGTAAAGGAGTGAATAAGATGC	1	-	JN707599:3741-3860	120
JN707599	MCVSyn_MCV01_1529	ATTAGGATGTATTTTATTGTTTATAACTTTATCAAAGCATAGAGTATCTGCTATTAAGAATTTTTGCTCTACCTTCTGCACTATAAGCTTTTTAATTTGTAAAGGAGTGAATAAGATGCC	1	-	JN707599:3740-3859	120
JN707599	MCVSyn_MCV01_1530	TTAGGATGTATTTTATTGTTTATAACTTTATCAAAGCATAGAGTATCTGCTATTAAGAATTTTTGCTCTACCTTCTGCACTATAAGCTTTTTAATTTGTAAAGGAGTGAATAAGATGCCT	1	-	JN707599:3739-3858	120
JN707599	MCVSyn_MCV01_1531	TAGGATGTATTTTATTGTTTATAACTTTATCAAAGCATAGAGTATCTGCTATTAAGAATTTTTGCTCTACCTTCTGCACTATAAGCTTTTTAATTTGTAAAGGAGTGAATAAGATGCCTG	1	-	JN707599:3738-3857	120
JN707599	MCVSyn_MCV01_1532	AGGATGTATTTTATTGTTTATAACTTTATCAAAGCATAGAGTATCTGCTATTAAGAATTTTTGCTCTACCTTCTGCACTATAAGCTTTTTAATTTGTAAAGGAGTGAATAAGATGCCTGA	1	-	JN707599:3737-3856	120
JN707599	MCVSyn_MCV01_1533	GGATGTATTTTATTGTTTATAACTTTATCAAAGCATAGAGTATCTGCTATTAAGAATTTTTGCTCTACCTTCTGCACTATAAGCTTTTTAATTTGTAAAGGAGTGAATAAGATGCCTGAA	1	-	JN707599:3736-3855	120
JN707599	MCVSyn_MCV01_1534	GATGTATTTTATTGTTTATAACTTTATCAAAGCATAGAGTATCTGCTATTAAGAATTTTTGCTCTACCTTCTGCACTATAAGCTTTTTAATTTGTAAAGGAGTGAATAAGATGCCTGAAA	1	-	JN707599:3735-3854	120
JN707599	MCVSyn_MCV01_1535	ATGTATTTTATTGTTTATAACTTTATCAAAGCATAGAGTATCTGCTATTAAGAATTTTTGCTCTACCTTCTGCACTATAAGCTTTTTAATTTGTAAAGGAGTGAATAAGATGCCTGAAAT	1	-	JN707599:3734-3853	120
JN707599	MCVSyn_MCV01_1536	TGTATTTTATTGTTTATAACTTTATCAAAGCATAGAGTATCTGCTATTAAGAATTTTTGCTCTACCTTCTGCACTATAAGCTTTTTAATTTGTAAAGGAGTGAATAAGATGCCTGAAATG	1	-	JN707599:3733-3852	120
JN707599	MCVSyn_MCV01_1537	GTATTTTATTGTTTATAACTTTATCAAAGCATAGAGTATCTGCTATTAAGAATTTTTGCTCTACCTTCTGCACTATAAGCTTTTTAATTTGTAAAGGAGTGAATAAGATGCCTGAAATGT	1	-	JN707599:3732-3851	120
JN707599	MCVSyn_MCV01_1538	TATTTTATTGTTTATAACTTTATCAAAGCATAGAGTATCTGCTATTAAGAATTTTTGCTCTACCTTCTGCACTATAAGCTTTTTAATTTGTAAAGGAGTGAATAAGATGCCTGAAATGTA	1	-	JN707599:3731-3850	120
JN707599	MCVSyn_MCV01_1539	ATTTTATTGTTTATAACTTTATCAAAGCATAGAGTATCTGCTATTAAGAATTTTTGCTCTACCTTCTGCACTATAAGCTTTTTAATTTGTAAAGGAGTGAATAAGATGCCTGAAATGTAT	1	-	JN707599:3730-3849	120
JN707599	MCVSyn_MCV01_1540	TTTTATTGTTTATAACTTTATCAAAGCATAGAGTATCTGCTATTAAGAATTTTTGCTCTACCTTCTGCACTATAAGCTTTTTAATTTGTAAAGGAGTGAATAAGATGCCTGAAATGTATA	1	-	JN707599:3729-3848	120
JN707599	MCVSyn_MCV01_1541	TTTATTGTTTATAACTTTATCAAAGCATAGAGTATCTGCTATTAAGAATTTTTGCTCTACCTTCTGCACTATAAGCTTTTTAATTTGTAAAGGAGTGAATAAGATGCCTGAAATGTATAA	1	-	JN707599:3728-3847	120
JN707599	MCVSyn_MCV01_1542	TTATTGTTTATAACTTTATCAAAGCATAGAGTATCTGCTATTAAGAATTTTTGCTCTACCTTCTGCACTATAAGCTTTTTAATTTGTAAAGGAGTGAATAAGATGCCTGAAATGTATAAT	1	-	JN707599:3727-3846	120
JN707599	MCVSyn_MCV01_1543	TATTGTTTATAACTTTATCAAAGCATAGAGTATCTGCTATTAAGAATTTTTGCTCTACCTTCTGCACTATAAGCTTTTTAATTTGTAAAGGAGTGAATAAGATGCCTGAAATGTATAATA	1	-	JN707599:3726-3845	120
JN707599	MCVSyn_MCV01_1544	ATTGTTTATAACTTTATCAAAGCATAGAGTATCTGCTATTAAGAATTTTTGCTCTACCTTCTGCACTATAAGCTTTTTAATTTGTAAAGGAGTGAATAAGATGCCTGAAATGTATAATAA	1	-	JN707599:3725-3844	120
JN707599	MCVSyn_MCV01_1545	TTGTTTATAACTTTATCAAAGCATAGAGTATCTGCTATTAAGAATTTTTGCTCTACCTTCTGCACTATAAGCTTTTTAATTTGTAAAGGAGTGAATAAGATGCCTGAAATGTATAATAAT	1	-	JN707599:3724-3843	120
JN707599	MCVSyn_MCV01_1546	TGTTTATAACTTTATCAAAGCATAGAGTATCTGCTATTAAGAATTTTTGCTCTACCTTCTGCACTATAAGCTTTTTAATTTGTAAAGGAGTGAATAAGATGCCTGAAATGTATAATAATT	1	-	JN707599:3723-3842	120
JN707599	MCVSyn_MCV01_1547	GTTTATAACTTTATCAAAGCATAGAGTATCTGCTATTAAGAATTTTTGCTCTACCTTCTGCACTATAAGCTTTTTAATTTGTAAAGGAGTGAATAAGATGCCTGAAATGTATAATAATTT	1	-	JN707599:3722-3841	120
JN707599	MCVSyn_MCV01_1548	TTTATAACTTTATCAAAGCATAGAGTATCTGCTATTAAGAATTTTTGCTCTACCTTCTGCACTATAAGCTTTTTAATTTGTAAAGGAGTGAATAAGATGCCTGAAATGTATAATAATTTA	1	-	JN707599:3721-3840	120
JN707599	MCVSyn_MCV01_1549	TTATAACTTTATCAAAGCATAGAGTATCTGCTATTAAGAATTTTTGCTCTACCTTCTGCACTATAAGCTTTTTAATTTGTAAAGGAGTGAATAAGATGCCTGAAATGTATAATAATTTAT	1	-	JN707599:3720-3839	120
JN707599	MCVSyn_MCV01_1550	TATAACTTTATCAAAGCATAGAGTATCTGCTATTAAGAATTTTTGCTCTACCTTCTGCACTATAAGCTTTTTAATTTGTAAAGGAGTGAATAAGATGCCTGAAATGTATAATAATTTATG	1	-	JN707599:3719-3838	120
JN707599	MCVSyn_MCV01_1551	ATAACTTTATCAAAGCATAGAGTATCTGCTATTAAGAATTTTTGCTCTACCTTCTGCACTATAAGCTTTTTAATTTGTAAAGGAGTGAATAAGATGCCTGAAATGTATAATAATTTATGC	1	-	JN707599:3718-3837	120
JN707599	MCVSyn_MCV01_1552	TAACTTTATCAAAGCATAGAGTATCTGCTATTAAGAATTTTTGCTCTACCTTCTGCACTATAAGCTTTTTAATTTGTAAAGGAGTGAATAAGATGCCTGAAATGTATAATAATTTATGCA	1	-	JN707599:3717-3836	120
JN707599	MCVSyn_MCV01_1553	AACTTTATCAAAGCATAGAGTATCTGCTATTAAGAATTTTTGCTCTACCTTCTGCACTATAAGCTTTTTAATTTGTAAAGGAGTGAATAAGATGCCTGAAATGTATAATAATTTATGCAA	1	-	JN707599:3716-3835	120
JN707599	MCVSyn_MCV01_1554	ACTTTATCAAAGCATAGAGTATCTGCTATTAAGAATTTTTGCTCTACCTTCTGCACTATAAGCTTTTTAATTTGTAAAGGAGTGAATAAGATGCCTGAAATGTATAATAATTTATGCAAG	1	-	JN707599:3715-3834	120
JN707599	MCVSyn_MCV01_1555	CTTTATCAAAGCATAGAGTATCTGCTATTAAGAATTTTTGCTCTACCTTCTGCACTATAAGCTTTTTAATTTGTAAAGGAGTGAATAAGATGCCTGAAATGTATAATAATTTATGCAAGC	1	-	JN707599:3714-3833	120
JN707599	MCVSyn_MCV01_1556	TTTATCAAAGCATAGAGTATCTGCTATTAAGAATTTTTGCTCTACCTTCTGCACTATAAGCTTTTTAATTTGTAAAGGAGTGAATAAGATGCCTGAAATGTATAATAATTTATGCAAGCC	1	-	JN707599:3713-3832	120
JN707599	MCVSyn_MCV01_1557	TTATCAAAGCATAGAGTATCTGCTATTAAGAATTTTTGCTCTACCTTCTGCACTATAAGCTTTTTAATTTGTAAAGGAGTGAATAAGATGCCTGAAATGTATAATAATTTATGCAAGCCC	1	-	JN707599:3712-3831	120
JN707599	MCVSyn_MCV01_1558	TATCAAAGCATAGAGTATCTGCTATTAAGAATTTTTGCTCTACCTTCTGCACTATAAGCTTTTTAATTTGTAAAGGAGTGAATAAGATGCCTGAAATGTATAATAATTTATGCAAGCCCC	1	-	JN707599:3711-3830	120
JN707599	MCVSyn_MCV01_1559	ATCAAAGCATAGAGTATCTGCTATTAAGAATTTTTGCTCTACCTTCTGCACTATAAGCTTTTTAATTTGTAAAGGAGTGAATAAGATGCCTGAAATGTATAATAATTTATGCAAGCCCCC	1	-	JN707599:3710-3829	120
JN707599	MCVSyn_MCV01_1560	TCAAAGCATAGAGTATCTGCTATTAAGAATTTTTGCTCTACCTTCTGCACTATAAGCTTTTTAATTTGTAAAGGAGTGAATAAGATGCCTGAAATGTATAATAATTTATGCAAGCCCCCT	1	-	JN707599:3709-3828	120
JN707599	MCVSyn_MCV01_1561	CAAAGCATAGAGTATCTGCTATTAAGAATTTTTGCTCTACCTTCTGCACTATAAGCTTTTTAATTTGTAAAGGAGTGAATAAGATGCCTGAAATGTATAATAATTTATGCAAGCCCCCTT	1	-	JN707599:3708-3827	120
JN707599	MCVSyn_MCV01_1562	AAAGCATAGAGTATCTGCTATTAAGAATTTTTGCTCTACCTTCTGCACTATAAGCTTTTTAATTTGTAAAGGAGTGAATAAGATGCCTGAAATGTATAATAATTTATGCAAGCCCCCTTA	1	-	JN707599:3707-3826	120
JN707599	MCVSyn_MCV01_1563	AAGCATAGAGTATCTGCTATTAAGAATTTTTGCTCTACCTTCTGCACTATAAGCTTTTTAATTTGTAAAGGAGTGAATAAGATGCCTGAAATGTATAATAATTTATGCAAGCCCCCTTAC	1	-	JN707599:3706-3825	120
JN707599	MCVSyn_MCV01_1564	AGCATAGAGTATCTGCTATTAAGAATTTTTGCTCTACCTTCTGCACTATAAGCTTTTTAATTTGTAAAGGAGTGAATAAGATGCCTGAAATGTATAATAATTTATGCAAGCCCCCTTACA	1	-	JN707599:3705-3824	120
JN707599	MCVSyn_MCV01_1565	GCATAGAGTATCTGCTATTAAGAATTTTTGCTCTACCTTCTGCACTATAAGCTTTTTAATTTGTAAAGGAGTGAATAAGATGCCTGAAATGTATAATAATTTATGCAAGCCCCCTTACAA	1	-	JN707599:3704-3823	120
JN707599	MCVSyn_MCV01_1566	CATAGAGTATCTGCTATTAAGAATTTTTGCTCTACCTTCTGCACTATAAGCTTTTTAATTTGTAAAGGAGTGAATAAGATGCCTGAAATGTATAATAATTTATGCAAGCCCCCTTACAAA	1	-	JN707599:3703-3822	120
JN707599	MCVSyn_MCV01_1567	ATAGAGTATCTGCTATTAAGAATTTTTGCTCTACCTTCTGCACTATAAGCTTTTTAATTTGTAAAGGAGTGAATAAGATGCCTGAAATGTATAATAATTTATGCAAGCCCCCTTACAAAT	1	-	JN707599:3702-3821	120
JN707599	MCVSyn_MCV01_1568	TAGAGTATCTGCTATTAAGAATTTTTGCTCTACCTTCTGCACTATAAGCTTTTTAATTTGTAAAGGAGTGAATAAGATGCCTGAAATGTATAATAATTTATGCAAGCCCCCTTACAAATT	1	-	JN707599:3701-3820	120
JN707599	MCVSyn_MCV01_1569	AGAGTATCTGCTATTAAGAATTTTTGCTCTACCTTCTGCACTATAAGCTTTTTAATTTGTAAAGGAGTGAATAAGATGCCTGAAATGTATAATAATTTATGCAAGCCCCCTTACAAATTA	1	-	JN707599:3700-3819	120
JN707599	MCVSyn_MCV01_1570	GAGTATCTGCTATTAAGAATTTTTGCTCTACCTTCTGCACTATAAGCTTTTTAATTTGTAAAGGAGTGAATAAGATGCCTGAAATGTATAATAATTTATGCAAGCCCCCTTACAAATTAC	1	-	JN707599:3699-3818	120
JN707599	MCVSyn_MCV01_1571	AGTATCTGCTATTAAGAATTTTTGCTCTACCTTCTGCACTATAAGCTTTTTAATTTGTAAAGGAGTGAATAAGATGCCTGAAATGTATAATAATTTATGCAAGCCCCCTTACAAATTACT	1	-	JN707599:3698-3817	120
JN707599	MCVSyn_MCV01_1572	GTATCTGCTATTAAGAATTTTTGCTCTACCTTCTGCACTATAAGCTTTTTAATTTGTAAAGGAGTGAATAAGATGCCTGAAATGTATAATAATTTATGCAAGCCCCCTTACAAATTACTG	1	-	JN707599:3697-3816	120
JN707599	MCVSyn_MCV01_1573	TATCTGCTATTAAGAATTTTTGCTCTACCTTCTGCACTATAAGCTTTTTAATTTGTAAAGGAGTGAATAAGATGCCTGAAATGTATAATAATTTATGCAAGCCCCCTTACAAATTACTGC	1	-	JN707599:3696-3815	120
JN707599	MCVSyn_MCV01_1574	ATCTGCTATTAAGAATTTTTGCTCTACCTTCTGCACTATAAGCTTTTTAATTTGTAAAGGAGTGAATAAGATGCCTGAAATGTATAATAATTTATGCAAGCCCCCTTACAAATTACTGCA	1	-	JN707599:3695-3814	120
JN707599	MCVSyn_MCV01_1575	TCTGCTATTAAGAATTTTTGCTCTACCTTCTGCACTATAAGCTTTTTAATTTGTAAAGGAGTGAATAAGATGCCTGAAATGTATAATAATTTATGCAAGCCCCCTTACAAATTACTGCAA	1	-	JN707599:3694-3813	120
JN707599	MCVSyn_MCV01_1576	CTGCTATTAAGAATTTTTGCTCTACCTTCTGCACTATAAGCTTTTTAATTTGTAAAGGAGTGAATAAGATGCCTGAAATGTATAATAATTTATGCAAGCCCCCTTACAAATTACTGCAAG	1	-	JN707599:3693-3812	120
JN707599	MCVSyn_MCV01_1577	TGCTATTAAGAATTTTTGCTCTACCTTCTGCACTATAAGCTTTTTAATTTGTAAAGGAGTGAATAAGATGCCTGAAATGTATAATAATTTATGCAAGCCCCCTTACAAATTACTGCAAGA	1	-	JN707599:3692-3811	120
JN707599	MCVSyn_MCV01_1578	GCTATTAAGAATTTTTGCTCTACCTTCTGCACTATAAGCTTTTTAATTTGTAAAGGAGTGAATAAGATGCCTGAAATGTATAATAATTTATGCAAGCCCCCTTACAAATTACTGCAAGAG	1	-	JN707599:3691-3810	120
JN707599	MCVSyn_MCV01_1579	CTATTAAGAATTTTTGCTCTACCTTCTGCACTATAAGCTTTTTAATTTGTAAAGGAGTGAATAAGATGCCTGAAATGTATAATAATTTATGCAAGCCCCCTTACAAATTACTGCAAGAGA	1	-	JN707599:3690-3809	120
JN707599	MCVSyn_MCV01_1580	TATTAAGAATTTTTGCTCTACCTTCTGCACTATAAGCTTTTTAATTTGTAAAGGAGTGAATAAGATGCCTGAAATGTATAATAATTTATGCAAGCCCCCTTACAAATTACTGCAAGAGAA	1	-	JN707599:3689-3808	120
JN707599	MCVSyn_MCV01_1581	ATTAAGAATTTTTGCTCTACCTTCTGCACTATAAGCTTTTTAATTTGTAAAGGAGTGAATAAGATGCCTGAAATGTATAATAATTTATGCAAGCCCCCTTACAAATTACTGCAAGAGAAT	1	-	JN707599:3688-3807	120
JN707599	MCVSyn_MCV01_1582	TTAAGAATTTTTGCTCTACCTTCTGCACTATAAGCTTTTTAATTTGTAAAGGAGTGAATAAGATGCCTGAAATGTATAATAATTTATGCAAGCCCCCTTACAAATTACTGCAAGAGAATA	1	-	JN707599:3687-3806	120
JN707599	MCVSyn_MCV01_1583	TAAGAATTTTTGCTCTACCTTCTGCACTATAAGCTTTTTAATTTGTAAAGGAGTGAATAAGATGCCTGAAATGTATAATAATTTATGCAAGCCCCCTTACAAATTACTGCAAGAGAATAA	1	-	JN707599:3686-3805	120
JN707599	MCVSyn_MCV01_1584	AAGAATTTTTGCTCTACCTTCTGCACTATAAGCTTTTTAATTTGTAAAGGAGTGAATAAGATGCCTGAAATGTATAATAATTTATGCAAGCCCCCTTACAAATTACTGCAAGAGAATAAG	1	-	JN707599:3685-3804	120
JN707599	MCVSyn_MCV01_1585	AGAATTTTTGCTCTACCTTCTGCACTATAAGCTTTTTAATTTGTAAAGGAGTGAATAAGATGCCTGAAATGTATAATAATTTATGCAAGCCCCCTTACAAATTACTGCAAGAGAATAAGC	1	-	JN707599:3684-3803	120
JN707599	MCVSyn_MCV01_1586	GAATTTTTGCTCTACCTTCTGCACTATAAGCTTTTTAATTTGTAAAGGAGTGAATAAGATGCCTGAAATGTATAATAATTTATGCAAGCCCCCTTACAAATTACTGCAAGAGAATAAGCC	1	-	JN707599:3683-3802	120
JN707599	MCVSyn_MCV01_1587	AATTTTTGCTCTACCTTCTGCACTATAAGCTTTTTAATTTGTAAAGGAGTGAATAAGATGCCTGAAATGTATAATAATTTATGCAAGCCCCCTTACAAATTACTGCAAGAGAATAAGCCA	1	-	JN707599:3682-3801	120
JN707599	MCVSyn_MCV01_1588	ATTTTTGCTCTACCTTCTGCACTATAAGCTTTTTAATTTGTAAAGGAGTGAATAAGATGCCTGAAATGTATAATAATTTATGCAAGCCCCCTTACAAATTACTGCAAGAGAATAAGCCAC	1	-	JN707599:3681-3800	120
JN707599	MCVSyn_MCV01_1589	TTTTTGCTCTACCTTCTGCACTATAAGCTTTTTAATTTGTAAAGGAGTGAATAAGATGCCTGAAATGTATAATAATTTATGCAAGCCCCCTTACAAATTACTGCAAGAGAATAAGCCACT	1	-	JN707599:3680-3799	120
JN707599	MCVSyn_MCV01_1590	TTTTGCTCTACCTTCTGCACTATAAGCTTTTTAATTTGTAAAGGAGTGAATAAGATGCCTGAAATGTATAATAATTTATGCAAGCCCCCTTACAAATTACTGCAAGAGAATAAGCCACTG	1	-	JN707599:3679-3798	120
JN707599	MCVSyn_MCV01_1591	TTTGCTCTACCTTCTGCACTATAAGCTTTTTAATTTGTAAAGGAGTGAATAAGATGCCTGAAATGTATAATAATTTATGCAAGCCCCCTTACAAATTACTGCAAGAGAATAAGCCACTGC	1	-	JN707599:3678-3797	120
JN707599	MCVSyn_MCV01_1592	TTGCTCTACCTTCTGCACTATAAGCTTTTTAATTTGTAAAGGAGTGAATAAGATGCCTGAAATGTATAATAATTTATGCAAGCCCCCTTACAAATTACTGCAAGAGAATAAGCCACTGCT	1	-	JN707599:3677-3796	120
JN707599	MCVSyn_MCV01_1593	TGCTCTACCTTCTGCACTATAAGCTTTTTAATTTGTAAAGGAGTGAATAAGATGCCTGAAATGTATAATAATTTATGCAAGCCCCCTTACAAATTACTGCAAGAGAATAAGCCACTGCTC	1	-	JN707599:3676-3795	120
JN707599	MCVSyn_MCV01_1594	GCTCTACCTTCTGCACTATAAGCTTTTTAATTTGTAAAGGAGTGAATAAGATGCCTGAAATGTATAATAATTTATGCAAGCCCCCTTACAAATTACTGCAAGAGAATAAGCCACTGCTCA	1	-	JN707599:3675-3794	120
JN707599	MCVSyn_MCV01_1595	CTCTACCTTCTGCACTATAAGCTTTTTAATTTGTAAAGGAGTGAATAAGATGCCTGAAATGTATAATAATTTATGCAAGCCCCCTTACAAATTACTGCAAGAGAATAAGCCACTGCTCAA	1	-	JN707599:3674-3793	120
JN707599	MCVSyn_MCV01_1596	TCTACCTTCTGCACTATAAGCTTTTTAATTTGTAAAGGAGTGAATAAGATGCCTGAAATGTATAATAATTTATGCAAGCCCCCTTACAAATTACTGCAAGAGAATAAGCCACTGCTCAAT	1	-	JN707599:3673-3792	120
JN707599	MCVSyn_MCV01_1597	CTACCTTCTGCACTATAAGCTTTTTAATTTGTAAAGGAGTGAATAAGATGCCTGAAATGTATAATAATTTATGCAAGCCCCCTTACAAATTACTGCAAGAGAATAAGCCACTGCTCAATT	1	-	JN707599:3672-3791	120
JN707599	MCVSyn_MCV01_1598	TACCTTCTGCACTATAAGCTTTTTAATTTGTAAAGGAGTGAATAAGATGCCTGAAATGTATAATAATTTATGCAAGCCCCCTTACAAATTACTGCAAGAGAATAAGCCACTGCTCAATTA	1	-	JN707599:3671-3790	120
JN707599	MCVSyn_MCV01_1599	ACCTTCTGCACTATAAGCTTTTTAATTTGTAAAGGAGTGAATAAGATGCCTGAAATGTATAATAATTTATGCAAGCCCCCTTACAAATTACTGCAAGAGAATAAGCCACTGCTCAATTAT	1	-	JN707599:3670-3789	120
JN707599	MCVSyn_MCV01_1600	CCTTCTGCACTATAAGCTTTTTAATTTGTAAAGGAGTGAATAAGATGCCTGAAATGTATAATAATTTATGCAAGCCCCCTTACAAATTACTGCAAGAGAATAAGCCACTGCTCAATTATG	1	-	JN707599:3669-3788	120
JN707599	MCVSyn_MCV01_1601	CTTCTGCACTATAAGCTTTTTAATTTGTAAAGGAGTGAATAAGATGCCTGAAATGTATAATAATTTATGCAAGCCCCCTTACAAATTACTGCAAGAGAATAAGCCACTGCTCAATTATGA	1	-	JN707599:3668-3787	120
JN707599	MCVSyn_MCV01_1602	TTCTGCACTATAAGCTTTTTAATTTGTAAAGGAGTGAATAAGATGCCTGAAATGTATAATAATTTATGCAAGCCCCCTTACAAATTACTGCAAGAGAATAAGCCACTGCTCAATTATGAA	1	-	JN707599:3667-3786	120
JN707599	MCVSyn_MCV01_1603	TCTGCACTATAAGCTTTTTAATTTGTAAAGGAGTGAATAAGATGCCTGAAATGTATAATAATTTATGCAAGCCCCCTTACAAATTACTGCAAGAGAATAAGCCACTGCTCAATTATGAAT	1	-	JN707599:3666-3785	120
JN707599	MCVSyn_MCV01_1604	CTGCACTATAAGCTTTTTAATTTGTAAAGGAGTGAATAAGATGCCTGAAATGTATAATAATTTATGCAAGCCCCCTTACAAATTACTGCAAGAGAATAAGCCACTGCTCAATTATGAATT	1	-	JN707599:3665-3784	120
JN707599	MCVSyn_MCV01_1605	TGCACTATAAGCTTTTTAATTTGTAAAGGAGTGAATAAGATGCCTGAAATGTATAATAATTTATGCAAGCCCCCTTACAAATTACTGCAAGAGAATAAGCCACTGCTCAATTATGAATTT	1	-	JN707599:3664-3783	120
JN707599	MCVSyn_MCV01_1606	GCACTATAAGCTTTTTAATTTGTAAAGGAGTGAATAAGATGCCTGAAATGTATAATAATTTATGCAAGCCCCCTTACAAATTACTGCAAGAGAATAAGCCACTGCTCAATTATGAATTTC	1	-	JN707599:3663-3782	120
JN707599	MCVSyn_MCV01_1607	CACTATAAGCTTTTTAATTTGTAAAGGAGTGAATAAGATGCCTGAAATGTATAATAATTTATGCAAGCCCCCTTACAAATTACTGCAAGAGAATAAGCCACTGCTCAATTATGAATTTCA	1	-	JN707599:3662-3781	120
JN707599	MCVSyn_MCV01_1608	ACTATAAGCTTTTTAATTTGTAAAGGAGTGAATAAGATGCCTGAAATGTATAATAATTTATGCAAGCCCCCTTACAAATTACTGCAAGAGAATAAGCCACTGCTCAATTATGAATTTCAA	1	-	JN707599:3661-3780	120
JN707599	MCVSyn_MCV01_1609	CTATAAGCTTTTTAATTTGTAAAGGAGTGAATAAGATGCCTGAAATGTATAATAATTTATGCAAGCCCCCTTACAAATTACTGCAAGAGAATAAGCCACTGCTCAATTATGAATTTCAAG	1	-	JN707599:3660-3779	120
JN707599	MCVSyn_MCV01_1610	TATAAGCTTTTTAATTTGTAAAGGAGTGAATAAGATGCCTGAAATGTATAATAATTTATGCAAGCCCCCTTACAAATTACTGCAAGAGAATAAGCCACTGCTCAATTATGAATTTCAAGA	1	-	JN707599:3659-3778	120
JN707599	MCVSyn_MCV01_1611	ATAAGCTTTTTAATTTGTAAAGGAGTGAATAAGATGCCTGAAATGTATAATAATTTATGCAAGCCCCCTTACAAATTACTGCAAGAGAATAAGCCACTGCTCAATTATGAATTTCAAGAA	1	-	JN707599:3658-3777	120
JN707599	MCVSyn_MCV01_1612	TAAGCTTTTTAATTTGTAAAGGAGTGAATAAGATGCCTGAAATGTATAATAATTTATGCAAGCCCCCTTACAAATTACTGCAAGAGAATAAGCCACTGCTCAATTATGAATTTCAAGAAA	1	-	JN707599:3657-3776	120
JN707599	MCVSyn_MCV01_1613	AAGCTTTTTAATTTGTAAAGGAGTGAATAAGATGCCTGAAATGTATAATAATTTATGCAAGCCCCCTTACAAATTACTGCAAGAGAATAAGCCACTGCTCAATTATGAATTTCAAGAAAA	1	-	JN707599:3656-3775	120
JN707599	MCVSyn_MCV01_1614	AGCTTTTTAATTTGTAAAGGAGTGAATAAGATGCCTGAAATGTATAATAATTTATGCAAGCCCCCTTACAAATTACTGCAAGAGAATAAGCCACTGCTCAATTATGAATTTCAAGAAAAA	1	-	JN707599:3655-3774	120
JN707599	MCVSyn_MCV01_1615	GCTTTTTAATTTGTAAAGGAGTGAATAAGATGCCTGAAATGTATAATAATTTATGCAAGCCCCCTTACAAATTACTGCAAGAGAATAAGCCACTGCTCAATTATGAATTTCAAGAAAAAG	1	-	JN707599:3654-3773	120
JN707599	MCVSyn_MCV01_1616	CTTTTTAATTTGTAAAGGAGTGAATAAGATGCCTGAAATGTATAATAATTTATGCAAGCCCCCTTACAAATTACTGCAAGAGAATAAGCCACTGCTCAATTATGAATTTCAAGAAAAAGA	1	-	JN707599:3653-3772	120
JN707599	MCVSyn_MCV01_1617	TTTTTAATTTGTAAAGGAGTGAATAAGATGCCTGAAATGTATAATAATTTATGCAAGCCCCCTTACAAATTACTGCAAGAGAATAAGCCACTGCTCAATTATGAATTTCAAGAAAAAGAA	1	-	JN707599:3652-3771	120
JN707599	MCVSyn_MCV01_1618	TTTTAATTTGTAAAGGAGTGAATAAGATGCCTGAAATGTATAATAATTTATGCAAGCCCCCTTACAAATTACTGCAAGAGAATAAGCCACTGCTCAATTATGAATTTCAAGAAAAAGAAA	1	-	JN707599:3651-3770	120
JN707599	MCVSyn_MCV01_1619	TTTAATTTGTAAAGGAGTGAATAAGATGCCTGAAATGTATAATAATTTATGCAAGCCCCCTTACAAATTACTGCAAGAGAATAAGCCACTGCTCAATTATGAATTTCAAGAAAAAGAAAA	1	-	JN707599:3650-3769	120
JN707599	MCVSyn_MCV01_1620	TTAATTTGTAAAGGAGTGAATAAGATGCCTGAAATGTATAATAATTTATGCAAGCCCCCTTACAAATTACTGCAAGAGAATAAGCCACTGCTCAATTATGAATTTCAAGAAAAAGAAAAA	1	-	JN707599:3649-3768	120
JN707599	MCVSyn_MCV01_1621	TAATTTGTAAAGGAGTGAATAAGATGCCTGAAATGTATAATAATTTATGCAAGCCCCCTTACAAATTACTGCAAGAGAATAAGCCACTGCTCAATTATGAATTTCAAGAAAAAGAAAAAG	1	-	JN707599:3648-3767	120
JN707599	MCVSyn_MCV01_1622	AATTTGTAAAGGAGTGAATAAGATGCCTGAAATGTATAATAATTTATGCAAGCCCCCTTACAAATTACTGCAAGAGAATAAGCCACTGCTCAATTATGAATTTCAAGAAAAAGAAAAAGA	1	-	JN707599:3647-3766	120
JN707599	MCVSyn_MCV01_1623	ATTTGTAAAGGAGTGAATAAGATGCCTGAAATGTATAATAATTTATGCAAGCCCCCTTACAAATTACTGCAAGAGAATAAGCCACTGCTCAATTATGAATTTCAAGAAAAAGAAAAAGAG	1	-	JN707599:3646-3765	120
JN707599	MCVSyn_MCV01_1624	TTTGTAAAGGAGTGAATAAGATGCCTGAAATGTATAATAATTTATGCAAGCCCCCTTACAAATTACTGCAAGAGAATAAGCCACTGCTCAATTATGAATTTCAAGAAAAAGAAAAAGAGG	1	-	JN707599:3645-3764	120
JN707599	MCVSyn_MCV01_1625	TTGTAAAGGAGTGAATAAGATGCCTGAAATGTATAATAATTTATGCAAGCCCCCTTACAAATTACTGCAAGAGAATAAGCCACTGCTCAATTATGAATTTCAAGAAAAAGAAAAAGAGGC	1	-	JN707599:3644-3763	120
JN707599	MCVSyn_MCV01_1626	TGTAAAGGAGTGAATAAGATGCCTGAAATGTATAATAATTTATGCAAGCCCCCTTACAAATTACTGCAAGAGAATAAGCCACTGCTCAATTATGAATTTCAAGAAAAAGAAAAAGAGGCC	1	-	JN707599:3643-3762	120
JN707599	MCVSyn_MCV01_1627	GTAAAGGAGTGAATAAGATGCCTGAAATGTATAATAATTTATGCAAGCCCCCTTACAAATTACTGCAAGAGAATAAGCCACTGCTCAATTATGAATTTCAAGAAAAAGAAAAAGAGGCCA	1	-	JN707599:3642-3761	120
JN707599	MCVSyn_MCV01_1628	TAAAGGAGTGAATAAGATGCCTGAAATGTATAATAATTTATGCAAGCCCCCTTACAAATTACTGCAAGAGAATAAGCCACTGCTCAATTATGAATTTCAAGAAAAAGAAAAAGAGGCCAG	1	-	JN707599:3641-3760	120
JN707599	MCVSyn_MCV01_1629	AAAGGAGTGAATAAGATGCCTGAAATGTATAATAATTTATGCAAGCCCCCTTACAAATTACTGCAAGAGAATAAGCCACTGCTCAATTATGAATTTCAAGAAAAAGAAAAAGAGGCCAGC	1	-	JN707599:3640-3759	120
JN707599	MCVSyn_MCV01_1630	AAGGAGTGAATAAGATGCCTGAAATGTATAATAATTTATGCAAGCCCCCTTACAAATTACTGCAAGAGAATAAGCCACTGCTCAATTATGAATTTCAAGAAAAAGAAAAAGAGGCCAGCT	1	-	JN707599:3639-3758	120
JN707599	MCVSyn_MCV01_1631	AGGAGTGAATAAGATGCCTGAAATGTATAATAATTTATGCAAGCCCCCTTACAAATTACTGCAAGAGAATAAGCCACTGCTCAATTATGAATTTCAAGAAAAAGAAAAAGAGGCCAGCTG	1	-	JN707599:3638-3757	120
JN707599	MCVSyn_MCV01_1632	GGAGTGAATAAGATGCCTGAAATGTATAATAATTTATGCAAGCCCCCTTACAAATTACTGCAAGAGAATAAGCCACTGCTCAATTATGAATTTCAAGAAAAAGAAAAAGAGGCCAGCTGT	1	-	JN707599:3637-3756	120
JN707599	MCVSyn_MCV01_1633	GAGTGAATAAGATGCCTGAAATGTATAATAATTTATGCAAGCCCCCTTACAAATTACTGCAAGAGAATAAGCCACTGCTCAATTATGAATTTCAAGAAAAAGAAAAAGAGGCCAGCTGTA	1	-	JN707599:3636-3755	120
JN707599	MCVSyn_MCV01_1634	AGTGAATAAGATGCCTGAAATGTATAATAATTTATGCAAGCCCCCTTACAAATTACTGCAAGAGAATAAGCCACTGCTCAATTATGAATTTCAAGAAAAAGAAAAAGAGGCCAGCTGTAA	1	-	JN707599:3635-3754	120
JN707599	MCVSyn_MCV01_1635	GTGAATAAGATGCCTGAAATGTATAATAATTTATGCAAGCCCCCTTACAAATTACTGCAAGAGAATAAGCCACTGCTCAATTATGAATTTCAAGAAAAAGAAAAAGAGGCCAGCTGTAAT	1	-	JN707599:3634-3753	120
JN707599	MCVSyn_MCV01_1636	TGAATAAGATGCCTGAAATGTATAATAATTTATGCAAGCCCCCTTACAAATTACTGCAAGAGAATAAGCCACTGCTCAATTATGAATTTCAAGAAAAAGAAAAAGAGGCCAGCTGTAATT	1	-	JN707599:3633-3752	120
JN707599	MCVSyn_MCV01_1637	GAATAAGATGCCTGAAATGTATAATAATTTATGCAAGCCCCCTTACAAATTACTGCAAGAGAATAAGCCACTGCTCAATTATGAATTTCAAGAAAAAGAAAAAGAGGCCAGCTGTAATTG	1	-	JN707599:3632-3751	120
JN707599	MCVSyn_MCV01_1638	AATAAGATGCCTGAAATGTATAATAATTTATGCAAGCCCCCTTACAAATTACTGCAAGAGAATAAGCCACTGCTCAATTATGAATTTCAAGAAAAAGAAAAAGAGGCCAGCTGTAATTGG	1	-	JN707599:3631-3750	120
JN707599	MCVSyn_MCV01_1639	ATAAGATGCCTGAAATGTATAATAATTTATGCAAGCCCCCTTACAAATTACTGCAAGAGAATAAGCCACTGCTCAATTATGAATTTCAAGAAAAAGAAAAAGAGGCCAGCTGTAATTGGA	1	-	JN707599:3630-3749	120
JN707599	MCVSyn_MCV01_1640	TAAGATGCCTGAAATGTATAATAATTTATGCAAGCCCCCTTACAAATTACTGCAAGAGAATAAGCCACTGCTCAATTATGAATTTCAAGAAAAAGAAAAAGAGGCCAGCTGTAATTGGAA	1	-	JN707599:3629-3748	120
JN707599	MCVSyn_MCV01_1641	AAGATGCCTGAAATGTATAATAATTTATGCAAGCCCCCTTACAAATTACTGCAAGAGAATAAGCCACTGCTCAATTATGAATTTCAAGAAAAAGAAAAAGAGGCCAGCTGTAATTGGAAT	1	-	JN707599:3628-3747	120
JN707599	MCVSyn_MCV01_1642	AGATGCCTGAAATGTATAATAATTTATGCAAGCCCCCTTACAAATTACTGCAAGAGAATAAGCCACTGCTCAATTATGAATTTCAAGAAAAAGAAAAAGAGGCCAGCTGTAATTGGAATT	1	-	JN707599:3627-3746	120
JN707599	MCVSyn_MCV01_1643	GATGCCTGAAATGTATAATAATTTATGCAAGCCCCCTTACAAATTACTGCAAGAGAATAAGCCACTGCTCAATTATGAATTTCAAGAAAAAGAAAAAGAGGCCAGCTGTAATTGGAATTT	1	-	JN707599:3626-3745	120
JN707599	MCVSyn_MCV01_1644	ATGCCTGAAATGTATAATAATTTATGCAAGCCCCCTTACAAATTACTGCAAGAGAATAAGCCACTGCTCAATTATGAATTTCAAGAAAAAGAAAAAGAGGCCAGCTGTAATTGGAATTTA	1	-	JN707599:3625-3744	120
JN707599	MCVSyn_MCV01_1645	TGCCTGAAATGTATAATAATTTATGCAAGCCCCCTTACAAATTACTGCAAGAGAATAAGCCACTGCTCAATTATGAATTTCAAGAAAAAGAAAAAGAGGCCAGCTGTAATTGGAATTTAG	1	-	JN707599:3624-3743	120
JN707599	MCVSyn_MCV01_1646	GCCTGAAATGTATAATAATTTATGCAAGCCCCCTTACAAATTACTGCAAGAGAATAAGCCACTGCTCAATTATGAATTTCAAGAAAAAGAAAAAGAGGCCAGCTGTAATTGGAATTTAGT	1	-	JN707599:3623-3742	120
JN707599	MCVSyn_MCV01_1647	CCTGAAATGTATAATAATTTATGCAAGCCCCCTTACAAATTACTGCAAGAGAATAAGCCACTGCTCAATTATGAATTTCAAGAAAAAGAAAAAGAGGCCAGCTGTAATTGGAATTTAGTT	1	-	JN707599:3622-3741	120
JN707599	MCVSyn_MCV01_1648	CTGAAATGTATAATAATTTATGCAAGCCCCCTTACAAATTACTGCAAGAGAATAAGCCACTGCTCAATTATGAATTTCAAGAAAAAGAAAAAGAGGCCAGCTGTAATTGGAATTTAGTTG	1	-	JN707599:3621-3740	120
JN707599	MCVSyn_MCV01_1649	TGAAATGTATAATAATTTATGCAAGCCCCCTTACAAATTACTGCAAGAGAATAAGCCACTGCTCAATTATGAATTTCAAGAAAAAGAAAAAGAGGCCAGCTGTAATTGGAATTTAGTTGC	1	-	JN707599:3620-3739	120
JN707599	MCVSyn_MCV01_1650	GAAATGTATAATAATTTATGCAAGCCCCCTTACAAATTACTGCAAGAGAATAAGCCACTGCTCAATTATGAATTTCAAGAAAAAGAAAAAGAGGCCAGCTGTAATTGGAATTTAGTTGCT	1	-	JN707599:3619-3738	120
JN707599	MCVSyn_MCV01_1651	AAATGTATAATAATTTATGCAAGCCCCCTTACAAATTACTGCAAGAGAATAAGCCACTGCTCAATTATGAATTTCAAGAAAAAGAAAAAGAGGCCAGCTGTAATTGGAATTTAGTTGCTG	1	-	JN707599:3618-3737	120
JN707599	MCVSyn_MCV01_1652	AATGTATAATAATTTATGCAAGCCCCCTTACAAATTACTGCAAGAGAATAAGCCACTGCTCAATTATGAATTTCAAGAAAAAGAAAAAGAGGCCAGCTGTAATTGGAATTTAGTTGCTGA	1	-	JN707599:3617-3736	120
JN707599	MCVSyn_MCV01_1653	ATGTATAATAATTTATGCAAGCCCCCTTACAAATTACTGCAAGAGAATAAGCCACTGCTCAATTATGAATTTCAAGAAAAAGAAAAAGAGGCCAGCTGTAATTGGAATTTAGTTGCTGAA	1	-	JN707599:3616-3735	120
JN707599	MCVSyn_MCV01_1654	TGTATAATAATTTATGCAAGCCCCCTTACAAATTACTGCAAGAGAATAAGCCACTGCTCAATTATGAATTTCAAGAAAAAGAAAAAGAGGCCAGCTGTAATTGGAATTTAGTTGCTGAAT	1	-	JN707599:3615-3734	120
JN707599	MCVSyn_MCV01_1655	GTATAATAATTTATGCAAGCCCCCTTACAAATTACTGCAAGAGAATAAGCCACTGCTCAATTATGAATTTCAAGAAAAAGAAAAAGAGGCCAGCTGTAATTGGAATTTAGTTGCTGAATT	1	-	JN707599:3614-3733	120
JN707599	MCVSyn_MCV01_1656	TATAATAATTTATGCAAGCCCCCTTACAAATTACTGCAAGAGAATAAGCCACTGCTCAATTATGAATTTCAAGAAAAAGAAAAAGAGGCCAGCTGTAATTGGAATTTAGTTGCTGAATTT	1	-	JN707599:3613-3732	120
JN707599	MCVSyn_MCV01_1657	ATAATAATTTATGCAAGCCCCCTTACAAATTACTGCAAGAGAATAAGCCACTGCTCAATTATGAATTTCAAGAAAAAGAAAAAGAGGCCAGCTGTAATTGGAATTTAGTTGCTGAATTTG	1	-	JN707599:3612-3731	120
JN707599	MCVSyn_MCV01_1658	TAATAATTTATGCAAGCCCCCTTACAAATTACTGCAAGAGAATAAGCCACTGCTCAATTATGAATTTCAAGAAAAAGAAAAAGAGGCCAGCTGTAATTGGAATTTAGTTGCTGAATTTGC	1	-	JN707599:3611-3730	120
JN707599	MCVSyn_MCV01_1659	AATAATTTATGCAAGCCCCCTTACAAATTACTGCAAGAGAATAAGCCACTGCTCAATTATGAATTTCAAGAAAAAGAAAAAGAGGCCAGCTGTAATTGGAATTTAGTTGCTGAATTTGCT	1	-	JN707599:3610-3729	120
JN707599	MCVSyn_MCV01_1660	ATAATTTATGCAAGCCCCCTTACAAATTACTGCAAGAGAATAAGCCACTGCTCAATTATGAATTTCAAGAAAAAGAAAAAGAGGCCAGCTGTAATTGGAATTTAGTTGCTGAATTTGCTT	1	-	JN707599:3609-3728	120
JN707599	MCVSyn_MCV01_1661	TAATTTATGCAAGCCCCCTTACAAATTACTGCAAGAGAATAAGCCACTGCTCAATTATGAATTTCAAGAAAAAGAAAAAGAGGCCAGCTGTAATTGGAATTTAGTTGCTGAATTTGCTTG	1	-	JN707599:3608-3727	120
JN707599	MCVSyn_MCV01_1662	AATTTATGCAAGCCCCCTTACAAATTACTGCAAGAGAATAAGCCACTGCTCAATTATGAATTTCAAGAAAAAGAAAAAGAGGCCAGCTGTAATTGGAATTTAGTTGCTGAATTTGCTTGT	1	-	JN707599:3607-3726	120
JN707599	MCVSyn_MCV01_1663	ATTTATGCAAGCCCCCTTACAAATTACTGCAAGAGAATAAGCCACTGCTCAATTATGAATTTCAAGAAAAAGAAAAAGAGGCCAGCTGTAATTGGAATTTAGTTGCTGAATTTGCTTGTG	1	-	JN707599:3606-3725	120
JN707599	MCVSyn_MCV01_1664	TTTATGCAAGCCCCCTTACAAATTACTGCAAGAGAATAAGCCACTGCTCAATTATGAATTTCAAGAAAAAGAAAAAGAGGCCAGCTGTAATTGGAATTTAGTTGCTGAATTTGCTTGTGA	1	-	JN707599:3605-3724	120
JN707599	MCVSyn_MCV01_1665	TTATGCAAGCCCCCTTACAAATTACTGCAAGAGAATAAGCCACTGCTCAATTATGAATTTCAAGAAAAAGAAAAAGAGGCCAGCTGTAATTGGAATTTAGTTGCTGAATTTGCTTGTGAA	1	-	JN707599:3604-3723	120
JN707599	MCVSyn_MCV01_1666	TATGCAAGCCCCCTTACAAATTACTGCAAGAGAATAAGCCACTGCTCAATTATGAATTTCAAGAAAAAGAAAAAGAGGCCAGCTGTAATTGGAATTTAGTTGCTGAATTTGCTTGTGAAT	1	-	JN707599:3603-3722	120
JN707599	MCVSyn_MCV01_1667	ATGCAAGCCCCCTTACAAATTACTGCAAGAGAATAAGCCACTGCTCAATTATGAATTTCAAGAAAAAGAAAAAGAGGCCAGCTGTAATTGGAATTTAGTTGCTGAATTTGCTTGTGAATA	1	-	JN707599:3602-3721	120
JN707599	MCVSyn_MCV01_1668	TGCAAGCCCCCTTACAAATTACTGCAAGAGAATAAGCCACTGCTCAATTATGAATTTCAAGAAAAAGAAAAAGAGGCCAGCTGTAATTGGAATTTAGTTGCTGAATTTGCTTGTGAATAT	1	-	JN707599:3601-3720	120
JN707599	MCVSyn_MCV01_1669	GCAAGCCCCCTTACAAATTACTGCAAGAGAATAAGCCACTGCTCAATTATGAATTTCAAGAAAAAGAAAAAGAGGCCAGCTGTAATTGGAATTTAGTTGCTGAATTTGCTTGTGAATATG	1	-	JN707599:3600-3719	120
JN707599	MCVSyn_MCV01_1670	CAAGCCCCCTTACAAATTACTGCAAGAGAATAAGCCACTGCTCAATTATGAATTTCAAGAAAAAGAAAAAGAGGCCAGCTGTAATTGGAATTTAGTTGCTGAATTTGCTTGTGAATATGA	1	-	JN707599:3599-3718	120
JN707599	MCVSyn_MCV01_1671	AAGCCCCCTTACAAATTACTGCAAGAGAATAAGCCACTGCTCAATTATGAATTTCAAGAAAAAGAAAAAGAGGCCAGCTGTAATTGGAATTTAGTTGCTGAATTTGCTTGTGAATATGAG	1	-	JN707599:3598-3717	120
JN707599	MCVSyn_MCV01_1672	AGCCCCCTTACAAATTACTGCAAGAGAATAAGCCACTGCTCAATTATGAATTTCAAGAAAAAGAAAAAGAGGCCAGCTGTAATTGGAATTTAGTTGCTGAATTTGCTTGTGAATATGAGC	1	-	JN707599:3597-3716	120
JN707599	MCVSyn_MCV01_1673	GCCCCCTTACAAATTACTGCAAGAGAATAAGCCACTGCTCAATTATGAATTTCAAGAAAAAGAAAAAGAGGCCAGCTGTAATTGGAATTTAGTTGCTGAATTTGCTTGTGAATATGAGCT	1	-	JN707599:3596-3715	120
JN707599	MCVSyn_MCV01_1674	CCCCCTTACAAATTACTGCAAGAGAATAAGCCACTGCTCAATTATGAATTTCAAGAAAAAGAAAAAGAGGCCAGCTGTAATTGGAATTTAGTTGCTGAATTTGCTTGTGAATATGAGCTA	1	-	JN707599:3595-3714	120
JN707599	MCVSyn_MCV01_1675	CCCCTTACAAATTACTGCAAGAGAATAAGCCACTGCTCAATTATGAATTTCAAGAAAAAGAAAAAGAGGCCAGCTGTAATTGGAATTTAGTTGCTGAATTTGCTTGTGAATATGAGCTAG	1	-	JN707599:3594-3713	120
JN707599	MCVSyn_MCV01_1676	CCCTTACAAATTACTGCAAGAGAATAAGCCACTGCTCAATTATGAATTTCAAGAAAAAGAAAAAGAGGCCAGCTGTAATTGGAATTTAGTTGCTGAATTTGCTTGTGAATATGAGCTAGA	1	-	JN707599:3593-3712	120
JN707599	MCVSyn_MCV01_1677	CCTTACAAATTACTGCAAGAGAATAAGCCACTGCTCAATTATGAATTTCAAGAAAAAGAAAAAGAGGCCAGCTGTAATTGGAATTTAGTTGCTGAATTTGCTTGTGAATATGAGCTAGAC	1	-	JN707599:3592-3711	120
JN707599	MCVSyn_MCV01_1678	CTTACAAATTACTGCAAGAGAATAAGCCACTGCTCAATTATGAATTTCAAGAAAAAGAAAAAGAGGCCAGCTGTAATTGGAATTTAGTTGCTGAATTTGCTTGTGAATATGAGCTAGACG	1	-	JN707599:3591-3710	120
JN707599	MCVSyn_MCV01_1679	TTACAAATTACTGCAAGAGAATAAGCCACTGCTCAATTATGAATTTCAAGAAAAAGAAAAAGAGGCCAGCTGTAATTGGAATTTAGTTGCTGAATTTGCTTGTGAATATGAGCTAGACGA	1	-	JN707599:3590-3709	120
JN707599	MCVSyn_MCV01_1680	TACAAATTACTGCAAGAGAATAAGCCACTGCTCAATTATGAATTTCAAGAAAAAGAAAAAGAGGCCAGCTGTAATTGGAATTTAGTTGCTGAATTTGCTTGTGAATATGAGCTAGACGAC	1	-	JN707599:3589-3708	120
JN707599	MCVSyn_MCV01_1681	ACAAATTACTGCAAGAGAATAAGCCACTGCTCAATTATGAATTTCAAGAAAAAGAAAAAGAGGCCAGCTGTAATTGGAATTTAGTTGCTGAATTTGCTTGTGAATATGAGCTAGACGACC	1	-	JN707599:3588-3707	120
JN707599	MCVSyn_MCV01_1682	CAAATTACTGCAAGAGAATAAGCCACTGCTCAATTATGAATTTCAAGAAAAAGAAAAAGAGGCCAGCTGTAATTGGAATTTAGTTGCTGAATTTGCTTGTGAATATGAGCTAGACGACCA	1	-	JN707599:3587-3706	120
JN707599	MCVSyn_MCV01_1683	AAATTACTGCAAGAGAATAAGCCACTGCTCAATTATGAATTTCAAGAAAAAGAAAAAGAGGCCAGCTGTAATTGGAATTTAGTTGCTGAATTTGCTTGTGAATATGAGCTAGACGACCAC	1	-	JN707599:3586-3705	120
JN707599	MCVSyn_MCV01_1684	AATTACTGCAAGAGAATAAGCCACTGCTCAATTATGAATTTCAAGAAAAAGAAAAAGAGGCCAGCTGTAATTGGAATTTAGTTGCTGAATTTGCTTGTGAATATGAGCTAGACGACCACT	1	-	JN707599:3585-3704	120
JN707599	MCVSyn_MCV01_1685	ATTACTGCAAGAGAATAAGCCACTGCTCAATTATGAATTTCAAGAAAAAGAAAAAGAGGCCAGCTGTAATTGGAATTTAGTTGCTGAATTTGCTTGTGAATATGAGCTAGACGACCACTT	1	-	JN707599:3584-3703	120
JN707599	MCVSyn_MCV01_1686	TTACTGCAAGAGAATAAGCCACTGCTCAATTATGAATTTCAAGAAAAAGAAAAAGAGGCCAGCTGTAATTGGAATTTAGTTGCTGAATTTGCTTGTGAATATGAGCTAGACGACCACTTT	1	-	JN707599:3583-3702	120
JN707599	MCVSyn_MCV01_1687	TACTGCAAGAGAATAAGCCACTGCTCAATTATGAATTTCAAGAAAAAGAAAAAGAGGCCAGCTGTAATTGGAATTTAGTTGCTGAATTTGCTTGTGAATATGAGCTAGACGACCACTTTA	1	-	JN707599:3582-3701	120
JN707599	MCVSyn_MCV01_1688	ACTGCAAGAGAATAAGCCACTGCTCAATTATGAATTTCAAGAAAAAGAAAAAGAGGCCAGCTGTAATTGGAATTTAGTTGCTGAATTTGCTTGTGAATATGAGCTAGACGACCACTTTAT	1	-	JN707599:3581-3700	120
JN707599	MCVSyn_MCV01_1689	CTGCAAGAGAATAAGCCACTGCTCAATTATGAATTTCAAGAAAAAGAAAAAGAGGCCAGCTGTAATTGGAATTTAGTTGCTGAATTTGCTTGTGAATATGAGCTAGACGACCACTTTATT	1	-	JN707599:3580-3699	120
JN707599	MCVSyn_MCV01_1690	TGCAAGAGAATAAGCCACTGCTCAATTATGAATTTCAAGAAAAAGAAAAAGAGGCCAGCTGTAATTGGAATTTAGTTGCTGAATTTGCTTGTGAATATGAGCTAGACGACCACTTTATTA	1	-	JN707599:3579-3698	120
JN707599	MCVSyn_MCV01_1691	GCAAGAGAATAAGCCACTGCTCAATTATGAATTTCAAGAAAAAGAAAAAGAGGCCAGCTGTAATTGGAATTTAGTTGCTGAATTTGCTTGTGAATATGAGCTAGACGACCACTTTATTAT	1	-	JN707599:3578-3697	120
JN707599	MCVSyn_MCV01_1692	CAAGAGAATAAGCCACTGCTCAATTATGAATTTCAAGAAAAAGAAAAAGAGGCCAGCTGTAATTGGAATTTAGTTGCTGAATTTGCTTGTGAATATGAGCTAGACGACCACTTTATTATC	1	-	JN707599:3577-3696	120
JN707599	MCVSyn_MCV01_1693	AAGAGAATAAGCCACTGCTCAATTATGAATTTCAAGAAAAAGAAAAAGAGGCCAGCTGTAATTGGAATTTAGTTGCTGAATTTGCTTGTGAATATGAGCTAGACGACCACTTTATTATCT	1	-	JN707599:3576-3695	120
JN707599	MCVSyn_MCV01_1694	AGAGAATAAGCCACTGCTCAATTATGAATTTCAAGAAAAAGAAAAAGAGGCCAGCTGTAATTGGAATTTAGTTGCTGAATTTGCTTGTGAATATGAGCTAGACGACCACTTTATTATCTT	1	-	JN707599:3575-3694	120
JN707599	MCVSyn_MCV01_1695	GAGAATAAGCCACTGCTCAATTATGAATTTCAAGAAAAAGAAAAAGAGGCCAGCTGTAATTGGAATTTAGTTGCTGAATTTGCTTGTGAATATGAGCTAGACGACCACTTTATTATCTTA	1	-	JN707599:3574-3693	120
JN707599	MCVSyn_MCV01_1696	AGAATAAGCCACTGCTCAATTATGAATTTCAAGAAAAAGAAAAAGAGGCCAGCTGTAATTGGAATTTAGTTGCTGAATTTGCTTGTGAATATGAGCTAGACGACCACTTTATTATCTTAG	1	-	JN707599:3573-3692	120
JN707599	MCVSyn_MCV01_1697	GAATAAGCCACTGCTCAATTATGAATTTCAAGAAAAAGAAAAAGAGGCCAGCTGTAATTGGAATTTAGTTGCTGAATTTGCTTGTGAATATGAGCTAGACGACCACTTTATTATCTTAGC	1	-	JN707599:3572-3691	120
JN707599	MCVSyn_MCV01_1698	AATAAGCCACTGCTCAATTATGAATTTCAAGAAAAAGAAAAAGAGGCCAGCTGTAATTGGAATTTAGTTGCTGAATTTGCTTGTGAATATGAGCTAGACGACCACTTTATTATCTTAGCC	1	-	JN707599:3571-3690	120
JN707599	MCVSyn_MCV01_1699	ATAAGCCACTGCTCAATTATGAATTTCAAGAAAAAGAAAAAGAGGCCAGCTGTAATTGGAATTTAGTTGCTGAATTTGCTTGTGAATATGAGCTAGACGACCACTTTATTATCTTAGCCC	1	-	JN707599:3570-3689	120
JN707599	MCVSyn_MCV01_1700	TAAGCCACTGCTCAATTATGAATTTCAAGAAAAAGAAAAAGAGGCCAGCTGTAATTGGAATTTAGTTGCTGAATTTGCTTGTGAATATGAGCTAGACGACCACTTTATTATCTTAGCCCA	1	-	JN707599:3569-3688	120
JN707599	MCVSyn_MCV01_1701	AAGCCACTGCTCAATTATGAATTTCAAGAAAAAGAAAAAGAGGCCAGCTGTAATTGGAATTTAGTTGCTGAATTTGCTTGTGAATATGAGCTAGACGACCACTTTATTATCTTAGCCCAT	1	-	JN707599:3568-3687	120
JN707599	MCVSyn_MCV01_1702	AGCCACTGCTCAATTATGAATTTCAAGAAAAAGAAAAAGAGGCCAGCTGTAATTGGAATTTAGTTGCTGAATTTGCTTGTGAATATGAGCTAGACGACCACTTTATTATCTTAGCCCATT	1	-	JN707599:3567-3686	120
JN707599	MCVSyn_MCV01_1703	GCCACTGCTCAATTATGAATTTCAAGAAAAAGAAAAAGAGGCCAGCTGTAATTGGAATTTAGTTGCTGAATTTGCTTGTGAATATGAGCTAGACGACCACTTTATTATCTTAGCCCATTA	1	-	JN707599:3566-3685	120
JN707599	MCVSyn_MCV01_1704	CCACTGCTCAATTATGAATTTCAAGAAAAAGAAAAAGAGGCCAGCTGTAATTGGAATTTAGTTGCTGAATTTGCTTGTGAATATGAGCTAGACGACCACTTTATTATCTTAGCCCATTAT	1	-	JN707599:3565-3684	120
JN707599	MCVSyn_MCV01_1705	CACTGCTCAATTATGAATTTCAAGAAAAAGAAAAAGAGGCCAGCTGTAATTGGAATTTAGTTGCTGAATTTGCTTGTGAATATGAGCTAGACGACCACTTTATTATCTTAGCCCATTATC	1	-	JN707599:3564-3683	120
JN707599	MCVSyn_MCV01_1706	ACTGCTCAATTATGAATTTCAAGAAAAAGAAAAAGAGGCCAGCTGTAATTGGAATTTAGTTGCTGAATTTGCTTGTGAATATGAGCTAGACGACCACTTTATTATCTTAGCCCATTATCT	1	-	JN707599:3563-3682	120
JN707599	MCVSyn_MCV01_1707	CTGCTCAATTATGAATTTCAAGAAAAAGAAAAAGAGGCCAGCTGTAATTGGAATTTAGTTGCTGAATTTGCTTGTGAATATGAGCTAGACGACCACTTTATTATCTTAGCCCATTATCTA	1	-	JN707599:3562-3681	120
JN707599	MCVSyn_MCV01_1708	TGCTCAATTATGAATTTCAAGAAAAAGAAAAAGAGGCCAGCTGTAATTGGAATTTAGTTGCTGAATTTGCTTGTGAATATGAGCTAGACGACCACTTTATTATCTTAGCCCATTATCTAG	1	-	JN707599:3561-3680	120
JN707599	MCVSyn_MCV01_1709	GCTCAATTATGAATTTCAAGAAAAAGAAAAAGAGGCCAGCTGTAATTGGAATTTAGTTGCTGAATTTGCTTGTGAATATGAGCTAGACGACCACTTTATTATCTTAGCCCATTATCTAGA	1	-	JN707599:3560-3679	120
JN707599	MCVSyn_MCV01_1710	CTCAATTATGAATTTCAAGAAAAAGAAAAAGAGGCCAGCTGTAATTGGAATTTAGTTGCTGAATTTGCTTGTGAATATGAGCTAGACGACCACTTTATTATCTTAGCCCATTATCTAGAC	1	-	JN707599:3559-3678	120
JN707599	MCVSyn_MCV01_1711	TCAATTATGAATTTCAAGAAAAAGAAAAAGAGGCCAGCTGTAATTGGAATTTAGTTGCTGAATTTGCTTGTGAATATGAGCTAGACGACCACTTTATTATCTTAGCCCATTATCTAGACT	1	-	JN707599:3558-3677	120
JN707599	MCVSyn_MCV01_1712	CAATTATGAATTTCAAGAAAAAGAAAAAGAGGCCAGCTGTAATTGGAATTTAGTTGCTGAATTTGCTTGTGAATATGAGCTAGACGACCACTTTATTATCTTAGCCCATTATCTAGACTT	1	-	JN707599:3557-3676	120
JN707599	MCVSyn_MCV01_1713	AATTATGAATTTCAAGAAAAAGAAAAAGAGGCCAGCTGTAATTGGAATTTAGTTGCTGAATTTGCTTGTGAATATGAGCTAGACGACCACTTTATTATCTTAGCCCATTATCTAGACTTT	1	-	JN707599:3556-3675	120
JN707599	MCVSyn_MCV01_1714	ATTATGAATTTCAAGAAAAAGAAAAAGAGGCCAGCTGTAATTGGAATTTAGTTGCTGAATTTGCTTGTGAATATGAGCTAGACGACCACTTTATTATCTTAGCCCATTATCTAGACTTTG	1	-	JN707599:3555-3674	120
JN707599	MCVSyn_MCV01_1715	TTATGAATTTCAAGAAAAAGAAAAAGAGGCCAGCTGTAATTGGAATTTAGTTGCTGAATTTGCTTGTGAATATGAGCTAGACGACCACTTTATTATCTTAGCCCATTATCTAGACTTTGC	1	-	JN707599:3554-3673	120
JN707599	MCVSyn_MCV01_1716	TATGAATTTCAAGAAAAAGAAAAAGAGGCCAGCTGTAATTGGAATTTAGTTGCTGAATTTGCTTGTGAATATGAGCTAGACGACCACTTTATTATCTTAGCCCATTATCTAGACTTTGCA	1	-	JN707599:3553-3672	120
JN707599	MCVSyn_MCV01_1717	ATGAATTTCAAGAAAAAGAAAAAGAGGCCAGCTGTAATTGGAATTTAGTTGCTGAATTTGCTTGTGAATATGAGCTAGACGACCACTTTATTATCTTAGCCCATTATCTAGACTTTGCAA	1	-	JN707599:3552-3671	120
JN707599	MCVSyn_MCV01_1718	TGAATTTCAAGAAAAAGAAAAAGAGGCCAGCTGTAATTGGAATTTAGTTGCTGAATTTGCTTGTGAATATGAGCTAGACGACCACTTTATTATCTTAGCCCATTATCTAGACTTTGCAAA	1	-	JN707599:3551-3670	120
JN707599	MCVSyn_MCV01_1719	GAATTTCAAGAAAAAGAAAAAGAGGCCAGCTGTAATTGGAATTTAGTTGCTGAATTTGCTTGTGAATATGAGCTAGACGACCACTTTATTATCTTAGCCCATTATCTAGACTTTGCAAAA	1	-	JN707599:3550-3669	120
JN707599	MCVSyn_MCV01_1720	AATTTCAAGAAAAAGAAAAAGAGGCCAGCTGTAATTGGAATTTAGTTGCTGAATTTGCTTGTGAATATGAGCTAGACGACCACTTTATTATCTTAGCCCATTATCTAGACTTTGCAAAAC	1	-	JN707599:3549-3668	120
JN707599	MCVSyn_MCV01_1721	ATTTCAAGAAAAAGAAAAAGAGGCCAGCTGTAATTGGAATTTAGTTGCTGAATTTGCTTGTGAATATGAGCTAGACGACCACTTTATTATCTTAGCCCATTATCTAGACTTTGCAAAACC	1	-	JN707599:3548-3667	120
JN707599	MCVSyn_MCV01_1722	TTTCAAGAAAAAGAAAAAGAGGCCAGCTGTAATTGGAATTTAGTTGCTGAATTTGCTTGTGAATATGAGCTAGACGACCACTTTATTATCTTAGCCCATTATCTAGACTTTGCAAAACCA	1	-	JN707599:3547-3666	120
JN707599	MCVSyn_MCV01_1723	TTCAAGAAAAAGAAAAAGAGGCCAGCTGTAATTGGAATTTAGTTGCTGAATTTGCTTGTGAATATGAGCTAGACGACCACTTTATTATCTTAGCCCATTATCTAGACTTTGCAAAACCAT	1	-	JN707599:3546-3665	120
JN707599	MCVSyn_MCV01_1724	TCAAGAAAAAGAAAAAGAGGCCAGCTGTAATTGGAATTTAGTTGCTGAATTTGCTTGTGAATATGAGCTAGACGACCACTTTATTATCTTAGCCCATTATCTAGACTTTGCAAAACCATT	1	-	JN707599:3545-3664	120
JN707599	MCVSyn_MCV01_1725	CAAGAAAAAGAAAAAGAGGCCAGCTGTAATTGGAATTTAGTTGCTGAATTTGCTTGTGAATATGAGCTAGACGACCACTTTATTATCTTAGCCCATTATCTAGACTTTGCAAAACCATTT	1	-	JN707599:3544-3663	120
JN707599	MCVSyn_MCV01_1726	AAGAAAAAGAAAAAGAGGCCAGCTGTAATTGGAATTTAGTTGCTGAATTTGCTTGTGAATATGAGCTAGACGACCACTTTATTATCTTAGCCCATTATCTAGACTTTGCAAAACCATTTC	1	-	JN707599:3543-3662	120
JN707599	MCVSyn_MCV01_1727	AGAAAAAGAAAAAGAGGCCAGCTGTAATTGGAATTTAGTTGCTGAATTTGCTTGTGAATATGAGCTAGACGACCACTTTATTATCTTAGCCCATTATCTAGACTTTGCAAAACCATTTCC	1	-	JN707599:3542-3661	120
JN707599	MCVSyn_MCV01_1728	GAAAAAGAAAAAGAGGCCAGCTGTAATTGGAATTTAGTTGCTGAATTTGCTTGTGAATATGAGCTAGACGACCACTTTATTATCTTAGCCCATTATCTAGACTTTGCAAAACCATTTCCT	1	-	JN707599:3541-3660	120
JN707599	MCVSyn_MCV01_1729	AAAAAGAAAAAGAGGCCAGCTGTAATTGGAATTTAGTTGCTGAATTTGCTTGTGAATATGAGCTAGACGACCACTTTATTATCTTAGCCCATTATCTAGACTTTGCAAAACCATTTCCTT	1	-	JN707599:3540-3659	120
JN707599	MCVSyn_MCV01_1730	AAAAGAAAAAGAGGCCAGCTGTAATTGGAATTTAGTTGCTGAATTTGCTTGTGAATATGAGCTAGACGACCACTTTATTATCTTAGCCCATTATCTAGACTTTGCAAAACCATTTCCTTG	1	-	JN707599:3539-3658	120
JN707599	MCVSyn_MCV01_1731	AAAGAAAAAGAGGCCAGCTGTAATTGGAATTTAGTTGCTGAATTTGCTTGTGAATATGAGCTAGACGACCACTTTATTATCTTAGCCCATTATCTAGACTTTGCAAAACCATTTCCTTGC	1	-	JN707599:3538-3657	120
JN707599	MCVSyn_MCV01_1732	AAGAAAAAGAGGCCAGCTGTAATTGGAATTTAGTTGCTGAATTTGCTTGTGAATATGAGCTAGACGACCACTTTATTATCTTAGCCCATTATCTAGACTTTGCAAAACCATTTCCTTGCC	1	-	JN707599:3537-3656	120
JN707599	MCVSyn_MCV01_1733	AGAAAAAGAGGCCAGCTGTAATTGGAATTTAGTTGCTGAATTTGCTTGTGAATATGAGCTAGACGACCACTTTATTATCTTAGCCCATTATCTAGACTTTGCAAAACCATTTCCTTGCCA	1	-	JN707599:3536-3655	120
JN707599	MCVSyn_MCV01_1734	GAAAAAGAGGCCAGCTGTAATTGGAATTTAGTTGCTGAATTTGCTTGTGAATATGAGCTAGACGACCACTTTATTATCTTAGCCCATTATCTAGACTTTGCAAAACCATTTCCTTGCCAA	1	-	JN707599:3535-3654	120
JN707599	MCVSyn_MCV01_1735	AAAAAGAGGCCAGCTGTAATTGGAATTTAGTTGCTGAATTTGCTTGTGAATATGAGCTAGACGACCACTTTATTATCTTAGCCCATTATCTAGACTTTGCAAAACCATTTCCTTGCCAAA	1	-	JN707599:3534-3653	120
JN707599	MCVSyn_MCV01_1736	AAAAGAGGCCAGCTGTAATTGGAATTTAGTTGCTGAATTTGCTTGTGAATATGAGCTAGACGACCACTTTATTATCTTAGCCCATTATCTAGACTTTGCAAAACCATTTCCTTGCCAAAA	1	-	JN707599:3533-3652	120
JN707599	MCVSyn_MCV01_1737	AAAGAGGCCAGCTGTAATTGGAATTTAGTTGCTGAATTTGCTTGTGAATATGAGCTAGACGACCACTTTATTATCTTAGCCCATTATCTAGACTTTGCAAAACCATTTCCTTGCCAAAAG	1	-	JN707599:3532-3651	120
JN707599	MCVSyn_MCV01_1738	AAGAGGCCAGCTGTAATTGGAATTTAGTTGCTGAATTTGCTTGTGAATATGAGCTAGACGACCACTTTATTATCTTAGCCCATTATCTAGACTTTGCAAAACCATTTCCTTGCCAAAAGT	1	-	JN707599:3531-3650	120
JN707599	MCVSyn_MCV01_1739	AGAGGCCAGCTGTAATTGGAATTTAGTTGCTGAATTTGCTTGTGAATATGAGCTAGACGACCACTTTATTATCTTAGCCCATTATCTAGACTTTGCAAAACCATTTCCTTGCCAAAAGTG	1	-	JN707599:3530-3649	120
JN707599	MCVSyn_MCV01_1740	GAGGCCAGCTGTAATTGGAATTTAGTTGCTGAATTTGCTTGTGAATATGAGCTAGACGACCACTTTATTATCTTAGCCCATTATCTAGACTTTGCAAAACCATTTCCTTGCCAAAAGTGT	1	-	JN707599:3529-3648	120
JN707599	MCVSyn_MCV01_1741	AGGCCAGCTGTAATTGGAATTTAGTTGCTGAATTTGCTTGTGAATATGAGCTAGACGACCACTTTATTATCTTAGCCCATTATCTAGACTTTGCAAAACCATTTCCTTGCCAAAAGTGTG	1	-	JN707599:3528-3647	120
JN707599	MCVSyn_MCV01_1742	GGCCAGCTGTAATTGGAATTTAGTTGCTGAATTTGCTTGTGAATATGAGCTAGACGACCACTTTATTATCTTAGCCCATTATCTAGACTTTGCAAAACCATTTCCTTGCCAAAAGTGTGA	1	-	JN707599:3527-3646	120
JN707599	MCVSyn_MCV01_1743	GCCAGCTGTAATTGGAATTTAGTTGCTGAATTTGCTTGTGAATATGAGCTAGACGACCACTTTATTATCTTAGCCCATTATCTAGACTTTGCAAAACCATTTCCTTGCCAAAAGTGTGAA	1	-	JN707599:3526-3645	120
JN707599	MCVSyn_MCV01_1744	CCAGCTGTAATTGGAATTTAGTTGCTGAATTTGCTTGTGAATATGAGCTAGACGACCACTTTATTATCTTAGCCCATTATCTAGACTTTGCAAAACCATTTCCTTGCCAAAAGTGTGAAA	1	-	JN707599:3525-3644	120
JN707599	MCVSyn_MCV01_1745	CAGCTGTAATTGGAATTTAGTTGCTGAATTTGCTTGTGAATATGAGCTAGACGACCACTTTATTATCTTAGCCCATTATCTAGACTTTGCAAAACCATTTCCTTGCCAAAAGTGTGAAAA	1	-	JN707599:3524-3643	120
JN707599	MCVSyn_MCV01_1746	AGCTGTAATTGGAATTTAGTTGCTGAATTTGCTTGTGAATATGAGCTAGACGACCACTTTATTATCTTAGCCCATTATCTAGACTTTGCAAAACCATTTCCTTGCCAAAAGTGTGAAAAC	1	-	JN707599:3523-3642	120
JN707599	MCVSyn_MCV01_1747	GCTGTAATTGGAATTTAGTTGCTGAATTTGCTTGTGAATATGAGCTAGACGACCACTTTATTATCTTAGCCCATTATCTAGACTTTGCAAAACCATTTCCTTGCCAAAAGTGTGAAAACA	1	-	JN707599:3522-3641	120
JN707599	MCVSyn_MCV01_1748	CTGTAATTGGAATTTAGTTGCTGAATTTGCTTGTGAATATGAGCTAGACGACCACTTTATTATCTTAGCCCATTATCTAGACTTTGCAAAACCATTTCCTTGCCAAAAGTGTGAAAACAG	1	-	JN707599:3521-3640	120
JN707599	MCVSyn_MCV01_1749	TGTAATTGGAATTTAGTTGCTGAATTTGCTTGTGAATATGAGCTAGACGACCACTTTATTATCTTAGCCCATTATCTAGACTTTGCAAAACCATTTCCTTGCCAAAAGTGTGAAAACAGA	1	-	JN707599:3520-3639	120
JN707599	MCVSyn_MCV01_1750	GTAATTGGAATTTAGTTGCTGAATTTGCTTGTGAATATGAGCTAGACGACCACTTTATTATCTTAGCCCATTATCTAGACTTTGCAAAACCATTTCCTTGCCAAAAGTGTGAAAACAGAT	1	-	JN707599:3519-3638	120
JN707599	MCVSyn_MCV01_1751	TAATTGGAATTTAGTTGCTGAATTTGCTTGTGAATATGAGCTAGACGACCACTTTATTATCTTAGCCCATTATCTAGACTTTGCAAAACCATTTCCTTGCCAAAAGTGTGAAAACAGATC	1	-	JN707599:3518-3637	120
JN707599	MCVSyn_MCV01_1752	AATTGGAATTTAGTTGCTGAATTTGCTTGTGAATATGAGCTAGACGACCACTTTATTATCTTAGCCCATTATCTAGACTTTGCAAAACCATTTCCTTGCCAAAAGTGTGAAAACAGATCT	1	-	JN707599:3517-3636	120
JN707599	MCVSyn_MCV01_1753	ATTGGAATTTAGTTGCTGAATTTGCTTGTGAATATGAGCTAGACGACCACTTTATTATCTTAGCCCATTATCTAGACTTTGCAAAACCATTTCCTTGCCAAAAGTGTGAAAACAGATCTC	1	-	JN707599:3516-3635	120
JN707599	MCVSyn_MCV01_1754	TTGGAATTTAGTTGCTGAATTTGCTTGTGAATATGAGCTAGACGACCACTTTATTATCTTAGCCCATTATCTAGACTTTGCAAAACCATTTCCTTGCCAAAAGTGTGAAAACAGATCTCG	1	-	JN707599:3515-3634	120
JN707599	MCVSyn_MCV01_1755	TGGAATTTAGTTGCTGAATTTGCTTGTGAATATGAGCTAGACGACCACTTTATTATCTTAGCCCATTATCTAGACTTTGCAAAACCATTTCCTTGCCAAAAGTGTGAAAACAGATCTCGC	1	-	JN707599:3514-3633	120
JN707599	MCVSyn_MCV01_1756	GGAATTTAGTTGCTGAATTTGCTTGTGAATATGAGCTAGACGACCACTTTATTATCTTAGCCCATTATCTAGACTTTGCAAAACCATTTCCTTGCCAAAAGTGTGAAAACAGATCTCGCC	1	-	JN707599:3513-3632	120
JN707599	MCVSyn_MCV01_1757	GAATTTAGTTGCTGAATTTGCTTGTGAATATGAGCTAGACGACCACTTTATTATCTTAGCCCATTATCTAGACTTTGCAAAACCATTTCCTTGCCAAAAGTGTGAAAACAGATCTCGCCT	1	-	JN707599:3512-3631	120
JN707599	MCVSyn_MCV01_1758	AATTTAGTTGCTGAATTTGCTTGTGAATATGAGCTAGACGACCACTTTATTATCTTAGCCCATTATCTAGACTTTGCAAAACCATTTCCTTGCCAAAAGTGTGAAAACAGATCTCGCCTC	1	-	JN707599:3511-3630	120
JN707599	MCVSyn_MCV01_1759	ATTTAGTTGCTGAATTTGCTTGTGAATATGAGCTAGACGACCACTTTATTATCTTAGCCCATTATCTAGACTTTGCAAAACCATTTCCTTGCCAAAAGTGTGAAAACAGATCTCGCCTCA	1	-	JN707599:3510-3629	120
JN707599	MCVSyn_MCV01_1760	TTTAGTTGCTGAATTTGCTTGTGAATATGAGCTAGACGACCACTTTATTATCTTAGCCCATTATCTAGACTTTGCAAAACCATTTCCTTGCCAAAAGTGTGAAAACAGATCTCGCCTCAA	1	-	JN707599:3509-3628	120
JN707599	MCVSyn_MCV01_1761	TTAGTTGCTGAATTTGCTTGTGAATATGAGCTAGACGACCACTTTATTATCTTAGCCCATTATCTAGACTTTGCAAAACCATTTCCTTGCCAAAAGTGTGAAAACAGATCTCGCCTCAAA	1	-	JN707599:3508-3627	120
JN707599	MCVSyn_MCV01_1762	TAGTTGCTGAATTTGCTTGTGAATATGAGCTAGACGACCACTTTATTATCTTAGCCCATTATCTAGACTTTGCAAAACCATTTCCTTGCCAAAAGTGTGAAAACAGATCTCGCCTCAAAC	1	-	JN707599:3507-3626	120
JN707599	MCVSyn_MCV01_1763	AGTTGCTGAATTTGCTTGTGAATATGAGCTAGACGACCACTTTATTATCTTAGCCCATTATCTAGACTTTGCAAAACCATTTCCTTGCCAAAAGTGTGAAAACAGATCTCGCCTCAAACC	1	-	JN707599:3506-3625	120
JN707599	MCVSyn_MCV01_1764	GTTGCTGAATTTGCTTGTGAATATGAGCTAGACGACCACTTTATTATCTTAGCCCATTATCTAGACTTTGCAAAACCATTTCCTTGCCAAAAGTGTGAAAACAGATCTCGCCTCAAACCT	1	-	JN707599:3505-3624	120
JN707599	MCVSyn_MCV01_1765	TTGCTGAATTTGCTTGTGAATATGAGCTAGACGACCACTTTATTATCTTAGCCCATTATCTAGACTTTGCAAAACCATTTCCTTGCCAAAAGTGTGAAAACAGATCTCGCCTCAAACCTC	1	-	JN707599:3504-3623	120
JN707599	MCVSyn_MCV01_1766	TGCTGAATTTGCTTGTGAATATGAGCTAGACGACCACTTTATTATCTTAGCCCATTATCTAGACTTTGCAAAACCATTTCCTTGCCAAAAGTGTGAAAACAGATCTCGCCTCAAACCTCA	1	-	JN707599:3503-3622	120
JN707599	MCVSyn_MCV01_1767	GCTGAATTTGCTTGTGAATATGAGCTAGACGACCACTTTATTATCTTAGCCCATTATCTAGACTTTGCAAAACCATTTCCTTGCCAAAAGTGTGAAAACAGATCTCGCCTCAAACCTCAC	1	-	JN707599:3502-3621	120
JN707599	MCVSyn_MCV01_1768	CTGAATTTGCTTGTGAATATGAGCTAGACGACCACTTTATTATCTTAGCCCATTATCTAGACTTTGCAAAACCATTTCCTTGCCAAAAGTGTGAAAACAGATCTCGCCTCAAACCTCACA	1	-	JN707599:3501-3620	120
JN707599	MCVSyn_MCV01_1769	TGAATTTGCTTGTGAATATGAGCTAGACGACCACTTTATTATCTTAGCCCATTATCTAGACTTTGCAAAACCATTTCCTTGCCAAAAGTGTGAAAACAGATCTCGCCTCAAACCTCACAA	1	-	JN707599:3500-3619	120
JN707599	MCVSyn_MCV01_1770	GAATTTGCTTGTGAATATGAGCTAGACGACCACTTTATTATCTTAGCCCATTATCTAGACTTTGCAAAACCATTTCCTTGCCAAAAGTGTGAAAACAGATCTCGCCTCAAACCTCACAAG	1	-	JN707599:3499-3618	120
JN707599	MCVSyn_MCV01_1771	AATTTGCTTGTGAATATGAGCTAGACGACCACTTTATTATCTTAGCCCATTATCTAGACTTTGCAAAACCATTTCCTTGCCAAAAGTGTGAAAACAGATCTCGCCTCAAACCTCACAAGG	1	-	JN707599:3498-3617	120
JN707599	MCVSyn_MCV01_1772	ATTTGCTTGTGAATATGAGCTAGACGACCACTTTATTATCTTAGCCCATTATCTAGACTTTGCAAAACCATTTCCTTGCCAAAAGTGTGAAAACAGATCTCGCCTCAAACCTCACAAGGC	1	-	JN707599:3497-3616	120
JN707599	MCVSyn_MCV01_1773	TTTGCTTGTGAATATGAGCTAGACGACCACTTTATTATCTTAGCCCATTATCTAGACTTTGCAAAACCATTTCCTTGCCAAAAGTGTGAAAACAGATCTCGCCTCAAACCTCACAAGGCT	1	-	JN707599:3496-3615	120
JN707599	MCVSyn_MCV01_1774	TTGCTTGTGAATATGAGCTAGACGACCACTTTATTATCTTAGCCCATTATCTAGACTTTGCAAAACCATTTCCTTGCCAAAAGTGTGAAAACAGATCTCGCCTCAAACCTCACAAGGCTC	1	-	JN707599:3495-3614	120
JN707599	MCVSyn_MCV01_1775	TGCTTGTGAATATGAGCTAGACGACCACTTTATTATCTTAGCCCATTATCTAGACTTTGCAAAACCATTTCCTTGCCAAAAGTGTGAAAACAGATCTCGCCTCAAACCTCACAAGGCTCA	1	-	JN707599:3494-3613	120
JN707599	MCVSyn_MCV01_1776	GCTTGTGAATATGAGCTAGACGACCACTTTATTATCTTAGCCCATTATCTAGACTTTGCAAAACCATTTCCTTGCCAAAAGTGTGAAAACAGATCTCGCCTCAAACCTCACAAGGCTCAT	1	-	JN707599:3493-3612	120
JN707599	MCVSyn_MCV01_1777	CTTGTGAATATGAGCTAGACGACCACTTTATTATCTTAGCCCATTATCTAGACTTTGCAAAACCATTTCCTTGCCAAAAGTGTGAAAACAGATCTCGCCTCAAACCTCACAAGGCTCATG	1	-	JN707599:3492-3611	120
JN707599	MCVSyn_MCV01_1778	TTGTGAATATGAGCTAGACGACCACTTTATTATCTTAGCCCATTATCTAGACTTTGCAAAACCATTTCCTTGCCAAAAGTGTGAAAACAGATCTCGCCTCAAACCTCACAAGGCTCATGA	1	-	JN707599:3491-3610	120
JN707599	MCVSyn_MCV01_1779	TGTGAATATGAGCTAGACGACCACTTTATTATCTTAGCCCATTATCTAGACTTTGCAAAACCATTTCCTTGCCAAAAGTGTGAAAACAGATCTCGCCTCAAACCTCACAAGGCTCATGAG	1	-	JN707599:3490-3609	120
JN707599	MCVSyn_MCV01_1780	GTGAATATGAGCTAGACGACCACTTTATTATCTTAGCCCATTATCTAGACTTTGCAAAACCATTTCCTTGCCAAAAGTGTGAAAACAGATCTCGCCTCAAACCTCACAAGGCTCATGAGG	1	-	JN707599:3489-3608	120
JN707599	MCVSyn_MCV01_1781	TGAATATGAGCTAGACGACCACTTTATTATCTTAGCCCATTATCTAGACTTTGCAAAACCATTTCCTTGCCAAAAGTGTGAAAACAGATCTCGCCTCAAACCTCACAAGGCTCATGAGGC	1	-	JN707599:3488-3607	120
JN707599	MCVSyn_MCV01_1782	GAATATGAGCTAGACGACCACTTTATTATCTTAGCCCATTATCTAGACTTTGCAAAACCATTTCCTTGCCAAAAGTGTGAAAACAGATCTCGCCTCAAACCTCACAAGGCTCATGAGGCT	1	-	JN707599:3487-3606	120
JN707599	MCVSyn_MCV01_1783	AATATGAGCTAGACGACCACTTTATTATCTTAGCCCATTATCTAGACTTTGCAAAACCATTTCCTTGCCAAAAGTGTGAAAACAGATCTCGCCTCAAACCTCACAAGGCTCATGAGGCTC	1	-	JN707599:3486-3605	120
JN707599	MCVSyn_MCV01_1784	ATATGAGCTAGACGACCACTTTATTATCTTAGCCCATTATCTAGACTTTGCAAAACCATTTCCTTGCCAAAAGTGTGAAAACAGATCTCGCCTCAAACCTCACAAGGCTCATGAGGCTCA	1	-	JN707599:3485-3604	120
JN707599	MCVSyn_MCV01_1785	TATGAGCTAGACGACCACTTTATTATCTTAGCCCATTATCTAGACTTTGCAAAACCATTTCCTTGCCAAAAGTGTGAAAACAGATCTCGCCTCAAACCTCACAAGGCTCATGAGGCTCAT	1	-	JN707599:3484-3603	120
JN707599	MCVSyn_MCV01_1786	ATGAGCTAGACGACCACTTTATTATCTTAGCCCATTATCTAGACTTTGCAAAACCATTTCCTTGCCAAAAGTGTGAAAACAGATCTCGCCTCAAACCTCACAAGGCTCATGAGGCTCATC	1	-	JN707599:3483-3602	120
JN707599	MCVSyn_MCV01_1787	TGAGCTAGACGACCACTTTATTATCTTAGCCCATTATCTAGACTTTGCAAAACCATTTCCTTGCCAAAAGTGTGAAAACAGATCTCGCCTCAAACCTCACAAGGCTCATGAGGCTCATCA	1	-	JN707599:3482-3601	120
JN707599	MCVSyn_MCV01_1788	GAGCTAGACGACCACTTTATTATCTTAGCCCATTATCTAGACTTTGCAAAACCATTTCCTTGCCAAAAGTGTGAAAACAGATCTCGCCTCAAACCTCACAAGGCTCATGAGGCTCATCAT	1	-	JN707599:3481-3600	120
JN707599	MCVSyn_MCV01_1789	AGCTAGACGACCACTTTATTATCTTAGCCCATTATCTAGACTTTGCAAAACCATTTCCTTGCCAAAAGTGTGAAAACAGATCTCGCCTCAAACCTCACAAGGCTCATGAGGCTCATCATT	1	-	JN707599:3480-3599	120
JN707599	MCVSyn_MCV01_1790	GCTAGACGACCACTTTATTATCTTAGCCCATTATCTAGACTTTGCAAAACCATTTCCTTGCCAAAAGTGTGAAAACAGATCTCGCCTCAAACCTCACAAGGCTCATGAGGCTCATCATTC	1	-	JN707599:3479-3598	120
JN707599	MCVSyn_MCV01_1791	CTAGACGACCACTTTATTATCTTAGCCCATTATCTAGACTTTGCAAAACCATTTCCTTGCCAAAAGTGTGAAAACAGATCTCGCCTCAAACCTCACAAGGCTCATGAGGCTCATCATTCT	1	-	JN707599:3478-3597	120
JN707599	MCVSyn_MCV01_1792	TAGACGACCACTTTATTATCTTAGCCCATTATCTAGACTTTGCAAAACCATTTCCTTGCCAAAAGTGTGAAAACAGATCTCGCCTCAAACCTCACAAGGCTCATGAGGCTCATCATTCTA	1	-	JN707599:3477-3596	120
JN707599	MCVSyn_MCV01_1793	AGACGACCACTTTATTATCTTAGCCCATTATCTAGACTTTGCAAAACCATTTCCTTGCCAAAAGTGTGAAAACAGATCTCGCCTCAAACCTCACAAGGCTCATGAGGCTCATCATTCTAA	1	-	JN707599:3476-3595	120
JN707599	MCVSyn_MCV01_1794	GACGACCACTTTATTATCTTAGCCCATTATCTAGACTTTGCAAAACCATTTCCTTGCCAAAAGTGTGAAAACAGATCTCGCCTCAAACCTCACAAGGCTCATGAGGCTCATCATTCTAAT	1	-	JN707599:3475-3594	120
JN707599	MCVSyn_MCV01_1795	ACGACCACTTTATTATCTTAGCCCATTATCTAGACTTTGCAAAACCATTTCCTTGCCAAAAGTGTGAAAACAGATCTCGCCTCAAACCTCACAAGGCTCATGAGGCTCATCATTCTAATG	1	-	JN707599:3474-3593	120
JN707599	MCVSyn_MCV01_1796	CGACCACTTTATTATCTTAGCCCATTATCTAGACTTTGCAAAACCATTTCCTTGCCAAAAGTGTGAAAACAGATCTCGCCTCAAACCTCACAAGGCTCATGAGGCTCATCATTCTAATGC	1	-	JN707599:3473-3592	120
JN707599	MCVSyn_MCV01_1797	GACCACTTTATTATCTTAGCCCATTATCTAGACTTTGCAAAACCATTTCCTTGCCAAAAGTGTGAAAACAGATCTCGCCTCAAACCTCACAAGGCTCATGAGGCTCATCATTCTAATGCT	1	-	JN707599:3472-3591	120
JN707599	MCVSyn_MCV01_1798	ACCACTTTATTATCTTAGCCCATTATCTAGACTTTGCAAAACCATTTCCTTGCCAAAAGTGTGAAAACAGATCTCGCCTCAAACCTCACAAGGCTCATGAGGCTCATCATTCTAATGCTA	1	-	JN707599:3471-3590	120
JN707599	MCVSyn_MCV01_1799	CCACTTTATTATCTTAGCCCATTATCTAGACTTTGCAAAACCATTTCCTTGCCAAAAGTGTGAAAACAGATCTCGCCTCAAACCTCACAAGGCTCATGAGGCTCATCATTCTAATGCTAA	1	-	JN707599:3470-3589	120
JN707599	MCVSyn_MCV01_1800	CACTTTATTATCTTAGCCCATTATCTAGACTTTGCAAAACCATTTCCTTGCCAAAAGTGTGAAAACAGATCTCGCCTCAAACCTCACAAGGCTCATGAGGCTCATCATTCTAATGCTAAG	1	-	JN707599:3469-3588	120
JN707599	MCVSyn_MCV01_1801	ACTTTATTATCTTAGCCCATTATCTAGACTTTGCAAAACCATTTCCTTGCCAAAAGTGTGAAAACAGATCTCGCCTCAAACCTCACAAGGCTCATGAGGCTCATCATTCTAATGCTAAGC	1	-	JN707599:3468-3587	120
JN707599	MCVSyn_MCV01_1802	CTTTATTATCTTAGCCCATTATCTAGACTTTGCAAAACCATTTCCTTGCCAAAAGTGTGAAAACAGATCTCGCCTCAAACCTCACAAGGCTCATGAGGCTCATCATTCTAATGCTAAGCT	1	-	JN707599:3467-3586	120
JN707599	MCVSyn_MCV01_1803	TTTATTATCTTAGCCCATTATCTAGACTTTGCAAAACCATTTCCTTGCCAAAAGTGTGAAAACAGATCTCGCCTCAAACCTCACAAGGCTCATGAGGCTCATCATTCTAATGCTAAGCTA	1	-	JN707599:3466-3585	120
JN707599	MCVSyn_MCV01_1804	TTATTATCTTAGCCCATTATCTAGACTTTGCAAAACCATTTCCTTGCCAAAAGTGTGAAAACAGATCTCGCCTCAAACCTCACAAGGCTCATGAGGCTCATCATTCTAATGCTAAGCTAT	1	-	JN707599:3465-3584	120
JN707599	MCVSyn_MCV01_1805	TATTATCTTAGCCCATTATCTAGACTTTGCAAAACCATTTCCTTGCCAAAAGTGTGAAAACAGATCTCGCCTCAAACCTCACAAGGCTCATGAGGCTCATCATTCTAATGCTAAGCTATT	1	-	JN707599:3464-3583	120
JN707599	MCVSyn_MCV01_1806	ATTATCTTAGCCCATTATCTAGACTTTGCAAAACCATTTCCTTGCCAAAAGTGTGAAAACAGATCTCGCCTCAAACCTCACAAGGCTCATGAGGCTCATCATTCTAATGCTAAGCTATTT	1	-	JN707599:3463-3582	120
JN707599	MCVSyn_MCV01_1807	TTATCTTAGCCCATTATCTAGACTTTGCAAAACCATTTCCTTGCCAAAAGTGTGAAAACAGATCTCGCCTCAAACCTCACAAGGCTCATGAGGCTCATCATTCTAATGCTAAGCTATTTT	1	-	JN707599:3462-3581	120
JN707599	MCVSyn_MCV01_1808	TATCTTAGCCCATTATCTAGACTTTGCAAAACCATTTCCTTGCCAAAAGTGTGAAAACAGATCTCGCCTCAAACCTCACAAGGCTCATGAGGCTCATCATTCTAATGCTAAGCTATTTTA	1	-	JN707599:3461-3580	120
JN707599	MCVSyn_MCV01_1809	ATCTTAGCCCATTATCTAGACTTTGCAAAACCATTTCCTTGCCAAAAGTGTGAAAACAGATCTCGCCTCAAACCTCACAAGGCTCATGAGGCTCATCATTCTAATGCTAAGCTATTTTAT	1	-	JN707599:3460-3579	120
JN707599	MCVSyn_MCV01_1810	TCTTAGCCCATTATCTAGACTTTGCAAAACCATTTCCTTGCCAAAAGTGTGAAAACAGATCTCGCCTCAAACCTCACAAGGCTCATGAGGCTCATCATTCTAATGCTAAGCTATTTTATG	1	-	JN707599:3459-3578	120
JN707599	MCVSyn_MCV01_1811	CTTAGCCCATTATCTAGACTTTGCAAAACCATTTCCTTGCCAAAAGTGTGAAAACAGATCTCGCCTCAAACCTCACAAGGCTCATGAGGCTCATCATTCTAATGCTAAGCTATTTTATGA	1	-	JN707599:3458-3577	120
JN707599	MCVSyn_MCV01_1812	TTAGCCCATTATCTAGACTTTGCAAAACCATTTCCTTGCCAAAAGTGTGAAAACAGATCTCGCCTCAAACCTCACAAGGCTCATGAGGCTCATCATTCTAATGCTAAGCTATTTTATGAA	1	-	JN707599:3457-3576	120
JN707599	MCVSyn_MCV01_1813	TAGCCCATTATCTAGACTTTGCAAAACCATTTCCTTGCCAAAAGTGTGAAAACAGATCTCGCCTCAAACCTCACAAGGCTCATGAGGCTCATCATTCTAATGCTAAGCTATTTTATGAAT	1	-	JN707599:3456-3575	120
JN707599	MCVSyn_MCV01_1814	AGCCCATTATCTAGACTTTGCAAAACCATTTCCTTGCCAAAAGTGTGAAAACAGATCTCGCCTCAAACCTCACAAGGCTCATGAGGCTCATCATTCTAATGCTAAGCTATTTTATGAATC	1	-	JN707599:3455-3574	120
JN707599	MCVSyn_MCV01_1815	GCCCATTATCTAGACTTTGCAAAACCATTTCCTTGCCAAAAGTGTGAAAACAGATCTCGCCTCAAACCTCACAAGGCTCATGAGGCTCATCATTCTAATGCTAAGCTATTTTATGAATCT	1	-	JN707599:3454-3573	120
JN707599	MCVSyn_MCV01_1816	CCCATTATCTAGACTTTGCAAAACCATTTCCTTGCCAAAAGTGTGAAAACAGATCTCGCCTCAAACCTCACAAGGCTCATGAGGCTCATCATTCTAATGCTAAGCTATTTTATGAATCTA	1	-	JN707599:3453-3572	120
JN707599	MCVSyn_MCV01_1817	CCATTATCTAGACTTTGCAAAACCATTTCCTTGCCAAAAGTGTGAAAACAGATCTCGCCTCAAACCTCACAAGGCTCATGAGGCTCATCATTCTAATGCTAAGCTATTTTATGAATCTAA	1	-	JN707599:3452-3571	120
JN707599	MCVSyn_MCV01_1818	CATTATCTAGACTTTGCAAAACCATTTCCTTGCCAAAAGTGTGAAAACAGATCTCGCCTCAAACCTCACAAGGCTCATGAGGCTCATCATTCTAATGCTAAGCTATTTTATGAATCTAAA	1	-	JN707599:3451-3570	120
JN707599	MCVSyn_MCV01_1819	ATTATCTAGACTTTGCAAAACCATTTCCTTGCCAAAAGTGTGAAAACAGATCTCGCCTCAAACCTCACAAGGCTCATGAGGCTCATCATTCTAATGCTAAGCTATTTTATGAATCTAAAT	1	-	JN707599:3450-3569	120
JN707599	MCVSyn_MCV01_1820	TTATCTAGACTTTGCAAAACCATTTCCTTGCCAAAAGTGTGAAAACAGATCTCGCCTCAAACCTCACAAGGCTCATGAGGCTCATCATTCTAATGCTAAGCTATTTTATGAATCTAAATC	1	-	JN707599:3449-3568	120
JN707599	MCVSyn_MCV01_1821	TATCTAGACTTTGCAAAACCATTTCCTTGCCAAAAGTGTGAAAACAGATCTCGCCTCAAACCTCACAAGGCTCATGAGGCTCATCATTCTAATGCTAAGCTATTTTATGAATCTAAATCT	1	-	JN707599:3448-3567	120
JN707599	MCVSyn_MCV01_1822	ATCTAGACTTTGCAAAACCATTTCCTTGCCAAAAGTGTGAAAACAGATCTCGCCTCAAACCTCACAAGGCTCATGAGGCTCATCATTCTAATGCTAAGCTATTTTATGAATCTAAATCTC	1	-	JN707599:3447-3566	120
JN707599	MCVSyn_MCV01_1823	TCTAGACTTTGCAAAACCATTTCCTTGCCAAAAGTGTGAAAACAGATCTCGCCTCAAACCTCACAAGGCTCATGAGGCTCATCATTCTAATGCTAAGCTATTTTATGAATCTAAATCTCA	1	-	JN707599:3446-3565	120
JN707599	MCVSyn_MCV01_1824	CTAGACTTTGCAAAACCATTTCCTTGCCAAAAGTGTGAAAACAGATCTCGCCTCAAACCTCACAAGGCTCATGAGGCTCATCATTCTAATGCTAAGCTATTTTATGAATCTAAATCTCAG	1	-	JN707599:3445-3564	120
JN707599	MCVSyn_MCV01_1825	TAGACTTTGCAAAACCATTTCCTTGCCAAAAGTGTGAAAACAGATCTCGCCTCAAACCTCACAAGGCTCATGAGGCTCATCATTCTAATGCTAAGCTATTTTATGAATCTAAATCTCAGA	1	-	JN707599:3444-3563	120
JN707599	MCVSyn_MCV01_1826	AGACTTTGCAAAACCATTTCCTTGCCAAAAGTGTGAAAACAGATCTCGCCTCAAACCTCACAAGGCTCATGAGGCTCATCATTCTAATGCTAAGCTATTTTATGAATCTAAATCTCAGAA	1	-	JN707599:3443-3562	120
JN707599	MCVSyn_MCV01_1827	GACTTTGCAAAACCATTTCCTTGCCAAAAGTGTGAAAACAGATCTCGCCTCAAACCTCACAAGGCTCATGAGGCTCATCATTCTAATGCTAAGCTATTTTATGAATCTAAATCTCAGAAA	1	-	JN707599:3442-3561	120
JN707599	MCVSyn_MCV01_1828	ACTTTGCAAAACCATTTCCTTGCCAAAAGTGTGAAAACAGATCTCGCCTCAAACCTCACAAGGCTCATGAGGCTCATCATTCTAATGCTAAGCTATTTTATGAATCTAAATCTCAGAAAA	1	-	JN707599:3441-3560	120
JN707599	MCVSyn_MCV01_1829	CTTTGCAAAACCATTTCCTTGCCAAAAGTGTGAAAACAGATCTCGCCTCAAACCTCACAAGGCTCATGAGGCTCATCATTCTAATGCTAAGCTATTTTATGAATCTAAATCTCAGAAAAC	1	-	JN707599:3440-3559	120
JN707599	MCVSyn_MCV01_1830	TTTGCAAAACCATTTCCTTGCCAAAAGTGTGAAAACAGATCTCGCCTCAAACCTCACAAGGCTCATGAGGCTCATCATTCTAATGCTAAGCTATTTTATGAATCTAAATCTCAGAAAACC	1	-	JN707599:3439-3558	120
JN707599	MCVSyn_MCV01_1831	TTGCAAAACCATTTCCTTGCCAAAAGTGTGAAAACAGATCTCGCCTCAAACCTCACAAGGCTCATGAGGCTCATCATTCTAATGCTAAGCTATTTTATGAATCTAAATCTCAGAAAACCA	1	-	JN707599:3438-3557	120
JN707599	MCVSyn_MCV01_1832	TGCAAAACCATTTCCTTGCCAAAAGTGTGAAAACAGATCTCGCCTCAAACCTCACAAGGCTCATGAGGCTCATCATTCTAATGCTAAGCTATTTTATGAATCTAAATCTCAGAAAACCAT	1	-	JN707599:3437-3556	120
JN707599	MCVSyn_MCV01_1833	GCAAAACCATTTCCTTGCCAAAAGTGTGAAAACAGATCTCGCCTCAAACCTCACAAGGCTCATGAGGCTCATCATTCTAATGCTAAGCTATTTTATGAATCTAAATCTCAGAAAACCATT	1	-	JN707599:3436-3555	120
JN707599	MCVSyn_MCV01_1834	CAAAACCATTTCCTTGCCAAAAGTGTGAAAACAGATCTCGCCTCAAACCTCACAAGGCTCATGAGGCTCATCATTCTAATGCTAAGCTATTTTATGAATCTAAATCTCAGAAAACCATTT	1	-	JN707599:3435-3554	120
JN707599	MCVSyn_MCV01_1835	AAAACCATTTCCTTGCCAAAAGTGTGAAAACAGATCTCGCCTCAAACCTCACAAGGCTCATGAGGCTCATCATTCTAATGCTAAGCTATTTTATGAATCTAAATCTCAGAAAACCATTTG	1	-	JN707599:3434-3553	120
JN707599	MCVSyn_MCV01_1836	AAACCATTTCCTTGCCAAAAGTGTGAAAACAGATCTCGCCTCAAACCTCACAAGGCTCATGAGGCTCATCATTCTAATGCTAAGCTATTTTATGAATCTAAATCTCAGAAAACCATTTGC	1	-	JN707599:3433-3552	120
JN707599	MCVSyn_MCV01_1837	AACCATTTCCTTGCCAAAAGTGTGAAAACAGATCTCGCCTCAAACCTCACAAGGCTCATGAGGCTCATCATTCTAATGCTAAGCTATTTTATGAATCTAAATCTCAGAAAACCATTTGCC	1	-	JN707599:3432-3551	120
JN707599	MCVSyn_MCV01_1838	ACCATTTCCTTGCCAAAAGTGTGAAAACAGATCTCGCCTCAAACCTCACAAGGCTCATGAGGCTCATCATTCTAATGCTAAGCTATTTTATGAATCTAAATCTCAGAAAACCATTTGCCA	1	-	JN707599:3431-3550	120
JN707599	MCVSyn_MCV01_1839	CCATTTCCTTGCCAAAAGTGTGAAAACAGATCTCGCCTCAAACCTCACAAGGCTCATGAGGCTCATCATTCTAATGCTAAGCTATTTTATGAATCTAAATCTCAGAAAACCATTTGCCAA	1	-	JN707599:3430-3549	120
JN707599	MCVSyn_MCV01_1840	CATTTCCTTGCCAAAAGTGTGAAAACAGATCTCGCCTCAAACCTCACAAGGCTCATGAGGCTCATCATTCTAATGCTAAGCTATTTTATGAATCTAAATCTCAGAAAACCATTTGCCAAC	1	-	JN707599:3429-3548	120
JN707599	MCVSyn_MCV01_1841	ATTTCCTTGCCAAAAGTGTGAAAACAGATCTCGCCTCAAACCTCACAAGGCTCATGAGGCTCATCATTCTAATGCTAAGCTATTTTATGAATCTAAATCTCAGAAAACCATTTGCCAACA	1	-	JN707599:3428-3547	120
JN707599	MCVSyn_MCV01_1842	TTTCCTTGCCAAAAGTGTGAAAACAGATCTCGCCTCAAACCTCACAAGGCTCATGAGGCTCATCATTCTAATGCTAAGCTATTTTATGAATCTAAATCTCAGAAAACCATTTGCCAACAA	1	-	JN707599:3427-3546	120
JN707599	MCVSyn_MCV01_1843	TTCCTTGCCAAAAGTGTGAAAACAGATCTCGCCTCAAACCTCACAAGGCTCATGAGGCTCATCATTCTAATGCTAAGCTATTTTATGAATCTAAATCTCAGAAAACCATTTGCCAACAAG	1	-	JN707599:3426-3545	120
JN707599	MCVSyn_MCV01_1844	TCCTTGCCAAAAGTGTGAAAACAGATCTCGCCTCAAACCTCACAAGGCTCATGAGGCTCATCATTCTAATGCTAAGCTATTTTATGAATCTAAATCTCAGAAAACCATTTGCCAACAAGC	1	-	JN707599:3425-3544	120
JN707599	MCVSyn_MCV01_1845	CCTTGCCAAAAGTGTGAAAACAGATCTCGCCTCAAACCTCACAAGGCTCATGAGGCTCATCATTCTAATGCTAAGCTATTTTATGAATCTAAATCTCAGAAAACCATTTGCCAACAAGCC	1	-	JN707599:3424-3543	120
JN707599	MCVSyn_MCV01_1846	CTTGCCAAAAGTGTGAAAACAGATCTCGCCTCAAACCTCACAAGGCTCATGAGGCTCATCATTCTAATGCTAAGCTATTTTATGAATCTAAATCTCAGAAAACCATTTGCCAACAAGCCG	1	-	JN707599:3423-3542	120
JN707599	MCVSyn_MCV01_1847	TTGCCAAAAGTGTGAAAACAGATCTCGCCTCAAACCTCACAAGGCTCATGAGGCTCATCATTCTAATGCTAAGCTATTTTATGAATCTAAATCTCAGAAAACCATTTGCCAACAAGCCGC	1	-	JN707599:3422-3541	120
JN707599	MCVSyn_MCV01_1848	TGCCAAAAGTGTGAAAACAGATCTCGCCTCAAACCTCACAAGGCTCATGAGGCTCATCATTCTAATGCTAAGCTATTTTATGAATCTAAATCTCAGAAAACCATTTGCCAACAAGCCGCA	1	-	JN707599:3421-3540	120
JN707599	MCVSyn_MCV01_1849	GCCAAAAGTGTGAAAACAGATCTCGCCTCAAACCTCACAAGGCTCATGAGGCTCATCATTCTAATGCTAAGCTATTTTATGAATCTAAATCTCAGAAAACCATTTGCCAACAAGCCGCAG	1	-	JN707599:3420-3539	120
JN707599	MCVSyn_MCV01_1850	CCAAAAGTGTGAAAACAGATCTCGCCTCAAACCTCACAAGGCTCATGAGGCTCATCATTCTAATGCTAAGCTATTTTATGAATCTAAATCTCAGAAAACCATTTGCCAACAAGCCGCAGA	1	-	JN707599:3419-3538	120
JN707599	MCVSyn_MCV01_1851	CAAAAGTGTGAAAACAGATCTCGCCTCAAACCTCACAAGGCTCATGAGGCTCATCATTCTAATGCTAAGCTATTTTATGAATCTAAATCTCAGAAAACCATTTGCCAACAAGCCGCAGAC	1	-	JN707599:3418-3537	120
JN707599	MCVSyn_MCV01_1852	AAAAGTGTGAAAACAGATCTCGCCTCAAACCTCACAAGGCTCATGAGGCTCATCATTCTAATGCTAAGCTATTTTATGAATCTAAATCTCAGAAAACCATTTGCCAACAAGCCGCAGACA	1	-	JN707599:3417-3536	120
JN707599	MCVSyn_MCV01_1853	AAAGTGTGAAAACAGATCTCGCCTCAAACCTCACAAGGCTCATGAGGCTCATCATTCTAATGCTAAGCTATTTTATGAATCTAAATCTCAGAAAACCATTTGCCAACAAGCCGCAGACAC	1	-	JN707599:3416-3535	120
JN707599	MCVSyn_MCV01_1854	AAGTGTGAAAACAGATCTCGCCTCAAACCTCACAAGGCTCATGAGGCTCATCATTCTAATGCTAAGCTATTTTATGAATCTAAATCTCAGAAAACCATTTGCCAACAAGCCGCAGACACT	1	-	JN707599:3415-3534	120
JN707599	MCVSyn_MCV01_1855	AGTGTGAAAACAGATCTCGCCTCAAACCTCACAAGGCTCATGAGGCTCATCATTCTAATGCTAAGCTATTTTATGAATCTAAATCTCAGAAAACCATTTGCCAACAAGCCGCAGACACTG	1	-	JN707599:3414-3533	120
JN707599	MCVSyn_MCV01_1856	GTGTGAAAACAGATCTCGCCTCAAACCTCACAAGGCTCATGAGGCTCATCATTCTAATGCTAAGCTATTTTATGAATCTAAATCTCAGAAAACCATTTGCCAACAAGCCGCAGACACTGT	1	-	JN707599:3413-3532	120
JN707599	MCVSyn_MCV01_1857	TGTGAAAACAGATCTCGCCTCAAACCTCACAAGGCTCATGAGGCTCATCATTCTAATGCTAAGCTATTTTATGAATCTAAATCTCAGAAAACCATTTGCCAACAAGCCGCAGACACTGTT	1	-	JN707599:3412-3531	120
JN707599	MCVSyn_MCV01_1858	GTGAAAACAGATCTCGCCTCAAACCTCACAAGGCTCATGAGGCTCATCATTCTAATGCTAAGCTATTTTATGAATCTAAATCTCAGAAAACCATTTGCCAACAAGCCGCAGACACTGTTC	1	-	JN707599:3411-3530	120
JN707599	MCVSyn_MCV01_1859	TGAAAACAGATCTCGCCTCAAACCTCACAAGGCTCATGAGGCTCATCATTCTAATGCTAAGCTATTTTATGAATCTAAATCTCAGAAAACCATTTGCCAACAAGCCGCAGACACTGTTCT	1	-	JN707599:3410-3529	120
JN707599	MCVSyn_MCV01_1860	GAAAACAGATCTCGCCTCAAACCTCACAAGGCTCATGAGGCTCATCATTCTAATGCTAAGCTATTTTATGAATCTAAATCTCAGAAAACCATTTGCCAACAAGCCGCAGACACTGTTCTA	1	-	JN707599:3409-3528	120
JN707599	MCVSyn_MCV01_1861	AAAACAGATCTCGCCTCAAACCTCACAAGGCTCATGAGGCTCATCATTCTAATGCTAAGCTATTTTATGAATCTAAATCTCAGAAAACCATTTGCCAACAAGCCGCAGACACTGTTCTAG	1	-	JN707599:3408-3527	120
JN707599	MCVSyn_MCV01_1862	AAACAGATCTCGCCTCAAACCTCACAAGGCTCATGAGGCTCATCATTCTAATGCTAAGCTATTTTATGAATCTAAATCTCAGAAAACCATTTGCCAACAAGCCGCAGACACTGTTCTAGC	1	-	JN707599:3407-3526	120
JN707599	MCVSyn_MCV01_1863	AACAGATCTCGCCTCAAACCTCACAAGGCTCATGAGGCTCATCATTCTAATGCTAAGCTATTTTATGAATCTAAATCTCAGAAAACCATTTGCCAACAAGCCGCAGACACTGTTCTAGCC	1	-	JN707599:3406-3525	120
JN707599	MCVSyn_MCV01_1864	ACAGATCTCGCCTCAAACCTCACAAGGCTCATGAGGCTCATCATTCTAATGCTAAGCTATTTTATGAATCTAAATCTCAGAAAACCATTTGCCAACAAGCCGCAGACACTGTTCTAGCCA	1	-	JN707599:3405-3524	120
JN707599	MCVSyn_MCV01_1865	CAGATCTCGCCTCAAACCTCACAAGGCTCATGAGGCTCATCATTCTAATGCTAAGCTATTTTATGAATCTAAATCTCAGAAAACCATTTGCCAACAAGCCGCAGACACTGTTCTAGCCAA	1	-	JN707599:3404-3523	120
JN707599	MCVSyn_MCV01_1866	AGATCTCGCCTCAAACCTCACAAGGCTCATGAGGCTCATCATTCTAATGCTAAGCTATTTTATGAATCTAAATCTCAGAAAACCATTTGCCAACAAGCCGCAGACACTGTTCTAGCCAAA	1	-	JN707599:3403-3522	120
JN707599	MCVSyn_MCV01_1867	GATCTCGCCTCAAACCTCACAAGGCTCATGAGGCTCATCATTCTAATGCTAAGCTATTTTATGAATCTAAATCTCAGAAAACCATTTGCCAACAAGCCGCAGACACTGTTCTAGCCAAAA	1	-	JN707599:3402-3521	120
JN707599	MCVSyn_MCV01_1868	ATCTCGCCTCAAACCTCACAAGGCTCATGAGGCTCATCATTCTAATGCTAAGCTATTTTATGAATCTAAATCTCAGAAAACCATTTGCCAACAAGCCGCAGACACTGTTCTAGCCAAAAG	1	-	JN707599:3401-3520	120
JN707599	MCVSyn_MCV01_1869	TCTCGCCTCAAACCTCACAAGGCTCATGAGGCTCATCATTCTAATGCTAAGCTATTTTATGAATCTAAATCTCAGAAAACCATTTGCCAACAAGCCGCAGACACTGTTCTAGCCAAAAGG	1	-	JN707599:3400-3519	120
JN707599	MCVSyn_MCV01_1870	CTCGCCTCAAACCTCACAAGGCTCATGAGGCTCATCATTCTAATGCTAAGCTATTTTATGAATCTAAATCTCAGAAAACCATTTGCCAACAAGCCGCAGACACTGTTCTAGCCAAAAGGA	1	-	JN707599:3399-3518	120
JN707599	MCVSyn_MCV01_1871	TCGCCTCAAACCTCACAAGGCTCATGAGGCTCATCATTCTAATGCTAAGCTATTTTATGAATCTAAATCTCAGAAAACCATTTGCCAACAAGCCGCAGACACTGTTCTAGCCAAAAGGAG	1	-	JN707599:3398-3517	120
JN707599	MCVSyn_MCV01_1872	CGCCTCAAACCTCACAAGGCTCATGAGGCTCATCATTCTAATGCTAAGCTATTTTATGAATCTAAATCTCAGAAAACCATTTGCCAACAAGCCGCAGACACTGTTCTAGCCAAAAGGAGG	1	-	JN707599:3397-3516	120
JN707599	MCVSyn_MCV01_1873	GCCTCAAACCTCACAAGGCTCATGAGGCTCATCATTCTAATGCTAAGCTATTTTATGAATCTAAATCTCAGAAAACCATTTGCCAACAAGCCGCAGACACTGTTCTAGCCAAAAGGAGGT	1	-	JN707599:3396-3515	120
JN707599	MCVSyn_MCV01_1874	CCTCAAACCTCACAAGGCTCATGAGGCTCATCATTCTAATGCTAAGCTATTTTATGAATCTAAATCTCAGAAAACCATTTGCCAACAAGCCGCAGACACTGTTCTAGCCAAAAGGAGGTT	1	-	JN707599:3395-3514	120
JN707599	MCVSyn_MCV01_1875	CTCAAACCTCACAAGGCTCATGAGGCTCATCATTCTAATGCTAAGCTATTTTATGAATCTAAATCTCAGAAAACCATTTGCCAACAAGCCGCAGACACTGTTCTAGCCAAAAGGAGGTTA	1	-	JN707599:3394-3513	120
JN707599	MCVSyn_MCV01_1876	TCAAACCTCACAAGGCTCATGAGGCTCATCATTCTAATGCTAAGCTATTTTATGAATCTAAATCTCAGAAAACCATTTGCCAACAAGCCGCAGACACTGTTCTAGCCAAAAGGAGGTTAG	1	-	JN707599:3393-3512	120
JN707599	MCVSyn_MCV01_1877	CAAACCTCACAAGGCTCATGAGGCTCATCATTCTAATGCTAAGCTATTTTATGAATCTAAATCTCAGAAAACCATTTGCCAACAAGCCGCAGACACTGTTCTAGCCAAAAGGAGGTTAGA	1	-	JN707599:3392-3511	120
JN707599	MCVSyn_MCV01_1878	AAACCTCACAAGGCTCATGAGGCTCATCATTCTAATGCTAAGCTATTTTATGAATCTAAATCTCAGAAAACCATTTGCCAACAAGCCGCAGACACTGTTCTAGCCAAAAGGAGGTTAGAG	1	-	JN707599:3391-3510	120
JN707599	MCVSyn_MCV01_1879	AACCTCACAAGGCTCATGAGGCTCATCATTCTAATGCTAAGCTATTTTATGAATCTAAATCTCAGAAAACCATTTGCCAACAAGCCGCAGACACTGTTCTAGCCAAAAGGAGGTTAGAGA	1	-	JN707599:3390-3509	120
JN707599	MCVSyn_MCV01_1880	ACCTCACAAGGCTCATGAGGCTCATCATTCTAATGCTAAGCTATTTTATGAATCTAAATCTCAGAAAACCATTTGCCAACAAGCCGCAGACACTGTTCTAGCCAAAAGGAGGTTAGAGAT	1	-	JN707599:3389-3508	120
JN707599	MCVSyn_MCV01_1881	CCTCACAAGGCTCATGAGGCTCATCATTCTAATGCTAAGCTATTTTATGAATCTAAATCTCAGAAAACCATTTGCCAACAAGCCGCAGACACTGTTCTAGCCAAAAGGAGGTTAGAGATG	1	-	JN707599:3388-3507	120
JN707599	MCVSyn_MCV01_1882	CTCACAAGGCTCATGAGGCTCATCATTCTAATGCTAAGCTATTTTATGAATCTAAATCTCAGAAAACCATTTGCCAACAAGCCGCAGACACTGTTCTAGCCAAAAGGAGGTTAGAGATGC	1	-	JN707599:3387-3506	120
JN707599	MCVSyn_MCV01_1883	TCACAAGGCTCATGAGGCTCATCATTCTAATGCTAAGCTATTTTATGAATCTAAATCTCAGAAAACCATTTGCCAACAAGCCGCAGACACTGTTCTAGCCAAAAGGAGGTTAGAGATGCT	1	-	JN707599:3386-3505	120
JN707599	MCVSyn_MCV01_1884	CACAAGGCTCATGAGGCTCATCATTCTAATGCTAAGCTATTTTATGAATCTAAATCTCAGAAAACCATTTGCCAACAAGCCGCAGACACTGTTCTAGCCAAAAGGAGGTTAGAGATGCTG	1	-	JN707599:3385-3504	120
JN707599	MCVSyn_MCV01_1885	ACAAGGCTCATGAGGCTCATCATTCTAATGCTAAGCTATTTTATGAATCTAAATCTCAGAAAACCATTTGCCAACAAGCCGCAGACACTGTTCTAGCCAAAAGGAGGTTAGAGATGCTGG	1	-	JN707599:3384-3503	120
JN707599	MCVSyn_MCV01_1886	CAAGGCTCATGAGGCTCATCATTCTAATGCTAAGCTATTTTATGAATCTAAATCTCAGAAAACCATTTGCCAACAAGCCGCAGACACTGTTCTAGCCAAAAGGAGGTTAGAGATGCTGGA	1	-	JN707599:3383-3502	120
JN707599	MCVSyn_MCV01_1887	AAGGCTCATGAGGCTCATCATTCTAATGCTAAGCTATTTTATGAATCTAAATCTCAGAAAACCATTTGCCAACAAGCCGCAGACACTGTTCTAGCCAAAAGGAGGTTAGAGATGCTGGAA	1	-	JN707599:3382-3501	120
JN707599	MCVSyn_MCV01_1888	AGGCTCATGAGGCTCATCATTCTAATGCTAAGCTATTTTATGAATCTAAATCTCAGAAAACCATTTGCCAACAAGCCGCAGACACTGTTCTAGCCAAAAGGAGGTTAGAGATGCTGGAAA	1	-	JN707599:3381-3500	120
JN707599	MCVSyn_MCV01_1889	GGCTCATGAGGCTCATCATTCTAATGCTAAGCTATTTTATGAATCTAAATCTCAGAAAACCATTTGCCAACAAGCCGCAGACACTGTTCTAGCCAAAAGGAGGTTAGAGATGCTGGAAAT	1	-	JN707599:3380-3499	120
JN707599	MCVSyn_MCV01_1890	GCTCATGAGGCTCATCATTCTAATGCTAAGCTATTTTATGAATCTAAATCTCAGAAAACCATTTGCCAACAAGCCGCAGACACTGTTCTAGCCAAAAGGAGGTTAGAGATGCTGGAAATG	1	-	JN707599:3379-3498	120
JN707599	MCVSyn_MCV01_1891	CTCATGAGGCTCATCATTCTAATGCTAAGCTATTTTATGAATCTAAATCTCAGAAAACCATTTGCCAACAAGCCGCAGACACTGTTCTAGCCAAAAGGAGGTTAGAGATGCTGGAAATGA	1	-	JN707599:3378-3497	120
JN707599	MCVSyn_MCV01_1892	TCATGAGGCTCATCATTCTAATGCTAAGCTATTTTATGAATCTAAATCTCAGAAAACCATTTGCCAACAAGCCGCAGACACTGTTCTAGCCAAAAGGAGGTTAGAGATGCTGGAAATGAC	1	-	JN707599:3377-3496	120
JN707599	MCVSyn_MCV01_1893	CATGAGGCTCATCATTCTAATGCTAAGCTATTTTATGAATCTAAATCTCAGAAAACCATTTGCCAACAAGCCGCAGACACTGTTCTAGCCAAAAGGAGGTTAGAGATGCTGGAAATGACC	1	-	JN707599:3376-3495	120
JN707599	MCVSyn_MCV01_1894	ATGAGGCTCATCATTCTAATGCTAAGCTATTTTATGAATCTAAATCTCAGAAAACCATTTGCCAACAAGCCGCAGACACTGTTCTAGCCAAAAGGAGGTTAGAGATGCTGGAAATGACCA	1	-	JN707599:3375-3494	120
JN707599	MCVSyn_MCV01_1895	TGAGGCTCATCATTCTAATGCTAAGCTATTTTATGAATCTAAATCTCAGAAAACCATTTGCCAACAAGCCGCAGACACTGTTCTAGCCAAAAGGAGGTTAGAGATGCTGGAAATGACCAG	1	-	JN707599:3374-3493	120
JN707599	MCVSyn_MCV01_1896	GAGGCTCATCATTCTAATGCTAAGCTATTTTATGAATCTAAATCTCAGAAAACCATTTGCCAACAAGCCGCAGACACTGTTCTAGCCAAAAGGAGGTTAGAGATGCTGGAAATGACCAGG	1	-	JN707599:3373-3492	120
JN707599	MCVSyn_MCV01_1897	AGGCTCATCATTCTAATGCTAAGCTATTTTATGAATCTAAATCTCAGAAAACCATTTGCCAACAAGCCGCAGACACTGTTCTAGCCAAAAGGAGGTTAGAGATGCTGGAAATGACCAGGA	1	-	JN707599:3372-3491	120
JN707599	MCVSyn_MCV01_1898	GGCTCATCATTCTAATGCTAAGCTATTTTATGAATCTAAATCTCAGAAAACCATTTGCCAACAAGCCGCAGACACTGTTCTAGCCAAAAGGAGGTTAGAGATGCTGGAAATGACCAGGAC	1	-	JN707599:3371-3490	120
JN707599	MCVSyn_MCV01_1899	GCTCATCATTCTAATGCTAAGCTATTTTATGAATCTAAATCTCAGAAAACCATTTGCCAACAAGCCGCAGACACTGTTCTAGCCAAAAGGAGGTTAGAGATGCTGGAAATGACCAGGACA	1	-	JN707599:3370-3489	120
JN707599	MCVSyn_MCV01_1900	CTCATCATTCTAATGCTAAGCTATTTTATGAATCTAAATCTCAGAAAACCATTTGCCAACAAGCCGCAGACACTGTTCTAGCCAAAAGGAGGTTAGAGATGCTGGAAATGACCAGGACAG	1	-	JN707599:3369-3488	120
JN707599	MCVSyn_MCV01_1901	TCATCATTCTAATGCTAAGCTATTTTATGAATCTAAATCTCAGAAAACCATTTGCCAACAAGCCGCAGACACTGTTCTAGCCAAAAGGAGGTTAGAGATGCTGGAAATGACCAGGACAGA	1	-	JN707599:3368-3487	120
JN707599	MCVSyn_MCV01_1902	CATCATTCTAATGCTAAGCTATTTTATGAATCTAAATCTCAGAAAACCATTTGCCAACAAGCCGCAGACACTGTTCTAGCCAAAAGGAGGTTAGAGATGCTGGAAATGACCAGGACAGAA	1	-	JN707599:3367-3486	120
JN707599	MCVSyn_MCV01_1903	ATCATTCTAATGCTAAGCTATTTTATGAATCTAAATCTCAGAAAACCATTTGCCAACAAGCCGCAGACACTGTTCTAGCCAAAAGGAGGTTAGAGATGCTGGAAATGACCAGGACAGAAA	1	-	JN707599:3366-3485	120
JN707599	MCVSyn_MCV01_1904	TCATTCTAATGCTAAGCTATTTTATGAATCTAAATCTCAGAAAACCATTTGCCAACAAGCCGCAGACACTGTTCTAGCCAAAAGGAGGTTAGAGATGCTGGAAATGACCAGGACAGAAAT	1	-	JN707599:3365-3484	120
JN707599	MCVSyn_MCV01_1905	CATTCTAATGCTAAGCTATTTTATGAATCTAAATCTCAGAAAACCATTTGCCAACAAGCCGCAGACACTGTTCTAGCCAAAAGGAGGTTAGAGATGCTGGAAATGACCAGGACAGAAATG	1	-	JN707599:3364-3483	120
JN707599	MCVSyn_MCV01_1906	ATTCTAATGCTAAGCTATTTTATGAATCTAAATCTCAGAAAACCATTTGCCAACAAGCCGCAGACACTGTTCTAGCCAAAAGGAGGTTAGAGATGCTGGAAATGACCAGGACAGAAATGC	1	-	JN707599:3363-3482	120
JN707599	MCVSyn_MCV01_1907	TTCTAATGCTAAGCTATTTTATGAATCTAAATCTCAGAAAACCATTTGCCAACAAGCCGCAGACACTGTTCTAGCCAAAAGGAGGTTAGAGATGCTGGAAATGACCAGGACAGAAATGCT	1	-	JN707599:3362-3481	120
JN707599	MCVSyn_MCV01_1908	TCTAATGCTAAGCTATTTTATGAATCTAAATCTCAGAAAACCATTTGCCAACAAGCCGCAGACACTGTTCTAGCCAAAAGGAGGTTAGAGATGCTGGAAATGACCAGGACAGAAATGCTA	1	-	JN707599:3361-3480	120
JN707599	MCVSyn_MCV01_1909	CTAATGCTAAGCTATTTTATGAATCTAAATCTCAGAAAACCATTTGCCAACAAGCCGCAGACACTGTTCTAGCCAAAAGGAGGTTAGAGATGCTGGAAATGACCAGGACAGAAATGCTAT	1	-	JN707599:3360-3479	120
JN707599	MCVSyn_MCV01_1910	TAATGCTAAGCTATTTTATGAATCTAAATCTCAGAAAACCATTTGCCAACAAGCCGCAGACACTGTTCTAGCCAAAAGGAGGTTAGAGATGCTGGAAATGACCAGGACAGAAATGCTATG	1	-	JN707599:3359-3478	120
JN707599	MCVSyn_MCV01_1911	AATGCTAAGCTATTTTATGAATCTAAATCTCAGAAAACCATTTGCCAACAAGCCGCAGACACTGTTCTAGCCAAAAGGAGGTTAGAGATGCTGGAAATGACCAGGACAGAAATGCTATGT	1	-	JN707599:3358-3477	120
JN707599	MCVSyn_MCV01_1912	ATGCTAAGCTATTTTATGAATCTAAATCTCAGAAAACCATTTGCCAACAAGCCGCAGACACTGTTCTAGCCAAAAGGAGGTTAGAGATGCTGGAAATGACCAGGACAGAAATGCTATGTA	1	-	JN707599:3357-3476	120
JN707599	MCVSyn_MCV01_1913	TGCTAAGCTATTTTATGAATCTAAATCTCAGAAAACCATTTGCCAACAAGCCGCAGACACTGTTCTAGCCAAAAGGAGGTTAGAGATGCTGGAAATGACCAGGACAGAAATGCTATGTAA	1	-	JN707599:3356-3475	120
JN707599	MCVSyn_MCV01_1914	GCTAAGCTATTTTATGAATCTAAATCTCAGAAAACCATTTGCCAACAAGCCGCAGACACTGTTCTAGCCAAAAGGAGGTTAGAGATGCTGGAAATGACCAGGACAGAAATGCTATGTAAG	1	-	JN707599:3355-3474	120
JN707599	MCVSyn_MCV01_1915	CTAAGCTATTTTATGAATCTAAATCTCAGAAAACCATTTGCCAACAAGCCGCAGACACTGTTCTAGCCAAAAGGAGGTTAGAGATGCTGGAAATGACCAGGACAGAAATGCTATGTAAGA	1	-	JN707599:3354-3473	120
JN707599	MCVSyn_MCV01_1916	TAAGCTATTTTATGAATCTAAATCTCAGAAAACCATTTGCCAACAAGCCGCAGACACTGTTCTAGCCAAAAGGAGGTTAGAGATGCTGGAAATGACCAGGACAGAAATGCTATGTAAGAA	1	-	JN707599:3353-3472	120
JN707599	MCVSyn_MCV01_1917	AAGCTATTTTATGAATCTAAATCTCAGAAAACCATTTGCCAACAAGCCGCAGACACTGTTCTAGCCAAAAGGAGGTTAGAGATGCTGGAAATGACCAGGACAGAAATGCTATGTAAGAAG	1	-	JN707599:3352-3471	120
JN707599	MCVSyn_MCV01_1918	AGCTATTTTATGAATCTAAATCTCAGAAAACCATTTGCCAACAAGCCGCAGACACTGTTCTAGCCAAAAGGAGGTTAGAGATGCTGGAAATGACCAGGACAGAAATGCTATGTAAGAAGT	1	-	JN707599:3351-3470	120
JN707599	MCVSyn_MCV01_1919	GCTATTTTATGAATCTAAATCTCAGAAAACCATTTGCCAACAAGCCGCAGACACTGTTCTAGCCAAAAGGAGGTTAGAGATGCTGGAAATGACCAGGACAGAAATGCTATGTAAGAAGTT	1	-	JN707599:3350-3469	120
JN707599	MCVSyn_MCV01_1920	CTATTTTATGAATCTAAATCTCAGAAAACCATTTGCCAACAAGCCGCAGACACTGTTCTAGCCAAAAGGAGGTTAGAGATGCTGGAAATGACCAGGACAGAAATGCTATGTAAGAAGTTT	1	-	JN707599:3349-3468	120
JN707599	MCVSyn_MCV01_1921	TATTTTATGAATCTAAATCTCAGAAAACCATTTGCCAACAAGCCGCAGACACTGTTCTAGCCAAAAGGAGGTTAGAGATGCTGGAAATGACCAGGACAGAAATGCTATGTAAGAAGTTTA	1	-	JN707599:3348-3467	120
JN707599	MCVSyn_MCV01_1922	ATTTTATGAATCTAAATCTCAGAAAACCATTTGCCAACAAGCCGCAGACACTGTTCTAGCCAAAAGGAGGTTAGAGATGCTGGAAATGACCAGGACAGAAATGCTATGTAAGAAGTTTAA	1	-	JN707599:3347-3466	120
JN707599	MCVSyn_MCV01_1923	TTTTATGAATCTAAATCTCAGAAAACCATTTGCCAACAAGCCGCAGACACTGTTCTAGCCAAAAGGAGGTTAGAGATGCTGGAAATGACCAGGACAGAAATGCTATGTAAGAAGTTTAAG	1	-	JN707599:3346-3465	120
JN707599	MCVSyn_MCV01_1924	TTTATGAATCTAAATCTCAGAAAACCATTTGCCAACAAGCCGCAGACACTGTTCTAGCCAAAAGGAGGTTAGAGATGCTGGAAATGACCAGGACAGAAATGCTATGTAAGAAGTTTAAGA	1	-	JN707599:3345-3464	120
JN707599	MCVSyn_MCV01_1925	TTATGAATCTAAATCTCAGAAAACCATTTGCCAACAAGCCGCAGACACTGTTCTAGCCAAAAGGAGGTTAGAGATGCTGGAAATGACCAGGACAGAAATGCTATGTAAGAAGTTTAAGAA	1	-	JN707599:3344-3463	120
JN707599	MCVSyn_MCV01_1926	TATGAATCTAAATCTCAGAAAACCATTTGCCAACAAGCCGCAGACACTGTTCTAGCCAAAAGGAGGTTAGAGATGCTGGAAATGACCAGGACAGAAATGCTATGTAAGAAGTTTAAGAAG	1	-	JN707599:3343-3462	120
JN707599	MCVSyn_MCV01_1927	ATGAATCTAAATCTCAGAAAACCATTTGCCAACAAGCCGCAGACACTGTTCTAGCCAAAAGGAGGTTAGAGATGCTGGAAATGACCAGGACAGAAATGCTATGTAAGAAGTTTAAGAAGC	1	-	JN707599:3342-3461	120
JN707599	MCVSyn_MCV01_1928	TGAATCTAAATCTCAGAAAACCATTTGCCAACAAGCCGCAGACACTGTTCTAGCCAAAAGGAGGTTAGAGATGCTGGAAATGACCAGGACAGAAATGCTATGTAAGAAGTTTAAGAAGCA	1	-	JN707599:3341-3460	120
JN707599	MCVSyn_MCV01_1929	GAATCTAAATCTCAGAAAACCATTTGCCAACAAGCCGCAGACACTGTTCTAGCCAAAAGGAGGTTAGAGATGCTGGAAATGACCAGGACAGAAATGCTATGTAAGAAGTTTAAGAAGCAC	1	-	JN707599:3340-3459	120
JN707599	MCVSyn_MCV01_1930	AATCTAAATCTCAGAAAACCATTTGCCAACAAGCCGCAGACACTGTTCTAGCCAAAAGGAGGTTAGAGATGCTGGAAATGACCAGGACAGAAATGCTATGTAAGAAGTTTAAGAAGCACC	1	-	JN707599:3339-3458	120
JN707599	MCVSyn_MCV01_1931	ATCTAAATCTCAGAAAACCATTTGCCAACAAGCCGCAGACACTGTTCTAGCCAAAAGGAGGTTAGAGATGCTGGAAATGACCAGGACAGAAATGCTATGTAAGAAGTTTAAGAAGCACCT	1	-	JN707599:3338-3457	120
JN707599	MCVSyn_MCV01_1932	TCTAAATCTCAGAAAACCATTTGCCAACAAGCCGCAGACACTGTTCTAGCCAAAAGGAGGTTAGAGATGCTGGAAATGACCAGGACAGAAATGCTATGTAAGAAGTTTAAGAAGCACCTA	1	-	JN707599:3337-3456	120
JN707599	MCVSyn_MCV01_1933	CTAAATCTCAGAAAACCATTTGCCAACAAGCCGCAGACACTGTTCTAGCCAAAAGGAGGTTAGAGATGCTGGAAATGACCAGGACAGAAATGCTATGTAAGAAGTTTAAGAAGCACCTAG	1	-	JN707599:3336-3455	120
JN707599	MCVSyn_MCV01_1934	TAAATCTCAGAAAACCATTTGCCAACAAGCCGCAGACACTGTTCTAGCCAAAAGGAGGTTAGAGATGCTGGAAATGACCAGGACAGAAATGCTATGTAAGAAGTTTAAGAAGCACCTAGA	1	-	JN707599:3335-3454	120
JN707599	MCVSyn_MCV01_1935	AAATCTCAGAAAACCATTTGCCAACAAGCCGCAGACACTGTTCTAGCCAAAAGGAGGTTAGAGATGCTGGAAATGACCAGGACAGAAATGCTATGTAAGAAGTTTAAGAAGCACCTAGAG	1	-	JN707599:3334-3453	120
JN707599	MCVSyn_MCV01_1936	AATCTCAGAAAACCATTTGCCAACAAGCCGCAGACACTGTTCTAGCCAAAAGGAGGTTAGAGATGCTGGAAATGACCAGGACAGAAATGCTATGTAAGAAGTTTAAGAAGCACCTAGAGA	1	-	JN707599:3333-3452	120
JN707599	MCVSyn_MCV01_1937	ATCTCAGAAAACCATTTGCCAACAAGCCGCAGACACTGTTCTAGCCAAAAGGAGGTTAGAGATGCTGGAAATGACCAGGACAGAAATGCTATGTAAGAAGTTTAAGAAGCACCTAGAGAG	1	-	JN707599:3332-3451	120
JN707599	MCVSyn_MCV01_1938	TCTCAGAAAACCATTTGCCAACAAGCCGCAGACACTGTTCTAGCCAAAAGGAGGTTAGAGATGCTGGAAATGACCAGGACAGAAATGCTATGTAAGAAGTTTAAGAAGCACCTAGAGAGA	1	-	JN707599:3331-3450	120
JN707599	MCVSyn_MCV01_1939	CTCAGAAAACCATTTGCCAACAAGCCGCAGACACTGTTCTAGCCAAAAGGAGGTTAGAGATGCTGGAAATGACCAGGACAGAAATGCTATGTAAGAAGTTTAAGAAGCACCTAGAGAGAT	1	-	JN707599:3330-3449	120
JN707599	MCVSyn_MCV01_1940	TCAGAAAACCATTTGCCAACAAGCCGCAGACACTGTTCTAGCCAAAAGGAGGTTAGAGATGCTGGAAATGACCAGGACAGAAATGCTATGTAAGAAGTTTAAGAAGCACCTAGAGAGATT	1	-	JN707599:3329-3448	120
JN707599	MCVSyn_MCV01_1941	CAGAAAACCATTTGCCAACAAGCCGCAGACACTGTTCTAGCCAAAAGGAGGTTAGAGATGCTGGAAATGACCAGGACAGAAATGCTATGTAAGAAGTTTAAGAAGCACCTAGAGAGATTA	1	-	JN707599:3328-3447	120
JN707599	MCVSyn_MCV01_1942	AGAAAACCATTTGCCAACAAGCCGCAGACACTGTTCTAGCCAAAAGGAGGTTAGAGATGCTGGAAATGACCAGGACAGAAATGCTATGTAAGAAGTTTAAGAAGCACCTAGAGAGATTAA	1	-	JN707599:3327-3446	120
JN707599	MCVSyn_MCV01_1943	GAAAACCATTTGCCAACAAGCCGCAGACACTGTTCTAGCCAAAAGGAGGTTAGAGATGCTGGAAATGACCAGGACAGAAATGCTATGTAAGAAGTTTAAGAAGCACCTAGAGAGATTAAG	1	-	JN707599:3326-3445	120
JN707599	MCVSyn_MCV01_1944	AAAACCATTTGCCAACAAGCCGCAGACACTGTTCTAGCCAAAAGGAGGTTAGAGATGCTGGAAATGACCAGGACAGAAATGCTATGTAAGAAGTTTAAGAAGCACCTAGAGAGATTAAGA	1	-	JN707599:3325-3444	120
JN707599	MCVSyn_MCV01_1945	AAACCATTTGCCAACAAGCCGCAGACACTGTTCTAGCCAAAAGGAGGTTAGAGATGCTGGAAATGACCAGGACAGAAATGCTATGTAAGAAGTTTAAGAAGCACCTAGAGAGATTAAGAG	1	-	JN707599:3324-3443	120
JN707599	MCVSyn_MCV01_1946	AACCATTTGCCAACAAGCCGCAGACACTGTTCTAGCCAAAAGGAGGTTAGAGATGCTGGAAATGACCAGGACAGAAATGCTATGTAAGAAGTTTAAGAAGCACCTAGAGAGATTAAGAGA	1	-	JN707599:3323-3442	120
JN707599	MCVSyn_MCV01_1947	ACCATTTGCCAACAAGCCGCAGACACTGTTCTAGCCAAAAGGAGGTTAGAGATGCTGGAAATGACCAGGACAGAAATGCTATGTAAGAAGTTTAAGAAGCACCTAGAGAGATTAAGAGAT	1	-	JN707599:3322-3441	120
JN707599	MCVSyn_MCV01_1948	CCATTTGCCAACAAGCCGCAGACACTGTTCTAGCCAAAAGGAGGTTAGAGATGCTGGAAATGACCAGGACAGAAATGCTATGTAAGAAGTTTAAGAAGCACCTAGAGAGATTAAGAGATT	1	-	JN707599:3321-3440	120
JN707599	MCVSyn_MCV01_1949	CATTTGCCAACAAGCCGCAGACACTGTTCTAGCCAAAAGGAGGTTAGAGATGCTGGAAATGACCAGGACAGAAATGCTATGTAAGAAGTTTAAGAAGCACCTAGAGAGATTAAGAGATTT	1	-	JN707599:3320-3439	120
JN707599	MCVSyn_MCV01_1950	ATTTGCCAACAAGCCGCAGACACTGTTCTAGCCAAAAGGAGGTTAGAGATGCTGGAAATGACCAGGACAGAAATGCTATGTAAGAAGTTTAAGAAGCACCTAGAGAGATTAAGAGATTTA	1	-	JN707599:3319-3438	120
JN707599	MCVSyn_MCV01_1951	TTTGCCAACAAGCCGCAGACACTGTTCTAGCCAAAAGGAGGTTAGAGATGCTGGAAATGACCAGGACAGAAATGCTATGTAAGAAGTTTAAGAAGCACCTAGAGAGATTAAGAGATTTAG	1	-	JN707599:3318-3437	120
JN707599	MCVSyn_MCV01_1952	TTGCCAACAAGCCGCAGACACTGTTCTAGCCAAAAGGAGGTTAGAGATGCTGGAAATGACCAGGACAGAAATGCTATGTAAGAAGTTTAAGAAGCACCTAGAGAGATTAAGAGATTTAGA	1	-	JN707599:3317-3436	120
JN707599	MCVSyn_MCV01_1953	TGCCAACAAGCCGCAGACACTGTTCTAGCCAAAAGGAGGTTAGAGATGCTGGAAATGACCAGGACAGAAATGCTATGTAAGAAGTTTAAGAAGCACCTAGAGAGATTAAGAGATTTAGAT	1	-	JN707599:3316-3435	120
JN707599	MCVSyn_MCV01_1954	GCCAACAAGCCGCAGACACTGTTCTAGCCAAAAGGAGGTTAGAGATGCTGGAAATGACCAGGACAGAAATGCTATGTAAGAAGTTTAAGAAGCACCTAGAGAGATTAAGAGATTTAGATA	1	-	JN707599:3315-3434	120
JN707599	MCVSyn_MCV01_1955	CCAACAAGCCGCAGACACTGTTCTAGCCAAAAGGAGGTTAGAGATGCTGGAAATGACCAGGACAGAAATGCTATGTAAGAAGTTTAAGAAGCACCTAGAGAGATTAAGAGATTTAGATAC	1	-	JN707599:3314-3433	120
JN707599	MCVSyn_MCV01_1956	CAACAAGCCGCAGACACTGTTCTAGCCAAAAGGAGGTTAGAGATGCTGGAAATGACCAGGACAGAAATGCTATGTAAGAAGTTTAAGAAGCACCTAGAGAGATTAAGAGATTTAGATACA	1	-	JN707599:3313-3432	120
JN707599	MCVSyn_MCV01_1957	AACAAGCCGCAGACACTGTTCTAGCCAAAAGGAGGTTAGAGATGCTGGAAATGACCAGGACAGAAATGCTATGTAAGAAGTTTAAGAAGCACCTAGAGAGATTAAGAGATTTAGATACAA	1	-	JN707599:3312-3431	120
JN707599	MCVSyn_MCV01_1958	ACAAGCCGCAGACACTGTTCTAGCCAAAAGGAGGTTAGAGATGCTGGAAATGACCAGGACAGAAATGCTATGTAAGAAGTTTAAGAAGCACCTAGAGAGATTAAGAGATTTAGATACAAT	1	-	JN707599:3311-3430	120
JN707599	MCVSyn_MCV01_1959	CAAGCCGCAGACACTGTTCTAGCCAAAAGGAGGTTAGAGATGCTGGAAATGACCAGGACAGAAATGCTATGTAAGAAGTTTAAGAAGCACCTAGAGAGATTAAGAGATTTAGATACAATA	1	-	JN707599:3310-3429	120
JN707599	MCVSyn_MCV01_1960	AAGCCGCAGACACTGTTCTAGCCAAAAGGAGGTTAGAGATGCTGGAAATGACCAGGACAGAAATGCTATGTAAGAAGTTTAAGAAGCACCTAGAGAGATTAAGAGATTTAGATACAATAG	1	-	JN707599:3309-3428	120
JN707599	MCVSyn_MCV01_1961	AGCCGCAGACACTGTTCTAGCCAAAAGGAGGTTAGAGATGCTGGAAATGACCAGGACAGAAATGCTATGTAAGAAGTTTAAGAAGCACCTAGAGAGATTAAGAGATTTAGATACAATAGA	1	-	JN707599:3308-3427	120
JN707599	MCVSyn_MCV01_1962	GCCGCAGACACTGTTCTAGCCAAAAGGAGGTTAGAGATGCTGGAAATGACCAGGACAGAAATGCTATGTAAGAAGTTTAAGAAGCACCTAGAGAGATTAAGAGATTTAGATACAATAGAT	1	-	JN707599:3307-3426	120
JN707599	MCVSyn_MCV01_1963	CCGCAGACACTGTTCTAGCCAAAAGGAGGTTAGAGATGCTGGAAATGACCAGGACAGAAATGCTATGTAAGAAGTTTAAGAAGCACCTAGAGAGATTAAGAGATTTAGATACAATAGATC	1	-	JN707599:3306-3425	120
JN707599	MCVSyn_MCV01_1964	CGCAGACACTGTTCTAGCCAAAAGGAGGTTAGAGATGCTGGAAATGACCAGGACAGAAATGCTATGTAAGAAGTTTAAGAAGCACCTAGAGAGATTAAGAGATTTAGATACAATAGATCT	1	-	JN707599:3305-3424	120
JN707599	MCVSyn_MCV01_1965	GCAGACACTGTTCTAGCCAAAAGGAGGTTAGAGATGCTGGAAATGACCAGGACAGAAATGCTATGTAAGAAGTTTAAGAAGCACCTAGAGAGATTAAGAGATTTAGATACAATAGATCTA	1	-	JN707599:3304-3423	120
JN707599	MCVSyn_MCV01_1966	CAGACACTGTTCTAGCCAAAAGGAGGTTAGAGATGCTGGAAATGACCAGGACAGAAATGCTATGTAAGAAGTTTAAGAAGCACCTAGAGAGATTAAGAGATTTAGATACAATAGATCTAC	1	-	JN707599:3303-3422	120
JN707599	MCVSyn_MCV01_1967	AGACACTGTTCTAGCCAAAAGGAGGTTAGAGATGCTGGAAATGACCAGGACAGAAATGCTATGTAAGAAGTTTAAGAAGCACCTAGAGAGATTAAGAGATTTAGATACAATAGATCTACT	1	-	JN707599:3302-3421	120
JN707599	MCVSyn_MCV01_1968	GACACTGTTCTAGCCAAAAGGAGGTTAGAGATGCTGGAAATGACCAGGACAGAAATGCTATGTAAGAAGTTTAAGAAGCACCTAGAGAGATTAAGAGATTTAGATACAATAGATCTACTG	1	-	JN707599:3301-3420	120
JN707599	MCVSyn_MCV01_1969	ACACTGTTCTAGCCAAAAGGAGGTTAGAGATGCTGGAAATGACCAGGACAGAAATGCTATGTAAGAAGTTTAAGAAGCACCTAGAGAGATTAAGAGATTTAGATACAATAGATCTACTGT	1	-	JN707599:3300-3419	120
JN707599	MCVSyn_MCV01_1970	CACTGTTCTAGCCAAAAGGAGGTTAGAGATGCTGGAAATGACCAGGACAGAAATGCTATGTAAGAAGTTTAAGAAGCACCTAGAGAGATTAAGAGATTTAGATACAATAGATCTACTGTA	1	-	JN707599:3299-3418	120
JN707599	MCVSyn_MCV01_1971	ACTGTTCTAGCCAAAAGGAGGTTAGAGATGCTGGAAATGACCAGGACAGAAATGCTATGTAAGAAGTTTAAGAAGCACCTAGAGAGATTAAGAGATTTAGATACAATAGATCTACTGTAT	1	-	JN707599:3298-3417	120
JN707599	MCVSyn_MCV01_1972	CTGTTCTAGCCAAAAGGAGGTTAGAGATGCTGGAAATGACCAGGACAGAAATGCTATGTAAGAAGTTTAAGAAGCACCTAGAGAGATTAAGAGATTTAGATACAATAGATCTACTGTATT	1	-	JN707599:3297-3416	120
JN707599	MCVSyn_MCV01_1973	TGTTCTAGCCAAAAGGAGGTTAGAGATGCTGGAAATGACCAGGACAGAAATGCTATGTAAGAAGTTTAAGAAGCACCTAGAGAGATTAAGAGATTTAGATACAATAGATCTACTGTATTA	1	-	JN707599:3296-3415	120
JN707599	MCVSyn_MCV01_1974	GTTCTAGCCAAAAGGAGGTTAGAGATGCTGGAAATGACCAGGACAGAAATGCTATGTAAGAAGTTTAAGAAGCACCTAGAGAGATTAAGAGATTTAGATACAATAGATCTACTGTATTAT	1	-	JN707599:3295-3414	120
JN707599	MCVSyn_MCV01_1975	TTCTAGCCAAAAGGAGGTTAGAGATGCTGGAAATGACCAGGACAGAAATGCTATGTAAGAAGTTTAAGAAGCACCTAGAGAGATTAAGAGATTTAGATACAATAGATCTACTGTATTATA	1	-	JN707599:3294-3413	120
JN707599	MCVSyn_MCV01_1976	TCTAGCCAAAAGGAGGTTAGAGATGCTGGAAATGACCAGGACAGAAATGCTATGTAAGAAGTTTAAGAAGCACCTAGAGAGATTAAGAGATTTAGATACAATAGATCTACTGTATTATAT	1	-	JN707599:3293-3412	120
JN707599	MCVSyn_MCV01_1977	CTAGCCAAAAGGAGGTTAGAGATGCTGGAAATGACCAGGACAGAAATGCTATGTAAGAAGTTTAAGAAGCACCTAGAGAGATTAAGAGATTTAGATACAATAGATCTACTGTATTATATG	1	-	JN707599:3292-3411	120
JN707599	MCVSyn_MCV01_1978	TAGCCAAAAGGAGGTTAGAGATGCTGGAAATGACCAGGACAGAAATGCTATGTAAGAAGTTTAAGAAGCACCTAGAGAGATTAAGAGATTTAGATACAATAGATCTACTGTATTATATGG	1	-	JN707599:3291-3410	120
JN707599	MCVSyn_MCV01_1979	AGCCAAAAGGAGGTTAGAGATGCTGGAAATGACCAGGACAGAAATGCTATGTAAGAAGTTTAAGAAGCACCTAGAGAGATTAAGAGATTTAGATACAATAGATCTACTGTATTATATGGG	1	-	JN707599:3290-3409	120
JN707599	MCVSyn_MCV01_1980	GCCAAAAGGAGGTTAGAGATGCTGGAAATGACCAGGACAGAAATGCTATGTAAGAAGTTTAAGAAGCACCTAGAGAGATTAAGAGATTTAGATACAATAGATCTACTGTATTATATGGGT	1	-	JN707599:3289-3408	120
JN707599	MCVSyn_MCV01_1981	CCAAAAGGAGGTTAGAGATGCTGGAAATGACCAGGACAGAAATGCTATGTAAGAAGTTTAAGAAGCACCTAGAGAGATTAAGAGATTTAGATACAATAGATCTACTGTATTATATGGGTG	1	-	JN707599:3288-3407	120
JN707599	MCVSyn_MCV01_1982	CAAAAGGAGGTTAGAGATGCTGGAAATGACCAGGACAGAAATGCTATGTAAGAAGTTTAAGAAGCACCTAGAGAGATTAAGAGATTTAGATACAATAGATCTACTGTATTATATGGGTGG	1	-	JN707599:3287-3406	120
JN707599	MCVSyn_MCV01_1983	AAAAGGAGGTTAGAGATGCTGGAAATGACCAGGACAGAAATGCTATGTAAGAAGTTTAAGAAGCACCTAGAGAGATTAAGAGATTTAGATACAATAGATCTACTGTATTATATGGGTGGT	1	-	JN707599:3286-3405	120
JN707599	MCVSyn_MCV01_1984	AAAGGAGGTTAGAGATGCTGGAAATGACCAGGACAGAAATGCTATGTAAGAAGTTTAAGAAGCACCTAGAGAGATTAAGAGATTTAGATACAATAGATCTACTGTATTATATGGGTGGTG	1	-	JN707599:3285-3404	120
JN707599	MCVSyn_MCV01_1985	AAGGAGGTTAGAGATGCTGGAAATGACCAGGACAGAAATGCTATGTAAGAAGTTTAAGAAGCACCTAGAGAGATTAAGAGATTTAGATACAATAGATCTACTGTATTATATGGGTGGTGT	1	-	JN707599:3284-3403	120
JN707599	MCVSyn_MCV01_1986	AGGAGGTTAGAGATGCTGGAAATGACCAGGACAGAAATGCTATGTAAGAAGTTTAAGAAGCACCTAGAGAGATTAAGAGATTTAGATACAATAGATCTACTGTATTATATGGGTGGTGTG	1	-	JN707599:3283-3402	120
JN707599	MCVSyn_MCV01_1987	GGAGGTTAGAGATGCTGGAAATGACCAGGACAGAAATGCTATGTAAGAAGTTTAAGAAGCACCTAGAGAGATTAAGAGATTTAGATACAATAGATCTACTGTATTATATGGGTGGTGTGG	1	-	JN707599:3282-3401	120
JN707599	MCVSyn_MCV01_1988	GAGGTTAGAGATGCTGGAAATGACCAGGACAGAAATGCTATGTAAGAAGTTTAAGAAGCACCTAGAGAGATTAAGAGATTTAGATACAATAGATCTACTGTATTATATGGGTGGTGTGGC	1	-	JN707599:3281-3400	120
JN707599	MCVSyn_MCV01_1989	AGGTTAGAGATGCTGGAAATGACCAGGACAGAAATGCTATGTAAGAAGTTTAAGAAGCACCTAGAGAGATTAAGAGATTTAGATACAATAGATCTACTGTATTATATGGGTGGTGTGGCC	1	-	JN707599:3280-3399	120
JN707599	MCVSyn_MCV01_1990	GGTTAGAGATGCTGGAAATGACCAGGACAGAAATGCTATGTAAGAAGTTTAAGAAGCACCTAGAGAGATTAAGAGATTTAGATACAATAGATCTACTGTATTATATGGGTGGTGTGGCCT	1	-	JN707599:3279-3398	120
JN707599	MCVSyn_MCV01_1991	GTTAGAGATGCTGGAAATGACCAGGACAGAAATGCTATGTAAGAAGTTTAAGAAGCACCTAGAGAGATTAAGAGATTTAGATACAATAGATCTACTGTATTATATGGGTGGTGTGGCCTG	1	-	JN707599:3278-3397	120
JN707599	MCVSyn_MCV01_1992	TTAGAGATGCTGGAAATGACCAGGACAGAAATGCTATGTAAGAAGTTTAAGAAGCACCTAGAGAGATTAAGAGATTTAGATACAATAGATCTACTGTATTATATGGGTGGTGTGGCCTGG	1	-	JN707599:3277-3396	120
JN707599	MCVSyn_MCV01_1993	TAGAGATGCTGGAAATGACCAGGACAGAAATGCTATGTAAGAAGTTTAAGAAGCACCTAGAGAGATTAAGAGATTTAGATACAATAGATCTACTGTATTATATGGGTGGTGTGGCCTGGT	1	-	JN707599:3276-3395	120
JN707599	MCVSyn_MCV01_1994	AGAGATGCTGGAAATGACCAGGACAGAAATGCTATGTAAGAAGTTTAAGAAGCACCTAGAGAGATTAAGAGATTTAGATACAATAGATCTACTGTATTATATGGGTGGTGTGGCCTGGTA	1	-	JN707599:3275-3394	120
JN707599	MCVSyn_MCV01_1995	GAGATGCTGGAAATGACCAGGACAGAAATGCTATGTAAGAAGTTTAAGAAGCACCTAGAGAGATTAAGAGATTTAGATACAATAGATCTACTGTATTATATGGGTGGTGTGGCCTGGTAC	1	-	JN707599:3274-3393	120
JN707599	MCVSyn_MCV01_1996	AGATGCTGGAAATGACCAGGACAGAAATGCTATGTAAGAAGTTTAAGAAGCACCTAGAGAGATTAAGAGATTTAGATACAATAGATCTACTGTATTATATGGGTGGTGTGGCCTGGTACT	1	-	JN707599:3273-3392	120
JN707599	MCVSyn_MCV01_1997	GATGCTGGAAATGACCAGGACAGAAATGCTATGTAAGAAGTTTAAGAAGCACCTAGAGAGATTAAGAGATTTAGATACAATAGATCTACTGTATTATATGGGTGGTGTGGCCTGGTACTG	1	-	JN707599:3272-3391	120
JN707599	MCVSyn_MCV01_1998	ATGCTGGAAATGACCAGGACAGAAATGCTATGTAAGAAGTTTAAGAAGCACCTAGAGAGATTAAGAGATTTAGATACAATAGATCTACTGTATTATATGGGTGGTGTGGCCTGGTACTGC	1	-	JN707599:3271-3390	120
JN707599	MCVSyn_MCV01_1999	TGCTGGAAATGACCAGGACAGAAATGCTATGTAAGAAGTTTAAGAAGCACCTAGAGAGATTAAGAGATTTAGATACAATAGATCTACTGTATTATATGGGTGGTGTGGCCTGGTACTGCT	1	-	JN707599:3270-3389	120
[truncated: 3,388 more rows]
