# Supplementary material for: High-resolution analysis of Merkel Cell Polyomavirus in Merkel Cell Carcinoma reveals distinct integration patterns and suggests NHEJ and MMBIR as underlying mechanisms
Source: PLoS Pathog. 2020 Aug 24;16(8):e1008562. doi: 10.1371/journal.ppat.1008562 (PMC7470373; doi:10.1371/journal.ppat.1008562)
Supplement: S3 Table — (XLSX) [file ppat.1008562.s011.xlsx]

## Sheet: ENCODE DATA Fig6A
File accession	File format	Output type	Experiment accession	Assay	Biosample term id	Biosample term name	Experiment target	File download URL	Biosample type	Biosample organism	Biological replicate(s)	Technical replicate	Derived from	Size	Lab	md5sum	Assembly	File Status	s3_uri
ENCFF372VUI	bigWig	signal p-value	ENCSR042ITN	ChIP-seq	UBERON:0002037	cerebellum	H3K4me3	https://www.encodeproject.org/files/ENCFF372VUI/@@download/ENCFF372VUI.bigWig	tissue	Homo sapiens	1		ENCFF724QSQ, ENCFF910GLU	437344126	ENCODE Processing Pipeline	ee1ef0c35594bcef1cbac4351666d980	GRCh38	released	s3://encode-public/2017/11/28/adaede15-5c8f-48ad-84dd-6ef5676ccb02/ENCFF372VUI.bigWig
ENCFF802CCC	bigWig	signal p-value	ENCSR441SAT	ChIP-seq	NTR:0000856	mesendoderm	H3K4me3	https://www.encodeproject.org/files/ENCFF802CCC/@@download/ENCFF802CCC.bigWig	in vitro differentiated cells	Homo sapiens	1		ENCFF033ZAD, ENCFF948LKM	598199216	ENCODE Processing Pipeline	9019ff65eed22874bdda4a042c72a375	GRCh38	released	s3://encode-public/2017/02/28/074d8e94-5437-4744-b0e1-e5a29c5bbad1/ENCFF802CCC.bigWig
ENCFF016CHE	bigWig	signal p-value	ENCSR122IJJ	ChIP-seq	CL:1001608	foreskin fibroblast	H3K4me3	https://www.encodeproject.org/files/ENCFF016CHE/@@download/ENCFF016CHE.bigWig	primary cell	Homo sapiens	1		ENCFF752NMZ, ENCFF876EWW	461928982	ENCODE Processing Pipeline	a22b2734c223b0ab2408ad67a3c22e94	GRCh38	released	s3://encode-public/2017/11/28/6cedd255-ccd8-4a0d-89b4-ce0b8aaad2a0/ENCFF016CHE.bigWig
ENCFF997ANB	bigWig	signal p-value	ENCSR203XPU	ChIP-seq	EFO:0001086	A549	H3K4me3	https://www.encodeproject.org/files/ENCFF997ANB/@@download/ENCFF997ANB.bigWig	cell line	Homo sapiens	1	1	ENCFF973TUQ	337497622	Tim Reddy, Duke	f56230929013bf4d075a8ff71157c48e	GRCh38	released	s3://encode-public/2016/06/01/d51acab3-3f04-40be-bb7f-0b87d8bfd151/ENCFF997ANB.bigWig
ENCFF775CBL	bigWig	signal p-value	ENCSR957CYJ	ChIP-seq	NTR:0000427	neurosphere	H3K4me3	https://www.encodeproject.org/files/ENCFF775CBL/@@download/ENCFF775CBL.bigWig	primary cell	Homo sapiens	1		ENCFF303QQB, ENCFF823UAX	325138723	ENCODE Processing Pipeline	adf713f3ea830ce523b733a70660a164	GRCh38	released	s3://encode-public/2017/11/28/bcfa58d5-a18b-4797-bc09-bd5e3d4f2ab0/ENCFF775CBL.bigWig
ENCFF535FBP	bigWig	signal p-value	ENCSR130PLZ	ChIP-seq	NTR:0000427	neurosphere	H3K4me3	https://www.encodeproject.org/files/ENCFF535FBP/@@download/ENCFF535FBP.bigWig	primary cell	Homo sapiens	1		ENCFF448ZQW, ENCFF818NGQ	389534793	ENCODE Processing Pipeline	47ef0a49746ef623e42412c37ac58f8e	GRCh38	released	s3://encode-public/2017/11/28/bea427c5-2f82-40dc-a7f1-1aeacb9a4b5b/ENCFF535FBP.bigWig
ENCFF907QUQ	bigWig	signal p-value	ENCSR000DVC	ChIP-seq	CL:0002553	fibroblast of lung	H3K4me3	https://www.encodeproject.org/files/ENCFF907QUQ/@@download/ENCFF907QUQ.bigWig	primary cell	Homo sapiens	1		ENCFF741CYK, ENCFF834GNU	353665202	ENCODE Processing Pipeline	e55a3dae91f48208eef8bf6dc6d34a04	GRCh38	released	s3://encode-public/2016/08/23/9005d4d2-381c-49f2-87c3-40dab00acb2a/ENCFF907QUQ.bigWig
ENCFF106BPS	bigWig	signal p-value	ENCSR956CTX	ChIP-seq	CL:0000047	neural stem progenitor cell	H3K4me3	https://www.encodeproject.org/files/ENCFF106BPS/@@download/ENCFF106BPS.bigWig	in vitro differentiated cells	Homo sapiens	1		ENCFF341BPJ, ENCFF423SNN, ENCFF943BCG	1540715227	ENCODE Processing Pipeline	82d5abcc52392299c9643ad3e448d34e	GRCh38	released	s3://encode-public/2017/04/11/41bb9cdb-57f7-4e46-8c0e-e6bc1e14f1f7/ENCFF106BPS.bigWig
ENCFF320CGB	bigWig	signal p-value	ENCSR000DSW	ChIP-seq	CL:0002606	astrocyte of the spinal cord	H3K4me3	https://www.encodeproject.org/files/ENCFF320CGB/@@download/ENCFF320CGB.bigWig	primary cell	Homo sapiens	1		ENCFF336OEL, ENCFF795XOM	455153958	ENCODE Processing Pipeline	53930596e292c3aee687a48973eef840	GRCh38	released	s3://encode-public/2016/08/23/f5c8f9f0-89af-4ebc-9340-7d30fbc8635c/ENCFF320CGB.bigWig
ENCFF275DHM	bigWig	signal p-value	ENCSR423AKG	ChIP-seq	CL:2000045	foreskin melanocyte	H3K4me3	https://www.encodeproject.org/files/ENCFF275DHM/@@download/ENCFF275DHM.bigWig	primary cell	Homo sapiens	1		ENCFF086UGK, ENCFF749POO	937650499	ENCODE Processing Pipeline	cc1313146f3c7a8aba0c632b1660a337	GRCh38	released	s3://encode-public/2017/11/28/532199db-b487-4fe1-8db6-d087b017aa33/ENCFF275DHM.bigWig
ENCFF073HML	bigWig	signal p-value	ENCSR000DPD	ChIP-seq	EFO:0001086	A549	H3K4me3	https://www.encodeproject.org/files/ENCFF073HML/@@download/ENCFF073HML.bigWig	cell line	Homo sapiens	1		ENCFF027EMA, ENCFF596HJP	264886904	ENCODE Processing Pipeline	e1514170df3c4b771e8ebdb5a5748a32	GRCh38	released	s3://encode-public/2016/08/23/0548a7ed-331f-4d0b-b997-e1c017d5b3b1/ENCFF073HML.bigWig
ENCFF752OCZ	bigWig	signal p-value	ENCSR000DUF	ChIP-seq	EFO:0001187	HepG2	H3K4me3	https://www.encodeproject.org/files/ENCFF752OCZ/@@download/ENCFF752OCZ.bigWig	cell line	Homo sapiens	1		ENCFF426UGV, ENCFF887ZEB	250768209	ENCODE Processing Pipeline	7c439148138331e1c0e7c986f80374e8	GRCh38	released	s3://encode-public/2016/08/23/4054c7c7-1754-40dd-8df6-9dd85b3e2f95/ENCFF752OCZ.bigWig
ENCFF543HMR	bigWig	signal p-value	ENCSR481YGZ	ChIP-seq	CL:2000045	foreskin melanocyte	H3K4me3	https://www.encodeproject.org/files/ENCFF543HMR/@@download/ENCFF543HMR.bigWig	primary cell	Homo sapiens	1		ENCFF768ZOR, ENCFF946BZR	522691043	ENCODE Processing Pipeline	c86152ec7842e02ae8babaa808a4da68	GRCh38	released	s3://encode-public/2017/11/28/12590e98-a2d9-4000-8457-ddaaa0b99109/ENCFF543HMR.bigWig
ENCFF532UKG	bigWig	signal p-value	ENCSR075OQB	ChIP-seq	CL:1001606	foreskin keratinocyte	H3K4me3	https://www.encodeproject.org/files/ENCFF532UKG/@@download/ENCFF532UKG.bigWig	primary cell	Homo sapiens	1		ENCFF182BXL, ENCFF762HPU	405011182	ENCODE Processing Pipeline	72f49689724c45f3b1b4b866694d64e8	GRCh38	released	s3://encode-public/2017/11/28/5f798e29-5096-4362-b8e2-3c84f163d4be/ENCFF532UKG.bigWig
ENCFF198PPX	bigWig	signal p-value	ENCSR807LJO	ChIP-seq	CL:0000221	ectodermal cell	H3K4me3	https://www.encodeproject.org/files/ENCFF198PPX/@@download/ENCFF198PPX.bigWig	in vitro differentiated cells	Homo sapiens	1		ENCFF050EJF, ENCFF711UXZ	268271989	ENCODE Processing Pipeline	820c13a21d13e6670bb387a9be323f3e	GRCh38	released	s3://encode-public/2018/01/31/ef60729f-3b18-4436-b840-68c330b89784/ENCFF198PPX.bigWig
ENCFF733WHO	bigWig	signal p-value	ENCSR269OVV	ChIP-seq	CL:0000236	B cell	H3K4me3	https://www.encodeproject.org/files/ENCFF733WHO/@@download/ENCFF733WHO.bigWig	primary cell	Homo sapiens	1		ENCFF336FYB, ENCFF517VJD	79394658	ENCODE Processing Pipeline	8c0e3cde4c17504b10b15f5db0c9e736	GRCh38	released	s3://encode-public/2018/01/31/9487bdb3-44ab-4679-8537-85c8db5516b0/ENCFF733WHO.bigWig
ENCFF066JJA	bigWig	signal p-value	ENCSR143MZL	ChIP-seq	UBERON:0000955	brain	H3K4me3	https://www.encodeproject.org/files/ENCFF066JJA/@@download/ENCFF066JJA.bigWig	tissue	Homo sapiens	1		ENCFF176DNE, ENCFF818YVY	328958407	ENCODE Processing Pipeline	2f32ac26e70fa0a702077e2201dd8605	GRCh38	released	s3://encode-public/2017/03/22/fe56a1b4-d6b0-450a-b307-438dce9f56d0/ENCFF066JJA.bigWig
ENCFF363BAB	bigWig	signal p-value	ENCSR354XWM	ChIP-seq	CL:0000047	neural stem progenitor cell	H3K4me3	https://www.encodeproject.org/files/ENCFF363BAB/@@download/ENCFF363BAB.bigWig	in vitro differentiated cells	Homo sapiens	1		ENCFF396QPN, ENCFF782IJY	504947740	ENCODE Processing Pipeline	7648c20723120b69f63835e489fc0b1f	GRCh38	released	s3://encode-public/2017/07/11/ae1142c8-3b76-454b-85fd-0fbd16c3588b/ENCFF363BAB.bigWig
ENCFF789BFV	bigWig	signal p-value	ENCSR314WYC	ChIP-seq	CL:0000540	neuron	H3K4me3	https://www.encodeproject.org/files/ENCFF789BFV/@@download/ENCFF789BFV.bigWig	in vitro differentiated cells	Homo sapiens	1		ENCFF032JTZ, ENCFF883LFE	748097871	ENCODE Processing Pipeline	586304edf2887f62cd61902efc6a5cf3	GRCh38	released	s3://encode-public/2018/02/15/2c49f3b3-192c-470f-a07d-cf427fc32a9f/ENCFF789BFV.bigWig
ENCFF166SNU	bigWig	signal p-value	ENCSR878JSF	ChIP-seq	CL:0000236	B cell	H3K4me3	https://www.encodeproject.org/files/ENCFF166SNU/@@download/ENCFF166SNU.bigWig	primary cell	Homo sapiens	1		ENCFF136RVA, ENCFF596XVY	687840401	ENCODE Processing Pipeline	d5c74be8b800a323a84c864106787e84	GRCh38	released	s3://encode-public/2017/03/31/2598e3bb-8623-43e0-bb3b-7e25e79868f7/ENCFF166SNU.bigWig
ENCFF618WFU	bigWig	signal p-value	ENCSR959RHF	ChIP-seq	CL:0000222	mesodermal cell	H3K4me3	https://www.encodeproject.org/files/ENCFF618WFU/@@download/ENCFF618WFU.bigWig	in vitro differentiated cells	Homo sapiens	1		ENCFF486CGJ, ENCFF592VIQ	231433066	ENCODE Processing Pipeline	f1c7b7877c180a9f45bee056ae8684c2	GRCh38	released	s3://encode-public/2018/01/30/0e164188-7533-4705-9573-f95ef0806983/ENCFF618WFU.bigWig
ENCFF646UYM	bigWig	signal p-value	ENCSR293MTQ	ChIP-seq	NTR:0000427	neurosphere	H3K4me3	https://www.encodeproject.org/files/ENCFF646UYM/@@download/ENCFF646UYM.bigWig	primary cell	Homo sapiens	1		ENCFF006XMK, ENCFF281VKY	284790985	ENCODE Processing Pipeline	171e71bb2c5d8ba12fd57fc01337d8b9	GRCh38	released	s3://encode-public/2017/11/28/14833f21-bb1e-450a-ab96-933fa5f2533e/ENCFF646UYM.bigWig
ENCFF995OSE	bigWig	signal p-value	ENCSR043VGU	ChIP-seq	EFO:0003045	H9	H3K4me3	https://www.encodeproject.org/files/ENCFF995OSE/@@download/ENCFF995OSE.bigWig	cell line	Homo sapiens	1		ENCFF435UQW, ENCFF806SSI	292850665	ENCODE Processing Pipeline	8ca2d5571eae589138aa1219a764594f	GRCh38	released	s3://encode-public/2017/02/06/00eeafed-ac11-4d80-adc6-ccb221fb28dc/ENCFF995OSE.bigWig
ENCFF678IXB	bigWig	signal p-value	ENCSR608VNA	ChIP-seq	CL:0002319	neural cell	H3K4me3	https://www.encodeproject.org/files/ENCFF678IXB/@@download/ENCFF678IXB.bigWig	in vitro differentiated cells	Homo sapiens	1		ENCFF189PYS, ENCFF814QLD	1066167937	ENCODE Processing Pipeline	f108733c86a32dfac53746a66e23c64a	GRCh38	released	s3://encode-public/2017/06/30/1ed5d416-9fd8-40fb-ba59-1b31ff20dbbe/ENCFF678IXB.bigWig
ENCFF559DNK	bigWig	signal p-value	ENCSR000DUK	ChIP-seq	EFO:0005710	HFF-Myc	H3K4me3	https://www.encodeproject.org/files/ENCFF559DNK/@@download/ENCFF559DNK.bigWig	cell line	Homo sapiens	1		ENCFF355KUJ, ENCFF491IGN	299636273	ENCODE Processing Pipeline	eb4c6d7d03d39c3f98e23c4649e0dc0d	GRCh38	released	s3://encode-public/2016/08/23/9f4a51d8-9b53-49b6-8dc0-984b069d4248/ENCFF559DNK.bigWig
ENCFF908YNZ	bigWig	signal p-value	ENCSR000DUW	ChIP-seq	CL:0002555	fibroblast of mammary gland	H3K4me3	https://www.encodeproject.org/files/ENCFF908YNZ/@@download/ENCFF908YNZ.bigWig	primary cell	Homo sapiens	1		ENCFF202JKL, ENCFF272GNJ	153933044	ENCODE Processing Pipeline	9bfc8b3de60812f90ba8f51501f461f5	GRCh38	released	s3://encode-public/2016/08/23/42794f96-2525-4aa1-ac72-fa65068c6d22/ENCFF908YNZ.bigWig
ENCFF640MOC	bigWig	signal p-value	ENCSR703DFH	ChIP-seq	CL:1001606	foreskin keratinocyte	H3K4me3	https://www.encodeproject.org/files/ENCFF640MOC/@@download/ENCFF640MOC.bigWig	primary cell	Homo sapiens	1		ENCFF555BEC, ENCFF818CPT	360017971	ENCODE Processing Pipeline	c756c8bfb4a2882075e6cf098b4f7219	GRCh38	released	s3://encode-public/2017/11/28/e15d2ade-9b0a-4936-b7d8-65e46fe36071/ENCFF640MOC.bigWig
ENCFF105NHV	bigWig	signal p-value	ENCSR019SQX	ChIP-seq	EFO:0003042	H1	H3K4me3	https://www.encodeproject.org/files/ENCFF105NHV/@@download/ENCFF105NHV.bigWig	cell line	Homo sapiens	1		ENCFF393RKZ, ENCFF467XCU	253860916	ENCODE Processing Pipeline	911706829a97a02dfa990ba777442661	GRCh38	released	s3://encode-public/2017/03/26/bce76791-8b41-44f8-a9f4-1fa4faaa8584/ENCFF105NHV.bigWig
ENCFF581DXP	bigWig	signal p-value	ENCSR000AMP	ChIP-seq	EFO:0001187	HepG2	H3K4me3	https://www.encodeproject.org/files/ENCFF581DXP/@@download/ENCFF581DXP.bigWig	cell line	Homo sapiens	1		ENCFF645CCA, ENCFF943MYJ, ENCFF959HGH	940394306	ENCODE Processing Pipeline	afff4f33c919d37005d2c2948c491b96	GRCh38	released	s3://encode-public/2017/02/14/5fedc225-f191-4d5d-b435-3d86958de9e2/ENCFF581DXP.bigWig
ENCFF975TPF	bigWig	signal p-value	ENCSR443YAS	ChIP-seq	EFO:0003042	H1	H3K4me3	https://www.encodeproject.org/files/ENCFF975TPF/@@download/ENCFF975TPF.bigWig	cell line	Homo sapiens	1		ENCFF236MNB, ENCFF340UJK, ENCFF572GEP	318596312	ENCODE Processing Pipeline	6c7bb3b07ec51a857836e6fa248b4bd8	GRCh38	released	s3://encode-public/2017/02/15/04e7e388-80df-4f94-9cde-e1820588293f/ENCFF975TPF.bigWig
ENCFF414ICR	bigWig	signal p-value	ENCSR172FMH	ChIP-seq	CL:1001606	foreskin keratinocyte	H3K4me3	https://www.encodeproject.org/files/ENCFF414ICR/@@download/ENCFF414ICR.bigWig	primary cell	Homo sapiens	1		ENCFF772IWY, ENCFF867ALB	602360521	ENCODE Processing Pipeline	fd1f926573eb9232da289d0a5d0916f3	GRCh38	released	s3://encode-public/2017/11/28/cf2a7479-62b8-4551-b33e-7e2a08a786e9/ENCFF414ICR.bigWig
ENCFF448DUT	bigWig	signal p-value	ENCSR350JZR	ChIP-seq	CL:2000045	foreskin melanocyte	H3K4me3	https://www.encodeproject.org/files/ENCFF448DUT/@@download/ENCFF448DUT.bigWig	primary cell	Homo sapiens	1		ENCFF725GON, ENCFF887XWW	453057199	ENCODE Processing Pipeline	cfa41e65041ad998eb62699f12686023	GRCh38	released	s3://encode-public/2017/11/28/f646fead-52f6-4a10-a120-a5843c8a8b98/ENCFF448DUT.bigWig
ENCFF974HCD	bigWig	signal p-value	ENCSR939UQD	ChIP-seq	CL:0000236	B cell	H3K4me3	https://www.encodeproject.org/files/ENCFF974HCD/@@download/ENCFF974HCD.bigWig	primary cell	Homo sapiens	1		ENCFF373SDS, ENCFF806LRQ	594042716	ENCODE Processing Pipeline	87c6e10688cb29dde1699bfc2ae0f313	GRCh38	released	s3://encode-public/2017/03/21/2cdba9cc-c0a4-4993-93fa-88e3a29c3543/ENCFF974HCD.bigWig
ENCFF138QGB	bigWig	signal p-value	ENCSR079ZQI	ChIP-seq	CL:1001608	foreskin fibroblast	H3K4me3	https://www.encodeproject.org/files/ENCFF138QGB/@@download/ENCFF138QGB.bigWig	primary cell	Homo sapiens	1		ENCFF782IOW, ENCFF955FBX	922529933	ENCODE Processing Pipeline	38bc202573c3d2cbcd6cbc7b2be586d4	GRCh38	released	s3://encode-public/2017/11/28/fbfbe16c-db94-4c6f-9707-b264049262f1/ENCFF138QGB.bigWig
ENCFF080RVX	bigWig	signal p-value	ENCSR103HMP	ChIP-seq	NTR:0000427	neurosphere	H3K4me3	https://www.encodeproject.org/files/ENCFF080RVX/@@download/ENCFF080RVX.bigWig	primary cell	Homo sapiens	1		ENCFF185LYU, ENCFF427OYR	797812560	ENCODE Processing Pipeline	ad4f6671b0c97e53da89ae96a285a2fb	GRCh38	released	s3://encode-public/2017/11/28/fbff8f44-a38e-4ed5-9ca0-7d860e191efb/ENCFF080RVX.bigWig
ENCFF611FKW	bigWig	signal p-value	ENCSR501JET	ChIP-seq	CL:0000134	mesenchymal cell	H3K4me3	https://www.encodeproject.org/files/ENCFF611FKW/@@download/ENCFF611FKW.bigWig	in vitro differentiated cells	Homo sapiens	1		ENCFF071ETA, ENCFF089AIV	361893945	ENCODE Processing Pipeline	1305a71537923249712540375aac5cb5	GRCh38	released	s3://encode-public/2017/02/08/7e4dbf33-1327-4e66-a10f-de1fa69c31e3/ENCFF611FKW.bigWig
ENCFF318RVO	bigWig	signal p-value	ENCSR780FXX	ChIP-seq	UBERON:0000955	brain	H3K4me3	https://www.encodeproject.org/files/ENCFF318RVO/@@download/ENCFF318RVO.bigWig	tissue	Homo sapiens	1		ENCFF258LZY, ENCFF804LDQ, ENCFF911BVA	504005647	ENCODE Processing Pipeline	b8b500c9a3207e4317e0e48db17b5a42	GRCh38	released	s3://encode-public/2017/11/28/5cfa9a9b-c24e-4269-9c1a-b511efa41e8d/ENCFF318RVO.bigWig
ENCFF997NJP	bigWig	signal p-value	ENCSR003SSR	ChIP-seq	EFO:0003042	H1	H3K4me3	https://www.encodeproject.org/files/ENCFF997NJP/@@download/ENCFF997NJP.bigWig	cell line	Homo sapiens	1		ENCFF168PZP, ENCFF717QWP, ENCFF843PKT	442886651	ENCODE Processing Pipeline	32b495e4b92b97ee419350062c231f86	GRCh38	released	s3://encode-public/2017/12/07/1fa15200-0aca-4bf7-9db7-ccad41708528/ENCFF997NJP.bigWig
ENCFF347AHS	bigWig	signal p-value	ENCSR340WQU	ChIP-seq	EFO:0002791	HeLa-S3	H3K4me3	https://www.encodeproject.org/files/ENCFF347AHS/@@download/ENCFF347AHS.bigWig	cell line	Homo sapiens	1		ENCFF432JPE, ENCFF766QNY, ENCFF818YAG	1450392497	ENCODE Processing Pipeline	f5e402931f2c3fb25b89b1b7c8f7377e	GRCh38	released	s3://encode-public/2016/11/08/f90d0722-1093-49ef-a883-1b30a2edd251/ENCFF347AHS.bigWig
ENCFF460OND	bigWig	signal p-value	ENCSR000APR	ChIP-seq	CL:0002551	fibroblast of dermis	H3K4me3	https://www.encodeproject.org/files/ENCFF460OND/@@download/ENCFF460OND.bigWig	primary cell	Homo sapiens	1		ENCFF619XJS, ENCFF638YZB, ENCFF782IQQ	531324135	ENCODE Processing Pipeline	c267d58c9f7a8471363d3787482ecec8	GRCh38	released	s3://encode-public/2017/04/11/8d4a1199-8bb0-4f04-9343-3810f9497048/ENCFF460OND.bigWig
ENCFF940MSU	bigWig	signal p-value	ENCSR004AKD	ChIP-seq	CL:0000134	mesenchymal cell	H3K4me3	https://www.encodeproject.org/files/ENCFF940MSU/@@download/ENCFF940MSU.bigWig	primary cell	Homo sapiens	1		ENCFF176PAG, ENCFF999NFD	520161873	ENCODE Processing Pipeline	dc01a5d89d4a91403cf46c6c4081c071	GRCh38	released	s3://encode-public/2018/01/30/064418a1-55f3-401c-9734-85f716be9086/ENCFF940MSU.bigWig
ENCFF640BZX	bigWig	signal p-value	ENCSR578QSO	ChIP-seq	CL:0002618	endothelial cell of umbilical vein	H3K4me3	https://www.encodeproject.org/files/ENCFF640BZX/@@download/ENCFF640BZX.bigWig	primary cell	Homo sapiens	1		ENCFF650CMQ, ENCFF780ZFP	335878012	ENCODE Processing Pipeline	d0503df5d643b46ccdb7bede5b7f259c	GRCh38	released	s3://encode-public/2016/11/15/3203f4fc-ccdd-438f-abce-cffab43d175d/ENCFF640BZX.bigWig
ENCFF928RXH	bigWig	signal p-value	ENCSR000DSY	ChIP-seq	CL:0002603	astrocyte of the cerebellum	H3K4me3	https://www.encodeproject.org/files/ENCFF928RXH/@@download/ENCFF928RXH.bigWig	primary cell	Homo sapiens	1		ENCFF069XVM, ENCFF401TDE	381357399	ENCODE Processing Pipeline	72198c52cd940b5e13927fd378cd81f0	GRCh38	released	s3://encode-public/2016/08/23/2cb9a2e3-9fb0-44ed-ac53-5cc7b2b104a7/ENCFF928RXH.bigWig
ENCFF955LOC	bigWig	signal p-value	ENCSR000DQP	ChIP-seq	CL:0000236	B cell	H3K4me3	https://www.encodeproject.org/files/ENCFF955LOC/@@download/ENCFF955LOC.bigWig	primary cell	Homo sapiens	1		ENCFF207FGO, ENCFF842FEQ	407677787	ENCODE Processing Pipeline	942ea96e86313d4338cf3fd020882c4d	GRCh38	released	s3://encode-public/2016/08/23/906232d1-e4ea-489a-b726-37f09de485cb/ENCFF955LOC.bigWig
ENCFF002QGL	bigWig	signal p-value	ENCSR393SYU	ChIP-seq	CL:0000775	neutrophil	H3K4me3	https://www.encodeproject.org/files/ENCFF002QGL/@@download/ENCFF002QGL.bigWig	primary cell	Homo sapiens	1		ENCFF287MNP, ENCFF557VQL, ENCFF944NDZ	1177951349	ENCODE Processing Pipeline	d01e026ac268eae322505ecfb4675d57	GRCh38	released	s3://encode-public/2016/11/16/9feeea14-1f3c-468a-b3f0-4d6d50b84c31/ENCFF002QGL.bigWig
ENCFF386MTE	bigWig	signal p-value	ENCSR716ZJH	ChIP-seq	EFO:0003045	H9	H3K4me3	https://www.encodeproject.org/files/ENCFF386MTE/@@download/ENCFF386MTE.bigWig	cell line	Homo sapiens	1		ENCFF478PPT, ENCFF556EHG, ENCFF910JMV	1185402076	ENCODE Processing Pipeline	d09c585fb6e53b107abc0494e4a54fca	GRCh38	released	s3://encode-public/2017/01/31/c155c2f3-4524-484b-9bc9-4f4b42e2761a/ENCFF386MTE.bigWig
ENCFF332ABT	bigWig	signal p-value	ENCSR000DUA	ChIP-seq	EFO:0002791	HeLa-S3	H3K4me3	https://www.encodeproject.org/files/ENCFF332ABT/@@download/ENCFF332ABT.bigWig	cell line	Homo sapiens	1		ENCFF681ZZF, ENCFF883FFC	304106259	ENCODE Processing Pipeline	f7f98ebb77054bfd9f8b2342eb191069	GRCh38	released	s3://encode-public/2016/08/23/7bf72fc8-17ec-42c1-84ff-10b55d7a736f/ENCFF332ABT.bigWig
ENCFF697TNT	bigWig	signal p-value	ENCSR662PLB	ChIP-seq	CL:0002259	neuroepithelial stem cell	H3K4me3	https://www.encodeproject.org/files/ENCFF697TNT/@@download/ENCFF697TNT.bigWig	in vitro differentiated cells	Homo sapiens	1		ENCFF339IBW, ENCFF558DIC, ENCFF930INE	986054636	ENCODE Processing Pipeline	da20a2677fa64f2db3aad22e4553eeef	GRCh38	released	s3://encode-public/2017/04/03/74a4da95-fe6b-4ab1-8bf5-cdcb387b8d1f/ENCFF697TNT.bigWig

## Sheet: ENCODE DATA Fig6B
File accession	File format	Output type	Experiment accession	Assay	Biosample term id	Biosample term name	Experiment target	File download URL	Biosample type	Biosample organism	Biological replicate(s)	Technical replicate	Derived from	Size	Lab	md5sum	Assembly	File Status	s3_uri
ENCFF387LUJ	bigWig	signal p-value	ENCSR643TBI	ChIP-seq	UBERON:0007106	chorionic villus	H3K27ac	https://www.encodeproject.org/files/ENCFF387LUJ/@@download/ENCFF387LUJ.bigWig	tissue	Homo sapiens	1		ENCFF750RJI, ENCFF751MCU	919365490	ENCODE Processing Pipeline	79ed9147a194ef57795c50d057a48925	GRCh38	released	s3://encode-public/2017/11/28/d7945658-67f2-45cf-9a80-b1a54a4b67f7/ENCFF387LUJ.bigWig
ENCFF832ZON	bigWig	signal p-value	ENCSR200ETW	ChIP-seq	CL:0000223	endodermal cell	H3K27ac	https://www.encodeproject.org/files/ENCFF832ZON/@@download/ENCFF832ZON.bigWig	in vitro differentiated cells	Homo sapiens	1		ENCFF851TTA, ENCFF898KBV	572810228	ENCODE Processing Pipeline	f5732afe5ba8ed69adb86a600db41467	GRCh38	released	s3://encode-public/2017/02/08/69142735-6ae8-4f70-8cbb-ab001a62e32c/ENCFF832ZON.bigWig
ENCFF285DLF	bigWig	signal p-value	ENCSR885CMN	ChIP-seq	UBERON:0000945	stomach	H3K9me3	https://www.encodeproject.org/files/ENCFF285DLF/@@download/ENCFF285DLF.bigWig	tissue	Homo sapiens	1		ENCFF115AHD, ENCFF606BDG	593830561	ENCODE Processing Pipeline	a7a30b393ce81cab613a7fcf7a75e1f2	GRCh38	released	s3://encode-public/2017/03/21/5810826e-cd25-4036-9d10-501f63630f5d/ENCFF285DLF.bigWig
ENCFF108VIL	bigWig	signal p-value	ENCSR216OGD	ChIP-seq	EFO:0003042	H1	H3K27me3	https://www.encodeproject.org/files/ENCFF108VIL/@@download/ENCFF108VIL.bigWig	cell line	Homo sapiens	1		ENCFF083QQZ, ENCFF393RKZ	215915896	ENCODE Processing Pipeline	e24ff6eb17463b67b8165ea29f307b41	GRCh38	released	s3://encode-public/2017/02/16/0370d721-7364-4b28-8e8c-b81b424be47f/ENCFF108VIL.bigWig
ENCFF403GQN	bigWig	signal p-value	ENCSR034RQV	ChIP-seq	NTR:0001226	parathyroid adenoma	H3K27ac	https://www.encodeproject.org/files/ENCFF403GQN/@@download/ENCFF403GQN.bigWig	tissue	Homo sapiens	1		ENCFF013UBK, ENCFF408ECK	832119902	ENCODE Processing Pipeline	53131f62090db7b66364d213a5c0c6a6	GRCh38	released	s3://encode-public/2017/12/04/3f329ced-f9fd-4715-a111-4ae98ba37cbe/ENCFF403GQN.bigWig
ENCFF618YNB	bigWig	signal p-value	ENCSR404MOX	ChIP-seq	CL:0000236	B cell	H3K27me3	https://www.encodeproject.org/files/ENCFF618YNB/@@download/ENCFF618YNB.bigWig	primary cell	Homo sapiens	1		ENCFF373SDS, ENCFF785LXU	466608717	ENCODE Processing Pipeline	e1c7266d814ec8875955aec5398006ea	GRCh38	released	s3://encode-public/2017/03/23/f7e25b0c-020b-4875-96a5-a6ccffe49a9e/ENCFF618YNB.bigWig
ENCFF841WLD	bigWig	signal p-value	ENCSR258ORJ	ChIP-seq	CL:2000001	peripheral blood mononuclear cell	H3K9me3	https://www.encodeproject.org/files/ENCFF841WLD/@@download/ENCFF841WLD.bigWig	primary cell	Homo sapiens	1		ENCFF080VVK, ENCFF380MFX	322606092	ENCODE Processing Pipeline	d0300fc72ef3601e05475b43bc8c63e9	GRCh38	released	s3://encode-public/2017/11/28/116fded1-d1ed-4ecf-adff-c5eee965932e/ENCFF841WLD.bigWig
ENCFF022IOB	bigWig	signal p-value	ENCSR441JWF	ChIP-seq	EFO:0002847	PC-9	H3K4me3	https://www.encodeproject.org/files/ENCFF022IOB/@@download/ENCFF022IOB.bigWig	cell line	Homo sapiens	1		ENCFF070IYN, ENCFF754MHP, ENCFF832PWH	1577274547	ENCODE Processing Pipeline	65901d716eeb6f5a71de711e65ddc7f9	GRCh38	released	s3://encode-public/2017/01/13/738c9305-bb8b-438b-a3d5-f0d91bb3a809/ENCFF022IOB.bigWig
ENCFF410MAJ	bigWig	signal p-value	ENCSR273NXD	ChIP-seq	UBERON:0001987	placenta	H3K27me3	https://www.encodeproject.org/files/ENCFF410MAJ/@@download/ENCFF410MAJ.bigWig	tissue	Homo sapiens	1		ENCFF482WRB, ENCFF680SCI	817682978	ENCODE Processing Pipeline	abf094eeb5a78623b6c75b0dbbf7244a	GRCh38	released	s3://encode-public/2017/11/28/9f73968f-9308-4af4-a03f-5613802b3555/ENCFF410MAJ.bigWig
ENCFF372VUI	bigWig	signal p-value	ENCSR042ITN	ChIP-seq	UBERON:0002037	cerebellum	H3K4me3	https://www.encodeproject.org/files/ENCFF372VUI/@@download/ENCFF372VUI.bigWig	tissue	Homo sapiens	1		ENCFF724QSQ, ENCFF910GLU	437344126	ENCODE Processing Pipeline	ee1ef0c35594bcef1cbac4351666d980	GRCh38	released	s3://encode-public/2017/11/28/adaede15-5c8f-48ad-84dd-6ef5676ccb02/ENCFF372VUI.bigWig
ENCFF170BBX	bigWig	signal p-value	ENCSR728FLA	ChIP-seq	UBERON:0002048	lung	H3K9me3	https://www.encodeproject.org/files/ENCFF170BBX/@@download/ENCFF170BBX.bigWig	tissue	Homo sapiens	1		ENCFF514AQL, ENCFF859GMA	360655028	ENCODE Processing Pipeline	2e72b95b6123c7b56d079ad77344c881	GRCh38	released	s3://encode-public/2017/03/21/44f780f0-81ff-4a0d-9921-1f4ca5981ca4/ENCFF170BBX.bigWig
ENCFF046HZU	bigWig	signal p-value	ENCSR235ZBF	ChIP-seq	UBERON:0002106	spleen	H3K27ac	https://www.encodeproject.org/files/ENCFF046HZU/@@download/ENCFF046HZU.bigWig	tissue	Homo sapiens	1		ENCFF850VCJ, ENCFF969DRM	426670693	ENCODE Processing Pipeline	f4d7e582054a9eb3d68304e2d1c66861	GRCh38	released	s3://encode-public/2017/05/10/bc69a04b-b28a-4306-b85c-4b4c2f62a2cc/ENCFF046HZU.bigWig
ENCFF624CRZ	bigWig	signal p-value	ENCSR637IOH	ChIP-seq	CL:0000895	naive thymus-derived CD4-positive, alpha-beta T cell	H3K27me3	https://www.encodeproject.org/files/ENCFF624CRZ/@@download/ENCFF624CRZ.bigWig	primary cell	Homo sapiens	1		ENCFF343ILJ, ENCFF421BMD, ENCFF663FZE	866111374	ENCODE Processing Pipeline	b592ef92ef080494ed45103b5bd9326f	GRCh38	released	s3://encode-public/2018/01/20/cbb86016-d324-4cc2-970b-caf8f93b0aac/ENCFF624CRZ.bigWig
ENCFF783LNZ	bigWig	signal p-value	ENCSR769FOC	ChIP-seq	EFO:0002847	PC-9	H3K27ac	https://www.encodeproject.org/files/ENCFF783LNZ/@@download/ENCFF783LNZ.bigWig	cell line	Homo sapiens	1		ENCFF655AIP, ENCFF754MHP, ENCFF832PWH	1592092951	ENCODE Processing Pipeline	9b26510a5c1810b3cbdfbfdef3521b87	GRCh38	released	s3://encode-public/2017/01/12/ed92ed0b-e0a6-40f9-9378-6da610350298/ENCFF783LNZ.bigWig
ENCFF841UFW	bigWig	signal p-value	ENCSR522EGW	ChIP-seq	CL:0000236	B cell	H3K27me3	https://www.encodeproject.org/files/ENCFF841UFW/@@download/ENCFF841UFW.bigWig	primary cell	Homo sapiens	1		ENCFF126GRL, ENCFF336FYB	77322332	ENCODE Processing Pipeline	3f03ab78113ed24c4cad5730e8d3f391	GRCh38	released	s3://encode-public/2018/01/31/9aa0e282-c102-4bfb-9102-426d5c713fe1/ENCFF841UFW.bigWig
ENCFF434SXS	bigWig	signal p-value	ENCSR853JJZ	ChIP-seq	UBERON:0007106	chorionic villus	H3K27me3	https://www.encodeproject.org/files/ENCFF434SXS/@@download/ENCFF434SXS.bigWig	tissue	Homo sapiens	1		ENCFF751MCU, ENCFF788EJX	830560845	ENCODE Processing Pipeline	6417746004828beeca36f60288be323d	GRCh38	released	s3://encode-public/2017/11/28/6318aaf6-d429-4225-a0f3-2f3940c3589a/ENCFF434SXS.bigWig
ENCFF010KZC	bigWig	signal p-value	ENCSR673XMI	ChIP-seq	UBERON:0007106	chorionic villus	H3K27me3	https://www.encodeproject.org/files/ENCFF010KZC/@@download/ENCFF010KZC.bigWig	tissue	Homo sapiens	1		ENCFF651YXM, ENCFF823SFZ	1002210806	ENCODE Processing Pipeline	fcfa8362557bd246281d5afe08e62167	GRCh38	released	s3://encode-public/2017/11/28/376653b1-9179-4191-b4ab-3ea3f3ef08fa/ENCFF010KZC.bigWig
ENCFF224PXH	bigWig	signal p-value	ENCSR000AMW	ChIP-seq	CL:0002553	fibroblast of lung	H3K4me3	https://www.encodeproject.org/files/ENCFF224PXH/@@download/ENCFF224PXH.bigWig	primary cell	Homo sapiens	1		ENCFF386PAD, ENCFF681UKF, ENCFF873BGL	220618652	ENCODE Processing Pipeline	d93703cf7a88cc2649d990db65070f3d	GRCh38	released	s3://encode-public/2017/02/07/15df4d4a-7aa9-4514-83c0-adfc3864650e/ENCFF224PXH.bigWig
ENCFF111NWM	bigWig	signal p-value	ENCSR000ALX	ChIP-seq	CL:0002327	mammary epithelial cell	H3K27me3	https://www.encodeproject.org/files/ENCFF111NWM/@@download/ENCFF111NWM.bigWig	primary cell	Homo sapiens	1		ENCFF801RTD, ENCFF813ZYQ, ENCFF843LLA	697630060	ENCODE Processing Pipeline	da0dd7fe14412fa6236f5d99693f8ab4	GRCh38	released	s3://encode-public/2017/05/08/ade350cc-f30a-43e4-bd5b-eb286e0bd808/ENCFF111NWM.bigWig
ENCFF423FJS	bigWig	signal p-value	ENCSR719FEJ	ChIP-seq	EFO:0006283	KOPT-K1	H3K27ac	https://www.encodeproject.org/files/ENCFF423FJS/@@download/ENCFF423FJS.bigWig	cell line	Homo sapiens	1		ENCFF138HOL, ENCFF679CAM, ENCFF857FPM	1055250409	ENCODE Processing Pipeline	39d3ec6bf06bed88684aaa3213cf3a4e	GRCh38	released	s3://encode-public/2016/11/15/bf539263-96c4-4395-b6fe-27b21d52767f/ENCFF423FJS.bigWig
ENCFF802CCC	bigWig	signal p-value	ENCSR441SAT	ChIP-seq	NTR:0000856	mesendoderm	H3K4me3	https://www.encodeproject.org/files/ENCFF802CCC/@@download/ENCFF802CCC.bigWig	in vitro differentiated cells	Homo sapiens	1		ENCFF033ZAD, ENCFF948LKM	598199216	ENCODE Processing Pipeline	9019ff65eed22874bdda4a042c72a375	GRCh38	released	s3://encode-public/2017/02/28/074d8e94-5437-4744-b0e1-e5a29c5bbad1/ENCFF802CCC.bigWig
ENCFF823ISG	bigWig	signal p-value	ENCSR599EKW	ChIP-seq	UBERON:0001987	placenta	H3K9me3	https://www.encodeproject.org/files/ENCFF823ISG/@@download/ENCFF823ISG.bigWig	tissue	Homo sapiens	1		ENCFF072XSV, ENCFF411VSV	407940409	ENCODE Processing Pipeline	04fc32a183be96f413db7e1656f9798a	GRCh38	released	s3://encode-public/2017/03/21/396816e4-5e2e-4604-a1f5-cb66accfc5e3/ENCFF823ISG.bigWig
ENCFF882LVD	bigWig	signal p-value	ENCSR218BPG	ChIP-seq	UBERON:0002369	adrenal gland	H3K27me3	https://www.encodeproject.org/files/ENCFF882LVD/@@download/ENCFF882LVD.bigWig	tissue	Homo sapiens	1		ENCFF732UZB, ENCFF962WPS	547620062	ENCODE Processing Pipeline	8e8d8fcd5e45fc13eb83138004543ff1	GRCh38	released	s3://encode-public/2017/03/21/10c71bd4-17f6-4878-a617-dc558f756b43/ENCFF882LVD.bigWig
ENCFF654MEH	bigWig	signal p-value	ENCSR564VIX	ChIP-seq	EFO:0007074	DND-41	H3K4me3	https://www.encodeproject.org/files/ENCFF654MEH/@@download/ENCFF654MEH.bigWig	cell line	Homo sapiens	1		ENCFF520YRJ, ENCFF531LXG, ENCFF832ITL	766549101	ENCODE Processing Pipeline	01212978659ed82b0c509ef142e6869c	GRCh38	released	s3://encode-public/2016/11/16/d0306d0e-3ffb-4a5d-b2d4-03c93811627d/ENCFF654MEH.bigWig
ENCFF870WXX	bigWig	signal p-value	ENCSR000ATD	ChIP-seq	EFO:0001187	HepG2	H3K9me3	https://www.encodeproject.org/files/ENCFF870WXX/@@download/ENCFF870WXX.bigWig	cell line	Homo sapiens	1		ENCFF645CCA, ENCFF693WQC, ENCFF943MYJ	1124920288	ENCODE Processing Pipeline	3430bf102b11cb9c3b08952527bc5207	GRCh38	released	s3://encode-public/2017/02/14/574b25ab-4897-49f7-bdde-ea8249f8c6b4/ENCFF870WXX.bigWig
ENCFF995QGE	bigWig	signal p-value	ENCSR162DGX	ChIP-seq	CL:0000236	B cell	H3K27me3	https://www.encodeproject.org/files/ENCFF995QGE/@@download/ENCFF995QGE.bigWig	primary cell	Homo sapiens	1		ENCFF578PVF, ENCFF849QON	807313364	ENCODE Processing Pipeline	ff77fa54b000fad99575f367f3f758b7	GRCh38	released	s3://encode-public/2017/01/06/46951d92-3ed3-49f8-b87f-b5cf46d518b5/ENCFF995QGE.bigWig
ENCFF351OVU	bigWig	signal p-value	ENCSR660RYC	ChIP-seq	UBERON:0007106	chorionic villus	H3K9me3	https://www.encodeproject.org/files/ENCFF351OVU/@@download/ENCFF351OVU.bigWig	tissue	Homo sapiens	1		ENCFF662EKD, ENCFF751MCU	704457551	ENCODE Processing Pipeline	d701414e6019d45ea45b0e7477444ca8	GRCh38	released	s3://encode-public/2017/11/28/d8bf7bec-0a88-4780-8c42-ab7c1c788938/ENCFF351OVU.bigWig
ENCFF146SPH	bigWig	signal p-value	ENCSR364OZJ	ChIP-seq	UBERON:0003124	chorion	H3K27me3	https://www.encodeproject.org/files/ENCFF146SPH/@@download/ENCFF146SPH.bigWig	tissue	Homo sapiens	1		ENCFF615OYK, ENCFF952DZS	584204688	ENCODE Processing Pipeline	3e88f32071a7540c651ba0f875e4fa54	GRCh38	released	s3://encode-public/2017/11/28/a88a54ce-b398-495f-81da-1603a5df0fce/ENCFF146SPH.bigWig
ENCFF177BBU	bigWig	signal p-value	ENCSR761DLU	ChIP-seq	EFO:0001203	MCF-7	H3K27me3	https://www.encodeproject.org/files/ENCFF177BBU/@@download/ENCFF177BBU.bigWig	cell line	Homo sapiens	1		ENCFF107RUY, ENCFF519ABK	861263035	ENCODE Processing Pipeline	58776c7d8ecbe879ac3940996e1fd9a6	GRCh38	released	s3://encode-public/2016/11/03/07f82532-d4be-471f-9238-29b875f27134/ENCFF177BBU.bigWig
ENCFF946SRR	bigWig	signal p-value	ENCSR275DXO	ChIP-seq	UBERON:0002107	liver	H3K27me3	https://www.encodeproject.org/files/ENCFF946SRR/@@download/ENCFF946SRR.bigWig	tissue	Homo sapiens	1		ENCFF531SIK, ENCFF801JLQ	546112068	ENCODE Processing Pipeline	de8be71b2381e07ec5d399056bef34c8	GRCh38	released	s3://encode-public/2018/01/19/efa37f55-d258-4351-b82b-90976f1f8a35/ENCFF946SRR.bigWig
ENCFF123VQE	bigWig	signal p-value	ENCSR988EGR	ChIP-seq	EFO:0002106	A673	H3K9me3	https://www.encodeproject.org/files/ENCFF123VQE/@@download/ENCFF123VQE.bigWig	cell line	Homo sapiens	1		ENCFF170UTG, ENCFF567KKK, ENCFF735KIR	998048264	ENCODE Processing Pipeline	1c1a6e4f2fe48915b50bb0cd34c899a6	GRCh38	released	s3://encode-public/2017/01/31/852cefaa-7bee-40d6-82d1-bdfebd596827/ENCFF123VQE.bigWig
ENCFF293ZTI	bigWig	signal p-value	ENCSR016XBE	ChIP-seq	UBERON:0006483	middle frontal area 46	H3K27ac	https://www.encodeproject.org/files/ENCFF293ZTI/@@download/ENCFF293ZTI.bigWig	tissue	Homo sapiens	1		ENCFF352KNV, ENCFF955KJR	491822889	ENCODE Processing Pipeline	7d00307cd62846aa4e20775076efb417	GRCh38	released	s3://encode-public/2018/01/25/54411d1b-bff0-43de-bbab-4544e22250fd/ENCFF293ZTI.bigWig
ENCFF777KDW	bigWig	signal p-value	ENCSR662ASZ	ChIP-seq	UBERON:0001323	tibial nerve	H3K27me3	https://www.encodeproject.org/files/ENCFF777KDW/@@download/ENCFF777KDW.bigWig	tissue	Homo sapiens	1		ENCFF483TTA, ENCFF538CEM	1380209845	ENCODE Processing Pipeline	55e0d9ab7dd860fe0a8e0cca909f30e5	GRCh38	released	s3://encode-public/2019/09/09/a4bdb8bc-2ba7-4564-886c-57e6d40b9d3b/ENCFF777KDW.bigWig
ENCFF345YRZ	bigWig	signal p-value	ENCSR767NPV	ChIP-seq	UBERON:0007106	chorionic villus	H3K9me3	https://www.encodeproject.org/files/ENCFF345YRZ/@@download/ENCFF345YRZ.bigWig	tissue	Homo sapiens	1		ENCFF249BFF, ENCFF823SFZ	798777459	ENCODE Processing Pipeline	9d39ffd63229163eaec7024b2a802fd6	GRCh38	released	s3://encode-public/2017/11/28/72194470-a960-44d2-ad71-f17756546596/ENCFF345YRZ.bigWig
ENCFF425GWE	bigWig	signal p-value	ENCSR404LJZ	ChIP-seq	EFO:0005724	MM.1S	H3K27me3	https://www.encodeproject.org/files/ENCFF425GWE/@@download/ENCFF425GWE.bigWig	cell line	Homo sapiens	1		ENCFF550VRT, ENCFF712XDN	1196798875	ENCODE Processing Pipeline	84e48d839a5f85401533c0c5cd87b138	GRCh38	released	s3://encode-public/2016/07/12/d064a6e4-16df-4d40-b205-ca30ab076c09/ENCFF425GWE.bigWig
ENCFF024IOS	bigWig	signal p-value	ENCSR000ASP	ChIP-seq	CL:0001054	CD14-positive monocyte	H3K9me3	https://www.encodeproject.org/files/ENCFF024IOS/@@download/ENCFF024IOS.bigWig	primary cell	Homo sapiens	1		ENCFF075YNC, ENCFF632MOM, ENCFF865NTT	512883080	ENCODE Processing Pipeline	212630b5b2d50f90bfdcb8da38be1a47	GRCh38	released	s3://encode-public/2017/02/02/5f256a6f-1d74-42e4-b272-1972d003d10f/ENCFF024IOS.bigWig
ENCFF843CZS	bigWig	signal p-value	ENCSR498ZRC	ChIP-seq	UBERON:0001987	placenta	H3K27ac	https://www.encodeproject.org/files/ENCFF843CZS/@@download/ENCFF843CZS.bigWig	tissue	Homo sapiens	1		ENCFF072XSV, ENCFF198DEQ	385144279	ENCODE Processing Pipeline	88f72541a18c067c7c8f947f89ed15c7	GRCh38	released	s3://encode-public/2017/03/21/b0f5d543-37f1-4c30-a412-70b47db84a8d/ENCFF843CZS.bigWig
ENCFF908MQD	bigWig	signal p-value	ENCSR612BWE	ChIP-seq	UBERON:0001264	pancreas	H3K27ac	https://www.encodeproject.org/files/ENCFF908MQD/@@download/ENCFF908MQD.bigWig	tissue	Homo sapiens	1		ENCFF516INT, ENCFF912RCK	552210502	ENCODE Processing Pipeline	d7d5942f11c2096c2e5883eb3ef8f0bd	GRCh38	released	s3://encode-public/2017/04/06/ed79becf-5daf-43e1-9660-05104edac146/ENCFF908MQD.bigWig
ENCFF341MYC	bigWig	signal p-value	ENCSR463NAD	ChIP-seq	UBERON:0006920	esophagus squamous epithelium	H3K27ac	https://www.encodeproject.org/files/ENCFF341MYC/@@download/ENCFF341MYC.bigWig	tissue	Homo sapiens	1		ENCFF269POL, ENCFF975UDA	1247147435	ENCODE Processing Pipeline	ead4a4bd6691ef4a8dc00db937692560	GRCh38	released	s3://encode-public/2019/02/11/f6527d80-e1ce-4c88-a19c-6c0ed0337f2f/ENCFF341MYC.bigWig
ENCFF187PIL	bigWig	signal p-value	ENCSR668GKQ	ChIP-seq	CL:0002327	mammary epithelial cell	H3K9me3	https://www.encodeproject.org/files/ENCFF187PIL/@@download/ENCFF187PIL.bigWig	primary cell	Homo sapiens	1		ENCFF043ZZB, ENCFF659GET	625077009	ENCODE Processing Pipeline	fa0c210b56a416117e77bd9fa4a762d9	GRCh38	released	s3://encode-public/2017/11/28/415d87e2-6770-4927-99ee-1e59d2024fc9/ENCFF187PIL.bigWig
ENCFF431LFY	bigWig	signal p-value	ENCSR222QLW	ChIP-seq	CL:0000084	T-cell	H3K27ac	https://www.encodeproject.org/files/ENCFF431LFY/@@download/ENCFF431LFY.bigWig	primary cell	Homo sapiens	1		ENCFF736FZD, ENCFF937DTA	621412624	ENCODE Processing Pipeline	f0afa58b318cf08676dc29fd5e7bf1f8	GRCh38	released	s3://encode-public/2017/03/23/b60e9522-8423-472c-b70e-b48769376066/ENCFF431LFY.bigWig
ENCFF473GGB	bigWig	signal p-value	ENCSR393HDC	ChIP-seq	NTR:0000427	neurosphere	H3K9me3	https://www.encodeproject.org/files/ENCFF473GGB/@@download/ENCFF473GGB.bigWig	primary cell	Homo sapiens	1		ENCFF276YKB, ENCFF671YXZ	772736904	ENCODE Processing Pipeline	22f837a142e6941fe684f603ce1ace12	GRCh38	released	s3://encode-public/2017/11/28/1b50224c-ff40-4bf4-89f2-80e42c04ca76/ENCFF473GGB.bigWig
ENCFF801AYM	bigWig	signal p-value	ENCSR533DRE	ChIP-seq	UBERON:0002113	kidney	H3K9me3	https://www.encodeproject.org/files/ENCFF801AYM/@@download/ENCFF801AYM.bigWig	tissue	Homo sapiens	1		ENCFF736SJF, ENCFF852VGX	317267523	ENCODE Processing Pipeline	3709b5b7bd5063423298cc8ef53f1386	GRCh38	released	s3://encode-public/2017/03/22/9099eb47-666c-4a34-ab4b-6176daf831ee/ENCFF801AYM.bigWig
ENCFF881RLC	bigWig	signal p-value	ENCSR054BKO	ChIP-seq	UBERON:0001255	urinary bladder	H3K27ac	https://www.encodeproject.org/files/ENCFF881RLC/@@download/ENCFF881RLC.bigWig	tissue	Homo sapiens	1		ENCFF439WSM, ENCFF487EPL	678388433	ENCODE Processing Pipeline	78d95880a4469aa01b0ca7c6758cc3a0	GRCh38	released	s3://encode-public/2017/03/21/97549fa0-71e2-496c-8be9-5f3a3f8ddcd0/ENCFF881RLC.bigWig
ENCFF963BKH	bigWig	signal p-value	ENCSR492PXH	ChIP-seq	UBERON:0000016	endocrine pancreas	H3K27ac	https://www.encodeproject.org/files/ENCFF963BKH/@@download/ENCFF963BKH.bigWig	tissue	Homo sapiens	1		ENCFF445IGF, ENCFF490IZD	203629703	ENCODE Processing Pipeline	a1503007273d6f71026de0af4e1c1470	GRCh38	released	s3://encode-public/2017/11/28/712d7084-c387-46d6-a4e6-29fac6bdd48c/ENCFF963BKH.bigWig
ENCFF741ODM	bigWig	signal p-value	ENCSR960CWQ	ChIP-seq	CL:0000351	trophoblast cell	H3K27me3	https://www.encodeproject.org/files/ENCFF741ODM/@@download/ENCFF741ODM.bigWig	in vitro differentiated cells	Homo sapiens	1		ENCFF043HHU, ENCFF114RYR, ENCFF904JLV	713620289	ENCODE Processing Pipeline	d16fa3a16debd26f4d6b6ec4e95d22b8	GRCh38	released	s3://encode-public/2017/02/21/ddeed194-de72-4544-9146-a833767d4756/ENCFF741ODM.bigWig
ENCFF220XBW	bigWig	signal p-value	ENCSR438ZIS	ChIP-seq	NTR:0000427	neurosphere	H3K27me3	https://www.encodeproject.org/files/ENCFF220XBW/@@download/ENCFF220XBW.bigWig	primary cell	Homo sapiens	1		ENCFF671YXZ, ENCFF695ZXU	888716740	ENCODE Processing Pipeline	efe1ccc43f56c231e418e636693464be	GRCh38	released	s3://encode-public/2017/11/28/5b33d1f9-c252-4b25-a657-a8ed1371966b/ENCFF220XBW.bigWig
ENCFF186FGP	bigWig	signal p-value	ENCSR391WDE	ChIP-seq	CL:0000047	neural stem progenitor cell	H3K9me3	https://www.encodeproject.org/files/ENCFF186FGP/@@download/ENCFF186FGP.bigWig	in vitro differentiated cells	Homo sapiens	1		ENCFF241VUX, ENCFF341BPJ, ENCFF483TNX	1161904059	ENCODE Processing Pipeline	5fcc8ae4ff85ea49315f2b0409b3b7ad	GRCh38	released	s3://encode-public/2017/02/18/97d48181-5929-4dc3-ae85-4c2a057241b8/ENCFF186FGP.bigWig
ENCFF293ISY	bigWig	signal p-value	ENCSR062ARL	ChIP-seq	UBERON:0000320	duodenal mucosa	H3K27me3	https://www.encodeproject.org/files/ENCFF293ISY/@@download/ENCFF293ISY.bigWig	tissue	Homo sapiens	1		ENCFF047YNV, ENCFF601MZV	689752943	ENCODE Processing Pipeline	b3a30673c2c1de568d8024dcdcc3cb7e	GRCh38	released	s3://encode-public/2018/01/19/c308fc3c-86be-4b78-829e-a66e50b70809/ENCFF293ISY.bigWig
ENCFF085FWR	bigWig	signal p-value	ENCSR832JVP	ChIP-seq	CL:0000134	mesenchymal cell	H3K27me3	https://www.encodeproject.org/files/ENCFF085FWR/@@download/ENCFF085FWR.bigWig	in vitro differentiated cells	Homo sapiens	1		ENCFF089AIV, ENCFF356HLU, ENCFF385HZF	959635580	ENCODE Processing Pipeline	dc759c769f5e17e7a422cf68eaee70d7	GRCh38	released	s3://encode-public/2017/02/08/2526592c-97a6-4173-9cf3-e8126de5f079/ENCFF085FWR.bigWig
ENCFF369MCG	bigWig	signal p-value	ENCSR004EKY	ChIP-seq	UBERON:0012489	muscle layer of colon	H3K27ac	https://www.encodeproject.org/files/ENCFF369MCG/@@download/ENCFF369MCG.bigWig	tissue	Homo sapiens	1		ENCFF110XCL, ENCFF369DSH	386214487	ENCODE Processing Pipeline	6a21cd0fcb9f33b6bc38f333372df1e1	GRCh38	released	s3://encode-public/2018/01/24/8c992b37-94dd-46e9-a3df-202f2f10cedd/ENCFF369MCG.bigWig
ENCFF969CGB	bigWig	signal p-value	ENCSR575RRX	ChIP-seq	EFO:0001187	HepG2	H3K4me3	https://www.encodeproject.org/files/ENCFF969CGB/@@download/ENCFF969CGB.bigWig	cell line	Homo sapiens	1		ENCFF360OCU, ENCFF645CCA, ENCFF943MYJ	1162524573	ENCODE Processing Pipeline	576170b16345684e1bdaeab03b5ac0ba	GRCh38	released	s3://encode-public/2017/02/08/e2e61fb8-2538-4de7-9ee2-e2b28d186898/ENCFF969CGB.bigWig
ENCFF821ENM	bigWig	signal p-value	ENCSR329FXI	ChIP-seq	UBERON:0001134	skeletal muscle tissue	H3K27ac	https://www.encodeproject.org/files/ENCFF821ENM/@@download/ENCFF821ENM.bigWig	tissue	Homo sapiens	1		ENCFF082LKM, ENCFF088QDD	491108587	ENCODE Processing Pipeline	e792d26b6ea47264b1aba16ac0bfdbd9	GRCh38	released	s3://encode-public/2018/01/23/9a1a835b-e4ba-4cbb-accc-08be0f09dc6a/ENCFF821ENM.bigWig
ENCFF060LLG	bigWig	signal p-value	ENCSR000AKA	ChIP-seq	EFO:0002784	GM12878	H3K4me3	https://www.encodeproject.org/files/ENCFF060LLG/@@download/ENCFF060LLG.bigWig	cell line	Homo sapiens	1		ENCFF019VEK, ENCFF797ARJ, ENCFF873ZWP	266788992	ENCODE Processing Pipeline	ed534d7697840ad55340dc6a29dc6294	GRCh38	released	s3://encode-public/2016/08/23/d1e95303-fac7-4313-9abe-18f4659763f1/ENCFF060LLG.bigWig
ENCFF771HON	bigWig	signal p-value	ENCSR474VGQ	ChIP-seq	EFO:0005694	KMS-11	H3K27me3	https://www.encodeproject.org/files/ENCFF771HON/@@download/ENCFF771HON.bigWig	cell line	Homo sapiens	1		ENCFF891YVY, ENCFF907MVA	715511962	ENCODE Processing Pipeline	e9b44a088c2db13705e2d8b5d9294c7b	GRCh38	released	s3://encode-public/2017/01/23/6d9a8a80-7c68-44a2-9596-e73608150a80/ENCFF771HON.bigWig
ENCFF838FGF	bigWig	signal p-value	ENCSR558XOU	ChIP-seq	EFO:0007102	iPS-15b	H3K9me3	https://www.encodeproject.org/files/ENCFF838FGF/@@download/ENCFF838FGF.bigWig	cell line	Homo sapiens	1		ENCFF101TND, ENCFF541WSY	351135813	ENCODE Processing Pipeline	f51bdf135f3c1cb8240c462f4080f919	GRCh38	released	s3://encode-public/2017/03/21/b056e5fb-f64c-4a09-9fa8-f3ffc1c16c54/ENCFF838FGF.bigWig
ENCFF060NFG	bigWig	signal p-value	ENCSR000AKN	ChIP-seq	CL:0002618	endothelial cell of umbilical vein	H3K4me3	https://www.encodeproject.org/files/ENCFF060NFG/@@download/ENCFF060NFG.bigWig	primary cell	Homo sapiens	1		ENCFF511MAH, ENCFF780ZFP	267299745	ENCODE Processing Pipeline	4aae8c9a67ed271551f778116308440d	GRCh38	released	s3://encode-public/2017/04/04/9ba056af-5a52-41b5-a574-a00e3c517466/ENCFF060NFG.bigWig
ENCFF193QMO	bigWig	signal p-value	ENCSR956CFX	ChIP-seq	UBERON:0002305	layer of hippocampus	H3K4me3	https://www.encodeproject.org/files/ENCFF193QMO/@@download/ENCFF193QMO.bigWig	tissue	Homo sapiens	1		ENCFF548HKU, ENCFF859NLF	314371771	ENCODE Processing Pipeline	939ea751bb804b41bd535f4afcfad88c	GRCh38	released	s3://encode-public/2017/11/06/3cc00219-0d42-4595-9593-cc38f70cb844/ENCFF193QMO.bigWig
ENCFF958PTQ	bigWig	signal p-value	ENCSR810EPZ	ChIP-seq	CL:0000909	CD8-positive, alpha-beta memory T cell	H3K27ac	https://www.encodeproject.org/files/ENCFF958PTQ/@@download/ENCFF958PTQ.bigWig	primary cell	Homo sapiens	1		ENCFF079EZT, ENCFF633ZOG	398305411	ENCODE Processing Pipeline	75e05214e16057cf190c1ffca4390586	GRCh38	released	s3://encode-public/2018/01/20/13017368-bafc-43b1-ad6a-32affb947340/ENCFF958PTQ.bigWig
ENCFF921FGN	bigWig	signal p-value	ENCSR615HXA	ChIP-seq	CL:2000001	peripheral blood mononuclear cell	H3K27ac	https://www.encodeproject.org/files/ENCFF921FGN/@@download/ENCFF921FGN.bigWig	primary cell	Homo sapiens	1		ENCFF386MAX, ENCFF687LPA	512805647	ENCODE Processing Pipeline	1cceadc523de1d5d74617247e11d201a	GRCh38	released	s3://encode-public/2017/11/28/bf6657ad-104c-4f7a-a532-d90e2d63ddc3/ENCFF921FGN.bigWig
ENCFF157QZY	bigWig	signal p-value	ENCSR000AOL	ChIP-seq	EFO:0001187	HepG2	H3K27me3	https://www.encodeproject.org/files/ENCFF157QZY/@@download/ENCFF157QZY.bigWig	cell line	Homo sapiens	1		ENCFF247LXA, ENCFF645CCA, ENCFF943MYJ	1091750966	ENCODE Processing Pipeline	2bfb8fb4b56c6b9b23b86fc20606f6e3	GRCh38	released	s3://encode-public/2017/02/14/bccfa0e0-5861-4fee-a230-63e44dc47d7d/ENCFF157QZY.bigWig
ENCFF602TSP	bigWig	signal p-value	ENCSR049FUB	ChIP-seq	UBERON:0006920	esophagus squamous epithelium	H3K27me3	https://www.encodeproject.org/files/ENCFF602TSP/@@download/ENCFF602TSP.bigWig	tissue	Homo sapiens	1		ENCFF486OUV, ENCFF622UIH, ENCFF675VKU	1970954046	ENCODE Processing Pipeline	6506183eb1981c7037fdbd7a3af6a60c	GRCh38	released	s3://encode-public/2019/09/07/1f1a4bb2-a2db-445f-b4d8-88b33c98106c/ENCFF602TSP.bigWig
ENCFF286SVO	bigWig	signal p-value	ENCSR285UTJ	ChIP-seq	CL:1001608	foreskin fibroblast	H3K27me3	https://www.encodeproject.org/files/ENCFF286SVO/@@download/ENCFF286SVO.bigWig	primary cell	Homo sapiens	1		ENCFF412ZJA, ENCFF782IOW	1097809704	ENCODE Processing Pipeline	4e627b7ec35026a0239c5d8c6caf89ec	GRCh38	released	s3://encode-public/2017/11/29/adfd9c50-9411-4e71-b9e0-4c87393f6e59/ENCFF286SVO.bigWig
ENCFF016CHE	bigWig	signal p-value	ENCSR122IJJ	ChIP-seq	CL:1001608	foreskin fibroblast	H3K4me3	https://www.encodeproject.org/files/ENCFF016CHE/@@download/ENCFF016CHE.bigWig	primary cell	Homo sapiens	1		ENCFF752NMZ, ENCFF876EWW	461928982	ENCODE Processing Pipeline	a22b2734c223b0ab2408ad67a3c22e94	GRCh38	released	s3://encode-public/2017/11/28/6cedd255-ccd8-4a0d-89b4-ce0b8aaad2a0/ENCFF016CHE.bigWig
ENCFF316ZRV	bigWig	signal p-value	ENCSR057XPL	ChIP-seq	UBERON:0012488	muscle layer of duodenum	H3K9me3	https://www.encodeproject.org/files/ENCFF316ZRV/@@download/ENCFF316ZRV.bigWig	tissue	Homo sapiens	1		ENCFF652IAB, ENCFF783EDG	679705755	ENCODE Processing Pipeline	ad358257e02cb65df6f311e9d9270535	GRCh38	released	s3://encode-public/2018/01/19/0817854c-feb1-4f75-8ffe-6ee2c1031953/ENCFF316ZRV.bigWig
ENCFF905RYK	bigWig	signal p-value	ENCSR941YPY	ChIP-seq	EFO:0007099	iPS-11a	H3K4me3	https://www.encodeproject.org/files/ENCFF905RYK/@@download/ENCFF905RYK.bigWig	cell line	Homo sapiens	1		ENCFF099BAH, ENCFF502KIX	259334781	ENCODE Processing Pipeline	de93da67a5baeb699e2c40c344ca432c	GRCh38	released	s3://encode-public/2017/03/21/ad6a2d42-747b-4d0c-bcb5-d8966d4828fb/ENCFF905RYK.bigWig
ENCFF794BTN	bigWig	signal p-value	ENCSR606WJA	ChIP-seq	UBERON:0007106	chorionic villus	H3K27ac	https://www.encodeproject.org/files/ENCFF794BTN/@@download/ENCFF794BTN.bigWig	tissue	Homo sapiens	1		ENCFF516IZQ, ENCFF823SFZ	868587119	ENCODE Processing Pipeline	1eecad605e233d163cc81929a2eda1eb	GRCh38	released	s3://encode-public/2017/11/28/336ba06d-e3d9-4b6b-8e29-17ea441113de/ENCFF794BTN.bigWig
ENCFF805GDO	bigWig	signal p-value	ENCSR642HHF	ChIP-seq	UBERON:0002369	adrenal gland	H3K27ac	https://www.encodeproject.org/files/ENCFF805GDO/@@download/ENCFF805GDO.bigWig	tissue	Homo sapiens	1		ENCFF078ACZ, ENCFF120ZSN	544077675	ENCODE Processing Pipeline	af2fc8508035caca64c969c9c1bedb73	GRCh38	released	s3://encode-public/2017/05/06/877dbca0-9023-4228-aecd-b97930ccada1/ENCFF805GDO.bigWig
ENCFF560DWQ	bigWig	signal p-value	ENCSR949HMJ	ChIP-seq	UBERON:0007106	chorionic villus	H3K27me3	https://www.encodeproject.org/files/ENCFF560DWQ/@@download/ENCFF560DWQ.bigWig	tissue	Homo sapiens	1		ENCFF451WLP, ENCFF509ETM	539805588	ENCODE Processing Pipeline	372e3a5cec966623c0651e33b93ef0e8	GRCh38	released	s3://encode-public/2017/11/28/7ec9e6c9-db5f-42a7-83a3-8321fa50778f/ENCFF560DWQ.bigWig
ENCFF374QEX	bigWig	signal p-value	ENCSR561KOM	ChIP-seq	CL:0000624	CD4-positive, alpha-beta T cell	H3K27ac	https://www.encodeproject.org/files/ENCFF374QEX/@@download/ENCFF374QEX.bigWig	primary cell	Homo sapiens	1		ENCFF082MIE, ENCFF170NIZ	799161156	ENCODE Processing Pipeline	0755272b82994e29b71661c9d93a3ca9	GRCh38	released	s3://encode-public/2017/03/23/b471bdb4-2efc-4199-b2df-e8cb475aa421/ENCFF374QEX.bigWig
ENCFF174RRB	bigWig	signal p-value	ENCSR875QDS	ChIP-seq	EFO:0007098	iPS DF 6.9	H3K27ac	https://www.encodeproject.org/files/ENCFF174RRB/@@download/ENCFF174RRB.bigWig	cell line	Homo sapiens	1		ENCFF353DFP, ENCFF691OID	260002511	ENCODE Processing Pipeline	92cbc207da7a3fc5104a49ca608266f4	GRCh38	released	s3://encode-public/2017/03/21/3c3889bc-60b5-4fa1-a740-e962d91474fa/ENCFF174RRB.bigWig
ENCFF048BRN	bigWig	signal p-value	ENCSR000APH	ChIP-seq	CL:0000062	osteoblast	H3K27ac	https://www.encodeproject.org/files/ENCFF048BRN/@@download/ENCFF048BRN.bigWig	primary cell	Homo sapiens	1		ENCFF535QXZ, ENCFF699UTE, ENCFF835QFJ	516213485	ENCODE Processing Pipeline	8ea89968d3fb007c9024e88613086ef4	GRCh38	released	s3://encode-public/2016/08/17/4e5ff0ad-7877-406a-a62f-ec9cf9e23234/ENCFF048BRN.bigWig
ENCFF152DHU	bigWig	signal p-value	ENCSR535GFO	ChIP-seq	UBERON:0007610	tibial artery	H3K27ac	https://www.encodeproject.org/files/ENCFF152DHU/@@download/ENCFF152DHU.bigWig	tissue	Homo sapiens	1		ENCFF400VJM, ENCFF437QEP	860743582	ENCODE Processing Pipeline	bf716fa6324fad811e9b5b9b90858dc5	GRCh38	released	s3://encode-public/2018/06/19/37b89104-6622-4584-8570-e96c40ec329e/ENCFF152DHU.bigWig
ENCFF313VTH	bigWig	signal p-value	ENCSR970FPM	ChIP-seq	CL:0000312	keratinocyte	H3K4me3	https://www.encodeproject.org/files/ENCFF313VTH/@@download/ENCFF313VTH.bigWig	primary cell	Homo sapiens	1		ENCFF197YXQ, ENCFF292GHV, ENCFF715NGU	324036313	ENCODE Processing Pipeline	4efe259015874d6c486c83697afbdf8e	GRCh38	released	s3://encode-public/2017/03/14/25bc3935-d066-4f9d-b7cf-57b40b191c08/ENCFF313VTH.bigWig
ENCFF249EJC	bigWig	signal p-value	ENCSR595FWR	ChIP-seq	NTR:0003079	fibroblast of breast	H3K27me3	https://www.encodeproject.org/files/ENCFF249EJC/@@download/ENCFF249EJC.bigWig	primary cell	Homo sapiens	1		ENCFF306HNX, ENCFF353QZC	480432193	ENCODE Processing Pipeline	6f55abe9aaaeffc083c5a5f22f3546e3	GRCh38	released	s3://encode-public/2017/11/28/08511e29-0509-46d9-941d-cb89d353b3b2/ENCFF249EJC.bigWig
ENCFF127CJU	bigWig	signal p-value	ENCSR000DTC	ChIP-seq	CL:2000044	brain microvascular endothelial cell	H3K4me3	https://www.encodeproject.org/files/ENCFF127CJU/@@download/ENCFF127CJU.bigWig	primary cell	Homo sapiens	1		ENCFF127RRB, ENCFF632ZLA	412574536	ENCODE Processing Pipeline	7ae6faac3bd839595562734941cd6e7a	GRCh38	released	s3://encode-public/2016/08/23/8f8eeaca-ed8c-4d01-a030-d32cda2b45d9/ENCFF127CJU.bigWig
ENCFF814BQF	bigWig	signal p-value	ENCSR678WMQ	ChIP-seq	CL:1001606	foreskin keratinocyte	H3K9me3	https://www.encodeproject.org/files/ENCFF814BQF/@@download/ENCFF814BQF.bigWig	primary cell	Homo sapiens	1		ENCFF818CPT, ENCFF965RBK	404208849	ENCODE Processing Pipeline	16c89f7a683ea6fc6927af25b82467e4	GRCh38	released	s3://encode-public/2017/11/28/9b0d31df-9253-42f6-ad89-78aece39a5c1/ENCFF814BQF.bigWig
ENCFF658QBC	bigWig	signal p-value	ENCSR149XIH	ChIP-seq	UBERON:0000320	duodenal mucosa	H3K4me3	https://www.encodeproject.org/files/ENCFF658QBC/@@download/ENCFF658QBC.bigWig	tissue	Homo sapiens	1		ENCFF578SRP, ENCFF687JLO	546458326	ENCODE Processing Pipeline	6497aa59732ea63a602e545614bb095e	GRCh38	released	s3://encode-public/2018/01/19/7637c73b-e172-417b-8062-8414e244738f/ENCFF658QBC.bigWig
ENCFF302LWL	bigWig	signal p-value	ENCSR421FPV	ChIP-seq	UBERON:0002106	spleen	H3K9me3	https://www.encodeproject.org/files/ENCFF302LWL/@@download/ENCFF302LWL.bigWig	tissue	Homo sapiens	1		ENCFF177AJJ, ENCFF969DRM	487908281	ENCODE Processing Pipeline	b9cdfe5a381d8d71d54fa6ef368a6682	GRCh38	released	s3://encode-public/2017/03/21/18da5a25-d1b3-417c-aa6a-39c0d692c285/ENCFF302LWL.bigWig
ENCFF166RME	bigWig	signal p-value	ENCSR085KRD	ChIP-seq	UBERON:0002305	layer of hippocampus	H3K9me3	https://www.encodeproject.org/files/ENCFF166RME/@@download/ENCFF166RME.bigWig	tissue	Homo sapiens	1		ENCFF251SAC, ENCFF389CPB	444726624	ENCODE Processing Pipeline	f078399e183760e16a0d297363f0e192	GRCh38	released	s3://encode-public/2017/11/06/2c6a719a-3e8d-4118-8630-85b9a169a391/ENCFF166RME.bigWig
ENCFF571SWC	bigWig	signal p-value	ENCSR437QMD	ChIP-seq	UBERON:0000945	stomach	H3K27ac	https://www.encodeproject.org/files/ENCFF571SWC/@@download/ENCFF571SWC.bigWig	tissue	Homo sapiens	1		ENCFF115AHD, ENCFF972FYM	745970663	ENCODE Processing Pipeline	794902bb26e5729285d8ce7fb9bf99d6	GRCh38	released	s3://encode-public/2017/05/25/941d169d-5938-4023-857b-42c48a964f0d/ENCFF571SWC.bigWig
ENCFF804GHX	bigWig	signal p-value	ENCSR557TNE	ChIP-seq	CL:0000236	B cell	H3K27me3	https://www.encodeproject.org/files/ENCFF804GHX/@@download/ENCFF804GHX.bigWig	primary cell	Homo sapiens	1		ENCFF326COY, ENCFF373SDS	620580812	ENCODE Processing Pipeline	5823f12e0c3dad95d35bd53c7f1c2bdc	GRCh38	released	s3://encode-public/2017/03/23/234c3957-ef42-47c0-af77-2f2f107825db/ENCFF804GHX.bigWig
ENCFF356YQG	bigWig	signal p-value	ENCSR000DPL	ChIP-seq	EFO:0006270	AG04450	H3K27ac	https://www.encodeproject.org/files/ENCFF356YQG/@@download/ENCFF356YQG.bigWig	cell line	Homo sapiens	1		ENCFF618ZNM, ENCFF732CPP	308303789	ENCODE Processing Pipeline	f61ba2ded8cf1c4f664fba76e3fa3b3a	GRCh38	released	s3://encode-public/2017/04/05/f395846d-297c-4ab7-ad62-5691975bad31/ENCFF356YQG.bigWig
ENCFF536GBJ	bigWig	signal p-value	ENCSR591JZS	ChIP-seq	UBERON:0000059	large intestine	H3K9me3	https://www.encodeproject.org/files/ENCFF536GBJ/@@download/ENCFF536GBJ.bigWig	tissue	Homo sapiens	1		ENCFF149GPH, ENCFF409SLI	461981678	ENCODE Processing Pipeline	9234f9828b9fcd84ba1b1e8fe0b25f26	GRCh38	released	s3://encode-public/2017/03/21/a0017a84-9910-4c49-9c51-4358aad285f6/ENCFF536GBJ.bigWig
ENCFF253WYR	bigWig	signal p-value	ENCSR792NZO	ChIP-seq	EFO:0007107	iPS-18c	H3K4me3	https://www.encodeproject.org/files/ENCFF253WYR/@@download/ENCFF253WYR.bigWig	cell line	Homo sapiens	1		ENCFF584IFA, ENCFF720MPQ	322683369	ENCODE Processing Pipeline	c5c73b04f30270de857b95b39c29faac	GRCh38	released	s3://encode-public/2018/02/01/664275e6-e7df-4499-bbcc-53a89bce144b/ENCFF253WYR.bigWig
ENCFF973EOS	bigWig	signal p-value	ENCSR608XIG	ChIP-seq	UBERON:0001871	temporal lobe	H3K27ac	https://www.encodeproject.org/files/ENCFF973EOS/@@download/ENCFF973EOS.bigWig	tissue	Homo sapiens	1		ENCFF899JWW, ENCFF941SFR	431742812	ENCODE Processing Pipeline	039c109bf22bbf92c4f28af9b5f8dd32	GRCh38	released	s3://encode-public/2018/01/25/e9428a43-59b5-4f45-ab56-6d1edf3ab823/ENCFF973EOS.bigWig
ENCFF076NFC	bigWig	signal p-value	ENCSR831LTX	ChIP-seq	UBERON:0000317	colonic mucosa	H3K27me3	https://www.encodeproject.org/files/ENCFF076NFC/@@download/ENCFF076NFC.bigWig	tissue	Homo sapiens	1		ENCFF556KHR, ENCFF991WZA	387649134	ENCODE Processing Pipeline	e32e992d034386be51874278f713dc25	GRCh38	released	s3://encode-public/2018/01/23/0106d1b3-be30-4ceb-b061-d3c6f0ebf9ab/ENCFF076NFC.bigWig
ENCFF871LEV	bigWig	signal p-value	ENCSR380KOO	ChIP-seq	UBERON:0002686	angular gyrus	H3K27ac	https://www.encodeproject.org/files/ENCFF871LEV/@@download/ENCFF871LEV.bigWig	tissue	Homo sapiens	1		ENCFF694WXW, ENCFF854FFH	615523036	ENCODE Processing Pipeline	ad2b0c217fad2165c57810526b1e370f	GRCh38	released	s3://encode-public/2017/11/08/f84cb9d0-59e6-4f84-b754-5a7b03d2b987/ENCFF871LEV.bigWig
ENCFF681PUB	bigWig	signal p-value	ENCSR954ZUG	ChIP-seq	UBERON:0001383	muscle of leg	H3K27me3	https://www.encodeproject.org/files/ENCFF681PUB/@@download/ENCFF681PUB.bigWig	tissue	Homo sapiens	1		ENCFF622XBJ, ENCFF711FPT	431911441	ENCODE Processing Pipeline	3181763ed999e0abdb0f5b0307a58fd0	GRCh38	released	s3://encode-public/2017/03/21/7068c5ed-fc48-44d7-af36-f2e8719c4db1/ENCFF681PUB.bigWig
ENCFF666WLN	bigWig	signal p-value	ENCSR000APN	ChIP-seq	CL:0002551	fibroblast of dermis	H3K27ac	https://www.encodeproject.org/files/ENCFF666WLN/@@download/ENCFF666WLN.bigWig	primary cell	Homo sapiens	1		ENCFF228BTY, ENCFF638YZB, ENCFF782IQQ	564602332	ENCODE Processing Pipeline	7f0e57c9a8fbbed224ace9d525aeb868	GRCh38	released	s3://encode-public/2017/04/07/14dc1ca7-6ef2-43a1-9755-32dcd9b62487/ENCFF666WLN.bigWig
ENCFF650WIY	bigWig	signal p-value	ENCSR849NQE	ChIP-seq	UBERON:0000016	endocrine pancreas	H3K9me3	https://www.encodeproject.org/files/ENCFF650WIY/@@download/ENCFF650WIY.bigWig	tissue	Homo sapiens	1		ENCFF217AWR, ENCFF874OYD	193315571	ENCODE Processing Pipeline	d77a760bd5b0ec5634f102c805af3f5d	GRCh38	released	s3://encode-public/2018/01/22/f98e4bce-202b-4c41-9cac-ee9603148eab/ENCFF650WIY.bigWig
ENCFF962MQG	bigWig	signal p-value	ENCSR456TZO	ChIP-seq	UBERON:0002048	lung	H3K9me3	https://www.encodeproject.org/files/ENCFF962MQG/@@download/ENCFF962MQG.bigWig	tissue	Homo sapiens	1		ENCFF792XQO, ENCFF968JGA	478955451	ENCODE Processing Pipeline	2d652149e32c64f0e9f7c7013a6b2ee3	GRCh38	released	s3://encode-public/2017/03/21/badff35f-d6bf-419d-b00c-4aa8f76a41a0/ENCFF962MQG.bigWig
ENCFF291LLE	bigWig	signal p-value	ENCSR000ALB	ChIP-seq	CL:0002618	endothelial cell of umbilical vein	H3K27ac	https://www.encodeproject.org/files/ENCFF291LLE/@@download/ENCFF291LLE.bigWig	primary cell	Homo sapiens	1		ENCFF450EBG, ENCFF780ZFP	253563228	ENCODE Processing Pipeline	acf5c1300325ecf1f03fc3b0e9c764f8	GRCh38	released	s3://encode-public/2017/04/05/986513af-46dd-422e-8c90-aaec5a15bf9a/ENCFF291LLE.bigWig
ENCFF784ZXN	bigWig	signal p-value	ENCSR503YOF	ChIP-seq	UBERON:0002084	heart left ventricle	H3K27me3	https://www.encodeproject.org/files/ENCFF784ZXN/@@download/ENCFF784ZXN.bigWig	tissue	Homo sapiens	1		ENCFF228ZGV, ENCFF623DTG	478006516	ENCODE Processing Pipeline	8a248f02787099609d164cf062b04159	GRCh38	released	s3://encode-public/2017/03/21/2bf6283c-bef6-4af4-a3d4-00a7ecb193ca/ENCFF784ZXN.bigWig
ENCFF204OAN	bigWig	signal p-value	ENCSR065ZNA	ChIP-seq	UBERON:0000947	aorta	H3K9me3	https://www.encodeproject.org/files/ENCFF204OAN/@@download/ENCFF204OAN.bigWig	tissue	Homo sapiens	1		ENCFF371ZWQ, ENCFF861FUK	367597365	ENCODE Processing Pipeline	24d933d2a2d506a1dbc4a547fa62e33f	GRCh38	released	s3://encode-public/2017/03/21/1760b105-a1c0-4557-98f3-18f89732ee11/ENCFF204OAN.bigWig
ENCFF205TXG	bigWig	signal p-value	ENCSR120WKZ	ChIP-seq	CL:0000895	naive thymus-derived CD4-positive, alpha-beta T cell	H3K27ac	https://www.encodeproject.org/files/ENCFF205TXG/@@download/ENCFF205TXG.bigWig	primary cell	Homo sapiens	1		ENCFF733XRG, ENCFF737YRO	368570726	ENCODE Processing Pipeline	c5615c1718bc918bd6b1e013208233c0	GRCh38	released	s3://encode-public/2018/01/26/166cbc01-993d-4d37-a384-a952204daa6f/ENCFF205TXG.bigWig
ENCFF055DWP	bigWig	signal p-value	ENCSR804RMP	ChIP-seq	UBERON:0002305	layer of hippocampus	H3K27me3	https://www.encodeproject.org/files/ENCFF055DWP/@@download/ENCFF055DWP.bigWig	tissue	Homo sapiens	1		ENCFF698UNZ, ENCFF855VQK	567529837	ENCODE Processing Pipeline	06dc4522ecaedcbddd6085488331a243	GRCh38	released	s3://encode-public/2017/11/06/645b261f-760d-4472-8e53-5fc15abb0356/ENCFF055DWP.bigWig
ENCFF177LSL	bigWig	signal p-value	ENCSR191ZQT	ChIP-seq	CL:0000236	B cell	H3K27ac	https://www.encodeproject.org/files/ENCFF177LSL/@@download/ENCFF177LSL.bigWig	primary cell	Homo sapiens	1		ENCFF365LRL, ENCFF373SDS	500811116	ENCODE Processing Pipeline	8d599fe977e7865ff46db53e105c3c31	GRCh38	released	s3://encode-public/2017/03/21/a7da3199-9a94-42ba-91fd-e6aee186f086/ENCFF177LSL.bigWig
ENCFF418KFN	bigWig	signal p-value	ENCSR552TQB	ChIP-seq	UBERON:0001873	caudate nucleus	H3K9me3	https://www.encodeproject.org/files/ENCFF418KFN/@@download/ENCFF418KFN.bigWig	tissue	Homo sapiens	1		ENCFF469UUP, ENCFF789AOB	536185991	ENCODE Processing Pipeline	8873bbbef9bbd93232212507009f9424	GRCh38	released	s3://encode-public/2017/11/06/ff49bb63-76c9-4265-9fd3-cdb2f95e7de8/ENCFF418KFN.bigWig
ENCFF563SPQ	bigWig	signal p-value	ENCSR000EWZ	ChIP-seq	EFO:0005236	NT2/D1	H3K9me3	https://www.encodeproject.org/files/ENCFF563SPQ/@@download/ENCFF563SPQ.bigWig	cell line	Homo sapiens	1		ENCFF293DEQ, ENCFF542UEQ	650357843	ENCODE Processing Pipeline	813f3717c307297da245984f6cebdbed	GRCh38	released	s3://encode-public/2016/11/13/a60918bb-a81f-4157-9ca8-29c4d41cf0aa/ENCFF563SPQ.bigWig
ENCFF370ZSH	bigWig	signal p-value	ENCSR454WZX	ChIP-seq	UBERON:0002048	lung	H3K9me3	https://www.encodeproject.org/files/ENCFF370ZSH/@@download/ENCFF370ZSH.bigWig	tissue	Homo sapiens	1		ENCFF562SIS, ENCFF782UJM	534292753	ENCODE Processing Pipeline	5efd4ef825c0e0e63094711b4482f21b	GRCh38	released	s3://encode-public/2018/02/01/90116089-6456-42a1-ba1e-3aab3dd01033/ENCFF370ZSH.bigWig
ENCFF229QMU	bigWig	signal p-value	ENCSR000AMG	ChIP-seq	EFO:0003042	H1	H3K4me3	https://www.encodeproject.org/files/ENCFF229QMU/@@download/ENCFF229QMU.bigWig	cell line	Homo sapiens	1		ENCFF064DDT, ENCFF504ZFN, ENCFF571AXH	1496927486	ENCODE Processing Pipeline	32c8dcc54642e21d0972fabd12192975	GRCh38	released	s3://encode-public/2019/02/01/774f8001-bd09-4356-8525-6375ee3bff7a/ENCFF229QMU.bigWig
ENCFF452YHE	bigWig	signal p-value	ENCSR000EXW	ChIP-seq	CL:0000842	mononuclear cell	H3K27me3	https://www.encodeproject.org/files/ENCFF452YHE/@@download/ENCFF452YHE.bigWig	primary cell	Homo sapiens	1		ENCFF294WAV, ENCFF522CTK	632401306	ENCODE Processing Pipeline	c677c7c30fe4c3af9c1c325c932157b2	GRCh38	released	s3://encode-public/2016/11/20/20f91aa4-9b68-43cb-b59e-f01139b908f7/ENCFF452YHE.bigWig
ENCFF521MQH	bigWig	signal p-value	ENCSR000ASX	ChIP-seq	EFO:0007074	DND-41	H3K27me3	https://www.encodeproject.org/files/ENCFF521MQH/@@download/ENCFF521MQH.bigWig	cell line	Homo sapiens	1		ENCFF024MTX, ENCFF520YRJ, ENCFF531LXG	806557473	ENCODE Processing Pipeline	760f3dc29371f0fa9194e77e260ff569	GRCh38	released	s3://encode-public/2016/11/07/5e764f5a-f24a-4713-9a8c-3e776b0f0706/ENCFF521MQH.bigWig
ENCFF209TVN	bigWig	signal p-value	ENCSR000DVN	ChIP-seq	CL:0002618	endothelial cell of umbilical vein	H3K4me3	https://www.encodeproject.org/files/ENCFF209TVN/@@download/ENCFF209TVN.bigWig	primary cell	Homo sapiens	1		ENCFF265HDZ, ENCFF841TST	269442560	ENCODE Processing Pipeline	9f6934d1ccc0dce8868cd51c0328a283	GRCh38	released	s3://encode-public/2016/08/23/43eed7ce-85f7-498f-ba7d-b0cf6e93c4a8/ENCFF209TVN.bigWig
ENCFF331TKK	bigWig	signal p-value	ENCSR522MTS	ChIP-seq	UBERON:0004648	esophagus muscularis mucosa	H3K27ac	https://www.encodeproject.org/files/ENCFF331TKK/@@download/ENCFF331TKK.bigWig	tissue	Homo sapiens	1		ENCFF089MIN, ENCFF744HSD	1200104948	ENCODE Processing Pipeline	919f9eb847896dc2e2cafa518cdf5fb3	GRCh38	released	s3://encode-public/2019/07/24/7e51a846-4eef-4bf0-86e8-d9f66ddb83f1/ENCFF331TKK.bigWig
ENCFF874CED	bigWig	signal p-value	ENCSR209WQN	ChIP-seq	UBERON:0001873	caudate nucleus	H3K27me3	https://www.encodeproject.org/files/ENCFF874CED/@@download/ENCFF874CED.bigWig	tissue	Homo sapiens	1		ENCFF456PXE, ENCFF469UUP	671440592	ENCODE Processing Pipeline	4bdb9745bef757fe32f413ecc991b02d	GRCh38	released	s3://encode-public/2017/11/06/42feb23d-8ddf-4bab-915e-8a9521e59445/ENCFF874CED.bigWig
ENCFF140XBP	bigWig	signal p-value	ENCSR503XFW	ChIP-seq	UBERON:0000945	stomach	H3K9me3	https://www.encodeproject.org/files/ENCFF140XBP/@@download/ENCFF140XBP.bigWig	tissue	Homo sapiens	1		ENCFF978VGH, ENCFF984GNG	1882878705	ENCODE Processing Pipeline	a01e88ef59f289088a9c355871ccc959	GRCh38	released	s3://encode-public/2019/09/03/2aab56f8-8ec5-4ccb-9c71-a01e0f18d886/ENCFF140XBP.bigWig
ENCFF226CAF	bigWig	signal p-value	ENCSR928HYM	ChIP-seq	EFO:0003042	H1	H3K27me3	https://www.encodeproject.org/files/ENCFF226CAF/@@download/ENCFF226CAF.bigWig	cell line	Homo sapiens	1		ENCFF236MNB, ENCFF572GEP, ENCFF596SHE	293174044	ENCODE Processing Pipeline	5d1154d2478be652d2a8c145925fa0b1	GRCh38	released	s3://encode-public/2017/04/15/a44a6eb1-1c7d-4b4a-874c-4d224985d928/ENCFF226CAF.bigWig
ENCFF226QEP	bigWig	signal p-value	ENCSR354IST	ChIP-seq	UBERON:0000945	stomach	H3K27me3	https://www.encodeproject.org/files/ENCFF226QEP/@@download/ENCFF226QEP.bigWig	tissue	Homo sapiens	1		ENCFF582NZD, ENCFF904DBV	511440323	ENCODE Processing Pipeline	0667c0329c231346e7d049eebd4fea8d	GRCh38	released	s3://encode-public/2017/03/21/6a89be26-e99b-4163-98fc-952455c2a3e4/ENCFF226QEP.bigWig
ENCFF085GHE	bigWig	signal p-value	ENCSR656PGJ	ChIP-seq	EFO:0007116	UCSF-4	H3K27ac	https://www.encodeproject.org/files/ENCFF085GHE/@@download/ENCFF085GHE.bigWig	cell line	Homo sapiens	1		ENCFF369SZT, ENCFF663ILT	1070527001	ENCODE Processing Pipeline	62f5a29b90136b1d3b57ca0105c51917	GRCh38	released	s3://encode-public/2017/11/29/ba0cabd0-41d9-4a35-af49-4bcaad258363/ENCFF085GHE.bigWig
ENCFF321DOQ	bigWig	signal p-value	ENCSR108NVQ	ChIP-seq	CL:1001608	foreskin fibroblast	H3K27ac	https://www.encodeproject.org/files/ENCFF321DOQ/@@download/ENCFF321DOQ.bigWig	primary cell	Homo sapiens	1		ENCFF782IOW, ENCFF868WOD	672242342	ENCODE Processing Pipeline	c6189bf2ed42f1e79c997cea3f1535cc	GRCh38	released	s3://encode-public/2017/11/28/6349cdf1-7b29-4fa4-b4cb-c1f0df3fe996/ENCFF321DOQ.bigWig
ENCFF146EVU	bigWig	signal p-value	ENCSR553XBX	ChIP-seq	CL:2000001	peripheral blood mononuclear cell	H3K27me3	https://www.encodeproject.org/files/ENCFF146EVU/@@download/ENCFF146EVU.bigWig	primary cell	Homo sapiens	1		ENCFF139VFB, ENCFF380MFX	448381026	ENCODE Processing Pipeline	53bafc9aea0da28bc6444f309a63343e	GRCh38	released	s3://encode-public/2017/11/28/d3a129db-2a2b-4cf5-950c-f6c5ee531ab2/ENCFF146EVU.bigWig
ENCFF207VRL	bigWig	signal p-value	ENCSR239SNR	ChIP-seq	CL:0000897	CD4-positive, alpha-beta memory T cell	H3K9me3	https://www.encodeproject.org/files/ENCFF207VRL/@@download/ENCFF207VRL.bigWig	primary cell	Homo sapiens	1		ENCFF152JEH, ENCFF465AMM	650696608	ENCODE Processing Pipeline	c74289bd5683f4352972b82daaf43b70	GRCh38	released	s3://encode-public/2018/01/26/677ae57b-af69-4ad8-a304-512136fd612e/ENCFF207VRL.bigWig
ENCFF830TZB	bigWig	signal p-value	ENCSR792GCH	ChIP-seq	EFO:0003045	H9	H3K27me3	https://www.encodeproject.org/files/ENCFF830TZB/@@download/ENCFF830TZB.bigWig	cell line	Homo sapiens	1		ENCFF435UQW, ENCFF734TEC, ENCFF905OOT	490570122	ENCODE Processing Pipeline	1b9208534d7b88a7193713a36faac748	GRCh38	released	s3://encode-public/2017/02/03/e5cf24b7-967a-4a91-9b00-09a780d5f6da/ENCFF830TZB.bigWig
ENCFF694UBW	bigWig	signal p-value	ENCSR250NHD	ChIP-seq	UBERON:0008450	psoas muscle	H3K27ac	https://www.encodeproject.org/files/ENCFF694UBW/@@download/ENCFF694UBW.bigWig	tissue	Homo sapiens	1		ENCFF295IFC, ENCFF881HEW	433855236	ENCODE Processing Pipeline	c59962d25087a4aeff5aa85b4dcdf2d0	GRCh38	released	s3://encode-public/2017/03/21/27e3914a-dc73-4877-904f-f902d4c5160e/ENCFF694UBW.bigWig
ENCFF661RIB	bigWig	signal p-value	ENCSR619POC	ChIP-seq	UBERON:0007106	chorionic villus	H3K27ac	https://www.encodeproject.org/files/ENCFF661RIB/@@download/ENCFF661RIB.bigWig	tissue	Homo sapiens	1		ENCFF436TFY, ENCFF989HNZ	672084122	ENCODE Processing Pipeline	14187329e066ed9eeb8bff848cba7c97	GRCh38	released	s3://encode-public/2017/11/28/989b0e1e-7871-4b7e-819b-8c9a58c84381/ENCFF661RIB.bigWig
ENCFF994IEN	bigWig	signal p-value	ENCSR000AKQ	ChIP-seq	EFO:0002067	K562	H3K27me3	https://www.encodeproject.org/files/ENCFF994IEN/@@download/ENCFF994IEN.bigWig	cell line	Homo sapiens	1		ENCFF190OWE, ENCFF392XRJ	292864446	ENCODE Processing Pipeline	43c2f926fbeeb98583a163ac64f6d54c	GRCh38	released	s3://encode-public/2017/01/10/bcc83cdc-1f00-4741-a616-527c45a1a406/ENCFF994IEN.bigWig
ENCFF951QRS	bigWig	signal p-value	ENCSR821VGC	ChIP-seq	UBERON:0004648	esophagus muscularis mucosa	H3K9me3	https://www.encodeproject.org/files/ENCFF951QRS/@@download/ENCFF951QRS.bigWig	tissue	Homo sapiens	1		ENCFF089MIN, ENCFF672AJT	1310995882	ENCODE Processing Pipeline	d950b589298ca20cca262e1f7fbf9244	GRCh38	released	s3://encode-public/2019/07/24/bcac53d5-fd29-4c70-90fb-51faac32576d/ENCFF951QRS.bigWig
ENCFF928RQF	bigWig	signal p-value	ENCSR028QEA	ChIP-seq	UBERON:0001987	placenta	H3K27ac	https://www.encodeproject.org/files/ENCFF928RQF/@@download/ENCFF928RQF.bigWig	tissue	Homo sapiens	1		ENCFF465MXW, ENCFF482WRB	840277261	ENCODE Processing Pipeline	7433f5c5e57ad6d1f350dcddb92e63c0	GRCh38	released	s3://encode-public/2017/12/07/970e6f6b-6dd3-41d7-a60c-bea749940358/ENCFF928RQF.bigWig
ENCFF326LWU	bigWig	signal p-value	ENCSR150QXE	ChIP-seq	UBERON:0002084	heart left ventricle	H3K27ac	https://www.encodeproject.org/files/ENCFF326LWU/@@download/ENCFF326LWU.bigWig	tissue	Homo sapiens	1		ENCFF191CNS, ENCFF623DTG	365600979	ENCODE Processing Pipeline	bcf892c1c80bdbdfcd82faf4d3947c64	GRCh38	released	s3://encode-public/2017/05/06/4ec61642-b67c-47d7-93f4-9ca4ae142c57/ENCFF326LWU.bigWig
ENCFF519HZK	bigWig	signal p-value	ENCSR655XLM	ChIP-seq	UBERON:0002108	small intestine	H3K27ac	https://www.encodeproject.org/files/ENCFF519HZK/@@download/ENCFF519HZK.bigWig	tissue	Homo sapiens	1		ENCFF180QGB, ENCFF410WCE	338815103	ENCODE Processing Pipeline	73ab931e3a4035efdc9145b6cb714646	GRCh38	released	s3://encode-public/2017/05/10/e884a489-0d21-4451-a658-93409cc8741c/ENCFF519HZK.bigWig
ENCFF425UOP	bigWig	signal p-value	ENCSR356JTB	ChIP-seq	UBERON:0000088	trophoblast	H3K9me3	https://www.encodeproject.org/files/ENCFF425UOP/@@download/ENCFF425UOP.bigWig	tissue	Homo sapiens	1		ENCFF353KFO, ENCFF354EWL	387556258	ENCODE Processing Pipeline	d6e9558bf389d842b13d56d83e26f173	GRCh38	released	s3://encode-public/2017/11/28/aef1be99-6b06-47ae-a34a-472005b15f3e/ENCFF425UOP.bigWig
ENCFF603LWN	bigWig	signal p-value	ENCSR499IIR	ChIP-seq	UBERON:0003124	chorion	H3K27ac	https://www.encodeproject.org/files/ENCFF603LWN/@@download/ENCFF603LWN.bigWig	tissue	Homo sapiens	1		ENCFF077AZC, ENCFF835UQN	661605042	ENCODE Processing Pipeline	fc9623d7806538df592cff558471010c	GRCh38	released	s3://encode-public/2017/11/28/6c55d578-cdeb-4a87-afd8-e80affb9b745/ENCFF603LWN.bigWig
ENCFF472SRP	bigWig	signal p-value	ENCSR351DLF	ChIP-seq	UBERON:0002107	liver	H3K9me3	https://www.encodeproject.org/files/ENCFF472SRP/@@download/ENCFF472SRP.bigWig	tissue	Homo sapiens	1		ENCFF177LRE, ENCFF187VUX	252633676	ENCODE Processing Pipeline	8bcef7bad0a6320ebf49a2db6a864a25	GRCh38	released	s3://encode-public/2018/01/19/0e965d13-82bb-4613-9adf-683a4fc225bc/ENCFF472SRP.bigWig
ENCFF822FGO	bigWig	signal p-value	ENCSR727VOB	ChIP-seq	UBERON:0002048	lung	H3K27me3	https://www.encodeproject.org/files/ENCFF822FGO/@@download/ENCFF822FGO.bigWig	tissue	Homo sapiens	1		ENCFF555QPV, ENCFF728OZT	324118142	ENCODE Processing Pipeline	384902cdb2a11594c6b0705db760bfbb	GRCh38	released	s3://encode-public/2017/10/24/40caf541-fddc-4db2-ba96-c8b4f4802254/ENCFF822FGO.bigWig
ENCFF514QQS	bigWig	signal p-value	ENCSR043SJS	ChIP-seq	CL:0000909	CD8-positive, alpha-beta memory T cell	H3K9me3	https://www.encodeproject.org/files/ENCFF514QQS/@@download/ENCFF514QQS.bigWig	primary cell	Homo sapiens	1		ENCFF079EZT, ENCFF098OGE, ENCFF533VLZ	688095355	ENCODE Processing Pipeline	faccde793a78b122389da8fea3e34953	GRCh38	released	s3://encode-public/2018/01/20/b4c5f1a6-53fb-4630-ac6a-2597c9140161/ENCFF514QQS.bigWig
ENCFF461WRX	bigWig	signal p-value	ENCSR091KXI	ChIP-seq	UBERON:0001323	tibial nerve	H3K27ac	https://www.encodeproject.org/files/ENCFF461WRX/@@download/ENCFF461WRX.bigWig	tissue	Homo sapiens	1		ENCFF193BHL, ENCFF538CEM	1479803845	ENCODE Processing Pipeline	5399f72ec0fd113c94f7f9f15c7cf301	GRCh38	released	s3://encode-public/2019/02/11/b1cceb1e-d030-4e1d-8490-5c572857639a/ENCFF461WRX.bigWig
ENCFF526SYV	bigWig	signal p-value	ENCSR671JMQ	ChIP-seq	UBERON:0007106	chorionic villus	H3K9me3	https://www.encodeproject.org/files/ENCFF526SYV/@@download/ENCFF526SYV.bigWig	tissue	Homo sapiens	1		ENCFF451WLP, ENCFF754HEZ	428031148	ENCODE Processing Pipeline	d3831a1de7f6ca49c8a8e4fcf0ff0529	GRCh38	released	s3://encode-public/2017/11/28/db15f63d-f325-449f-a2de-13beb599bec4/ENCFF526SYV.bigWig
ENCFF382KQK	bigWig	signal p-value	ENCSR000HPR	ChIP-seq	UBERON:0002113	kidney	H3K9me3	https://www.encodeproject.org/files/ENCFF382KQK/@@download/ENCFF382KQK.bigWig	tissue	Homo sapiens	1		ENCFF226FMX, ENCFF590JCF	537338383	ENCODE Processing Pipeline	56bf3a140bf4818712f38045efbc3da9	GRCh38	released	s3://encode-public/2018/01/20/79b64fc0-38d2-4d4c-b33c-e68633e1df48/ENCFF382KQK.bigWig
ENCFF949GLX	bigWig	signal p-value	ENCSR241JLU	ChIP-seq	UBERON:0003124	chorion	H3K27me3	https://www.encodeproject.org/files/ENCFF949GLX/@@download/ENCFF949GLX.bigWig	tissue	Homo sapiens	1		ENCFF077AZC, ENCFF899FAN	681432537	ENCODE Processing Pipeline	121e326fe521799cb85330d1584849f4	GRCh38	released	s3://encode-public/2017/11/28/30a817f3-8799-418d-b77d-5fa903189db1/ENCFF949GLX.bigWig
ENCFF586WXY	bigWig	signal p-value	ENCSR686PTV	ChIP-seq	UBERON:0001774	muscle of trunk	H3K27me3	https://www.encodeproject.org/files/ENCFF586WXY/@@download/ENCFF586WXY.bigWig	tissue	Homo sapiens	1		ENCFF450SEM, ENCFF769YQF	429558560	ENCODE Processing Pipeline	594cd1bf14897cbc2b0425aec6fc829b	GRCh38	released	s3://encode-public/2017/03/21/79a541e0-eab8-4cca-99c1-a1fc5dd3707e/ENCFF586WXY.bigWig
ENCFF020QFY	bigWig	signal p-value	ENCSR852FRR	ChIP-seq	CL:0000624	CD4-positive, alpha-beta T cell	H3K4me3	https://www.encodeproject.org/files/ENCFF020QFY/@@download/ENCFF020QFY.bigWig	primary cell	Homo sapiens	1		ENCFF170NIZ, ENCFF962FVV	676696843	ENCODE Processing Pipeline	a8966924cad7d6c9de265487d1133167	GRCh38	released	s3://encode-public/2017/03/23/8503d28c-bf43-45ca-8a09-502108daee20/ENCFF020QFY.bigWig
ENCFF372XDP	bigWig	signal p-value	ENCSR620AZM	ChIP-seq	CL:0001059	common myeloid progenitor, CD34-positive	H3K27ac	https://www.encodeproject.org/files/ENCFF372XDP/@@download/ENCFF372XDP.bigWig	primary cell	Homo sapiens	1		ENCFF150ZJR, ENCFF179ZHF	823354159	ENCODE Processing Pipeline	e607e40025382c61c8d2d913ad3eae86	GRCh38	released	s3://encode-public/2018/02/01/0533c266-3f6c-4189-aee2-072fae9ac5d6/ENCFF372XDP.bigWig
ENCFF169PYV	bigWig	signal p-value	ENCSR604JDV	ChIP-seq	UBERON:0002967	cingulate gyrus	H3K27ac	https://www.encodeproject.org/files/ENCFF169PYV/@@download/ENCFF169PYV.bigWig	tissue	Homo sapiens	1		ENCFF328IAC, ENCFF379HFP	452235799	ENCODE Processing Pipeline	0ad86c7358b4763f4aab65ffe78fcd12	GRCh38	released	s3://encode-public/2018/01/25/7f1ed2ac-853e-4e99-845d-697fd3b0fdf7/ENCFF169PYV.bigWig
ENCFF856ATV	bigWig	signal p-value	ENCSR704BRU	ChIP-seq	EFO:0007096	iPS DF 19.11	H3K9me3	https://www.encodeproject.org/files/ENCFF856ATV/@@download/ENCFF856ATV.bigWig	cell line	Homo sapiens	1		ENCFF345ZCJ, ENCFF363MTI, ENCFF698OXG	456237553	ENCODE Processing Pipeline	336f91e16dd753b1a30fa3f2a4d72d11	GRCh38	released	s3://encode-public/2017/02/04/f38fd0ba-c362-4eab-b488-bda41229fba5/ENCFF856ATV.bigWig
ENCFF599WTZ	bigWig	signal p-value	ENCSR741FTW	ChIP-seq	NTR:0000427	neurosphere	H3K9me3	https://www.encodeproject.org/files/ENCFF599WTZ/@@download/ENCFF599WTZ.bigWig	primary cell	Homo sapiens	1		ENCFF298BAK, ENCFF448ZQW	485095866	ENCODE Processing Pipeline	ef36075a840a06f8113036637a6a4982	GRCh38	released	s3://encode-public/2017/11/28/2ed0ac09-5f81-434f-92ea-87af3a553253/ENCFF599WTZ.bigWig
ENCFF879IVZ	bigWig	signal p-value	ENCSR018OGF	ChIP-seq	UBERON:0000955	brain	H3K9me3	https://www.encodeproject.org/files/ENCFF879IVZ/@@download/ENCFF879IVZ.bigWig	tissue	Homo sapiens	1		ENCFF347SHC, ENCFF818YVY	301123793	ENCODE Processing Pipeline	0b568e2638f70829e4683493d3201b0f	GRCh38	released	s3://encode-public/2017/10/24/d3450c31-3ec1-4244-b42d-eeda169e89df/ENCFF879IVZ.bigWig
ENCFF610WBM	bigWig	signal p-value	ENCSR679OVD	ChIP-seq	UBERON:0001043	esophagus	H3K27ac	https://www.encodeproject.org/files/ENCFF610WBM/@@download/ENCFF610WBM.bigWig	tissue	Homo sapiens	1		ENCFF303TFY, ENCFF611WYN	527075027	ENCODE Processing Pipeline	a5073212dd09280c33052a80f3411564	GRCh38	released	s3://encode-public/2017/05/10/e54281cc-1596-4999-9a2f-4356fb3f8c63/ENCFF610WBM.bigWig
ENCFF560OUF	bigWig	signal p-value	ENCSR489RQV	ChIP-seq	UBERON:0002107	liver	H3K9me3	https://www.encodeproject.org/files/ENCFF560OUF/@@download/ENCFF560OUF.bigWig	tissue	Homo sapiens	1		ENCFF480YLP, ENCFF801JLQ	407849984	ENCODE Processing Pipeline	81afa44036b8895e3179c0e39b571de0	GRCh38	released	s3://encode-public/2018/01/19/94ecd2bb-c4c9-49cd-af9e-c6d816f2b28e/ENCFF560OUF.bigWig
ENCFF975OGU	bigWig	signal p-value	ENCSR560OUF	ChIP-seq	EFO:0007083	HUES48	H3K9me3	https://www.encodeproject.org/files/ENCFF975OGU/@@download/ENCFF975OGU.bigWig	cell line	Homo sapiens	1		ENCFF372EWL, ENCFF779LAT	423744463	ENCODE Processing Pipeline	90f40110993fd8e7d26e780036c61af2	GRCh38	released	s3://encode-public/2017/01/31/ae486a7d-cddb-45b0-bd7d-8914fed42c14/ENCFF975OGU.bigWig
ENCFF101PJY	bigWig	signal p-value	ENCSR405YYG	ChIP-seq	UBERON:0001871	temporal lobe	H3K9me3	https://www.encodeproject.org/files/ENCFF101PJY/@@download/ENCFF101PJY.bigWig	tissue	Homo sapiens	1		ENCFF899JWW, ENCFF959LYU	489260488	ENCODE Processing Pipeline	67c938ec64a853fd8a7c6dd4b518e2e4	GRCh38	released	s3://encode-public/2017/11/06/ed079d6d-ddd1-4635-bc97-c4448b2b82cc/ENCFF101PJY.bigWig
ENCFF918GTL	bigWig	signal p-value	ENCSR128QKM	ChIP-seq	UBERON:0001383	muscle of leg	H3K4me3	https://www.encodeproject.org/files/ENCFF918GTL/@@download/ENCFF918GTL.bigWig	tissue	Homo sapiens	1		ENCFF552OGD, ENCFF622XBJ	433335782	ENCODE Processing Pipeline	1d7dce729b5bded6e91f874b9d256e70	GRCh38	released	s3://encode-public/2017/03/21/cde01fb8-d0e7-48c1-b267-e6025f16737d/ENCFF918GTL.bigWig
ENCFF585ZCU	bigWig	signal p-value	ENCSR425PQI	ChIP-seq	CL:0000351	trophoblast cell	H3K27ac	https://www.encodeproject.org/files/ENCFF585ZCU/@@download/ENCFF585ZCU.bigWig	in vitro differentiated cells	Homo sapiens	1		ENCFF043HHU, ENCFF233ZTK, ENCFF593HLS	762766245	ENCODE Processing Pipeline	bb5a5500f7f7a8068ccd2be6f340e0aa	GRCh38	released	s3://encode-public/2017/02/21/6f50990e-58ad-44ee-bc08-1acab2722570/ENCFF585ZCU.bigWig
ENCFF142WOT	bigWig	signal p-value	ENCSR557DFM	ChIP-seq	UBERON:0002084	heart left ventricle	H3K27ac	https://www.encodeproject.org/files/ENCFF142WOT/@@download/ENCFF142WOT.bigWig	tissue	Homo sapiens	1		ENCFF401VYN, ENCFF676AXV	588359917	ENCODE Processing Pipeline	c21d01e542d31bc9a1abc0ab7ab71b72	GRCh38	released	s3://encode-public/2017/03/21/7944d2d7-147b-43fb-bcca-e2464421e7bd/ENCFF142WOT.bigWig
ENCFF047CXK	bigWig	signal p-value	ENCSR402HFW	ChIP-seq	UBERON:0001264	pancreas	H3K27ac	https://www.encodeproject.org/files/ENCFF047CXK/@@download/ENCFF047CXK.bigWig	tissue	Homo sapiens	1		ENCFF015LEU, ENCFF623LBS	430997447	ENCODE Processing Pipeline	0b9ce0c0dc1c441c75ac45ae18c27857	GRCh38	released	s3://encode-public/2017/05/06/a0b68b5e-93dd-4577-9ca1-5f01cab9b7ce/ENCFF047CXK.bigWig
ENCFF280OSP	bigWig	signal p-value	ENCSR758OEC	ChIP-seq	EFO:0005724	MM.1S	H3K27ac	https://www.encodeproject.org/files/ENCFF280OSP/@@download/ENCFF280OSP.bigWig	cell line	Homo sapiens	1		ENCFF014IHG, ENCFF550VRT, ENCFF605DAC	1030677022	ENCODE Processing Pipeline	8293f3cbc253979db982b0dc98346dc6	GRCh38	archived	s3://encode-public/2016/06/23/4e770c1c-2438-41c4-bea7-5f4e907938f4/ENCFF280OSP.bigWig
ENCFF633ZWM	bigWig	signal p-value	ENCSR758OEC	ChIP-seq	EFO:0005724	MM.1S	H3K27ac	https://www.encodeproject.org/files/ENCFF633ZWM/@@download/ENCFF633ZWM.bigWig	cell line	Homo sapiens	1		ENCFF550VRT, ENCFF605DAC	714917154	ENCODE Processing Pipeline	35b0b2028b8289d79f41be035ce77fbc	GRCh38	released	s3://encode-public/2016/10/05/dd13b153-6250-4a01-8000-276fb3096874/ENCFF633ZWM.bigWig
ENCFF726FMS	bigWig	signal p-value	ENCSR843KHS	ChIP-seq	UBERON:0008450	psoas muscle	H3K27me3	https://www.encodeproject.org/files/ENCFF726FMS/@@download/ENCFF726FMS.bigWig	tissue	Homo sapiens	1		ENCFF539ZGZ, ENCFF616JVU	805751216	ENCODE Processing Pipeline	015efce34f4a00b640ad6f467a599723	GRCh38	released	s3://encode-public/2017/03/21/f335fa93-fb76-4379-80b3-9cd09df64611/ENCFF726FMS.bigWig
ENCFF727HWV	bigWig	signal p-value	ENCSR000DVO	ChIP-seq	CL:0002618	endothelial cell of umbilical vein	H3K27me3	https://www.encodeproject.org/files/ENCFF727HWV/@@download/ENCFF727HWV.bigWig	primary cell	Homo sapiens	1		ENCFF265HDZ, ENCFF897WVH	290991210	ENCODE Processing Pipeline	233c10694a3d61a677791764f9a0823d	GRCh38	released	s3://encode-public/2016/11/13/67267cfd-3a77-4d06-bd3f-b9af13cdf1eb/ENCFF727HWV.bigWig
ENCFF941ANA	bigWig	signal p-value	ENCSR564RWY	ChIP-seq	UBERON:0000317	colonic mucosa	H3K27me3	https://www.encodeproject.org/files/ENCFF941ANA/@@download/ENCFF941ANA.bigWig	tissue	Homo sapiens	1		ENCFF491FTW, ENCFF928PFR	326962363	ENCODE Processing Pipeline	46c9f312885e59e63f97300cf08d29f4	GRCh38	released	s3://encode-public/2018/01/23/b296cafb-7c71-45fd-9ba7-eb0a48f20c1d/ENCFF941ANA.bigWig
ENCFF334NFA	bigWig	signal p-value	ENCSR000ATI	ChIP-seq	CL:0002372	myotube	H3K27me3	https://www.encodeproject.org/files/ENCFF334NFA/@@download/ENCFF334NFA.bigWig	in vitro differentiated cells	Homo sapiens	1		ENCFF287IGX, ENCFF408COK, ENCFF882RJG	987362034	ENCODE Processing Pipeline	2abf83818d0e7066954c52010479cbe0	GRCh38	released	s3://encode-public/2017/02/02/ea0bb0ae-8bf9-4a74-9d15-566247d12bff/ENCFF334NFA.bigWig
ENCFF796DEV	bigWig	signal p-value	ENCSR377MFD	ChIP-seq	UBERON:0001871	temporal lobe	H3K9me3	https://www.encodeproject.org/files/ENCFF796DEV/@@download/ENCFF796DEV.bigWig	tissue	Homo sapiens	1		ENCFF268LFU, ENCFF917VVR	503927921	ENCODE Processing Pipeline	bbf17f268afe6d0c59652bf6a5d4cc50	GRCh38	released	s3://encode-public/2017/11/08/56131a62-0765-4a13-afaa-548b27ce48de/ENCFF796DEV.bigWig
ENCFF584FYC	bigWig	signal p-value	ENCSR597ULV	ChIP-seq	EFO:0007752	VCaP	H3K27ac	https://www.encodeproject.org/files/ENCFF584FYC/@@download/ENCFF584FYC.bigWig	cell line	Homo sapiens	1		ENCFF237YEX, ENCFF367CAA, ENCFF567SBX	1211820162	ENCODE Processing Pipeline	16e4b68739b04923d3c4555dbbd15c3b	GRCh38	released	s3://encode-public/2017/07/21/eea5cc30-6e75-4b75-875b-1752fbc34861/ENCFF584FYC.bigWig
ENCFF876IKQ	bigWig	signal p-value	ENCSR909ZLE	ChIP-seq	UBERON:0003124	chorion	H3K27ac	https://www.encodeproject.org/files/ENCFF876IKQ/@@download/ENCFF876IKQ.bigWig	tissue	Homo sapiens	1		ENCFF035NEG, ENCFF615OYK	548571899	ENCODE Processing Pipeline	d960dc186570e7e40f60faa5a862f754	GRCh38	released	s3://encode-public/2017/11/28/ef8f400a-da7c-42d2-8b5e-4a327d07cd10/ENCFF876IKQ.bigWig
ENCFF434FJU	bigWig	signal p-value	ENCSR612TQH	ChIP-seq	UBERON:0000996	vagina	H3K9me3	https://www.encodeproject.org/files/ENCFF434FJU/@@download/ENCFF434FJU.bigWig	tissue	Homo sapiens	1		ENCFF283TBO, ENCFF877WCX	1024752057	ENCODE Processing Pipeline	00f6361f7d4a6aa252b35ec010dac71b	GRCh38	released	s3://encode-public/2019/09/12/6e25076b-8b67-423e-b273-740801f286df/ENCFF434FJU.bigWig
ENCFF315EJU	bigWig	signal p-value	ENCSR724GUS	ChIP-seq	CL:0000897	CD4-positive, alpha-beta memory T cell	H3K27ac	https://www.encodeproject.org/files/ENCFF315EJU/@@download/ENCFF315EJU.bigWig	primary cell	Homo sapiens	1		ENCFF056LBY, ENCFF152JEH, ENCFF807ZCI	843127942	ENCODE Processing Pipeline	6759583498b9d8a052def79c14a35b16	GRCh38	released	s3://encode-public/2018/01/26/c8412afd-b56d-424c-8fc4-0c68a27a8fe6/ENCFF315EJU.bigWig
ENCFF570KKW	bigWig	signal p-value	ENCSR957TGI	ChIP-seq	UBERON:0007106	chorionic villus	H3K9me3	https://www.encodeproject.org/files/ENCFF570KKW/@@download/ENCFF570KKW.bigWig	tissue	Homo sapiens	1		ENCFF079MZC, ENCFF989HNZ	616805272	ENCODE Processing Pipeline	b2fb1498a60c7512b96330c8dfb69455	GRCh38	released	s3://encode-public/2017/11/28/2552523d-216e-4ab8-9964-74e96ee5beb3/ENCFF570KKW.bigWig
ENCFF975KDS	bigWig	signal p-value	ENCSR000APO	ChIP-seq	CL:0002551	fibroblast of dermis	H3K27me3	https://www.encodeproject.org/files/ENCFF975KDS/@@download/ENCFF975KDS.bigWig	primary cell	Homo sapiens	1		ENCFF678BZW, ENCFF737BEX, ENCFF963ACZ	262550827	ENCODE Processing Pipeline	55cd61fd442008e8b2e714392f2c51eb	GRCh38	released	s3://encode-public/2017/02/07/99096c7f-6555-4914-a220-b7460427c3ca/ENCFF975KDS.bigWig
ENCFF988YFJ	bigWig	signal p-value	ENCSR720SAS	ChIP-seq	UBERON:0008450	psoas muscle	H3K27me3	https://www.encodeproject.org/files/ENCFF988YFJ/@@download/ENCFF988YFJ.bigWig	tissue	Homo sapiens	1		ENCFF096XQY, ENCFF127SFN	626982842	ENCODE Processing Pipeline	bb9380e794fac5ae80588069bb5311cf	GRCh38	released	s3://encode-public/2017/03/21/9e79fed5-851f-4096-9aeb-332b9bbdef76/ENCFF988YFJ.bigWig
ENCFF901BSJ	bigWig	signal p-value	ENCSR406VUH	ChIP-seq	UBERON:0002370	thymus	H3K9me3	https://www.encodeproject.org/files/ENCFF901BSJ/@@download/ENCFF901BSJ.bigWig	tissue	Homo sapiens	1		ENCFF625BZY, ENCFF932YRE	550973204	ENCODE Processing Pipeline	1ce4e0a907e31979be1c472ccb8da543	GRCh38	released	s3://encode-public/2017/03/21/e3c39a20-ad0f-4365-be86-be9752514ecb/ENCFF901BSJ.bigWig
ENCFF621YFB	bigWig	signal p-value	ENCSR930SYJ	ChIP-seq	EFO:0005904	H7	H3K9me3	https://www.encodeproject.org/files/ENCFF621YFB/@@download/ENCFF621YFB.bigWig	cell line	Homo sapiens	1		ENCFF046RAM, ENCFF438WTU	160277101	ENCODE Processing Pipeline	37677356634b89f5529e749a49e81c50	GRCh38	released	s3://encode-public/2017/03/21/67d4b288-1ae7-4902-a551-9ae27a78f363/ENCFF621YFB.bigWig
ENCFF276QHF	bigWig	signal p-value	ENCSR955IXZ	ChIP-seq	EFO:0005694	KMS-11	H3K27ac	https://www.encodeproject.org/files/ENCFF276QHF/@@download/ENCFF276QHF.bigWig	cell line	Homo sapiens	1		ENCFF820EBJ, ENCFF907MVA	1199508568	ENCODE Processing Pipeline	5bf3c1f2fa0061753ea23f9d50e5938d	GRCh38	released	s3://encode-public/2016/11/04/4a4c9388-b81c-4877-b7b3-c278785f208f/ENCFF276QHF.bigWig
ENCFF490XMK	bigWig	signal p-value	ENCSR355PUX	ChIP-seq	CL:0001059	common myeloid progenitor, CD34-positive	H3K27me3	https://www.encodeproject.org/files/ENCFF490XMK/@@download/ENCFF490XMK.bigWig	primary cell	Homo sapiens	1		ENCFF179ZHF, ENCFF370BEV, ENCFF977CRV	1166407359	ENCODE Processing Pipeline	708ee4a46c074334a0972628ddce632e	GRCh38	released	s3://encode-public/2018/02/01/b096b7a8-0262-440f-84a8-7847def05c6b/ENCFF490XMK.bigWig
ENCFF267KNR	bigWig	signal p-value	ENCSR179MIQ	ChIP-seq	CL:0001059	common myeloid progenitor, CD34-positive	H3K9me3	https://www.encodeproject.org/files/ENCFF267KNR/@@download/ENCFF267KNR.bigWig	primary cell	Homo sapiens	1		ENCFF695LTJ, ENCFF729OAL	209218074	ENCODE Processing Pipeline	bf03de381e0c601d5772f107ca63e59d	GRCh38	released	s3://encode-public/2017/10/30/d3013078-f706-4725-8b40-f09d733c867d/ENCFF267KNR.bigWig
ENCFF768KFG	bigWig	signal p-value	ENCSR000DRC	ChIP-seq	EFO:0005338	GM12865	H3K4me3	https://www.encodeproject.org/files/ENCFF768KFG/@@download/ENCFF768KFG.bigWig	cell line	Homo sapiens	1		ENCFF534GZR, ENCFF801BOV	291773160	ENCODE Processing Pipeline	821b6659b17fe2b26374618ea7c02258	GRCh38	released	s3://encode-public/2016/08/23/c96ee03b-d6d9-4da5-b6bf-0ebff1600e84/ENCFF768KFG.bigWig
ENCFF646GKJ	bigWig	signal p-value	ENCSR461LTR	ChIP-seq	EFO:0005724	MM.1S	H3K9me3	https://www.encodeproject.org/files/ENCFF646GKJ/@@download/ENCFF646GKJ.bigWig	cell line	Homo sapiens	1		ENCFF090KZK, ENCFF186KKP	1108661269	ENCODE Processing Pipeline	60bbf17ad122302f3ce159b543d4a7fb	GRCh38	released	s3://encode-public/2016/10/07/684bde72-954c-4ec1-9a77-2f913d403e95/ENCFF646GKJ.bigWig
ENCFF972NST	bigWig	signal p-value	ENCSR311RML	ChIP-seq	UBERON:0006483	middle frontal area 46	H3K27me3	https://www.encodeproject.org/files/ENCFF972NST/@@download/ENCFF972NST.bigWig	tissue	Homo sapiens	1		ENCFF931ZAL, ENCFF998VDJ	496145917	ENCODE Processing Pipeline	76569e50619a66c67d134cb0372990a5	GRCh38	released	s3://encode-public/2017/11/06/bdd82c44-7263-457c-8be7-a63a219c97c0/ENCFF972NST.bigWig
ENCFF314PIB	bigWig	signal p-value	ENCSR746CUY	ChIP-seq	CL:0000134	mesenchymal cell	H3K9me3	https://www.encodeproject.org/files/ENCFF314PIB/@@download/ENCFF314PIB.bigWig	in vitro differentiated cells	Homo sapiens	1		ENCFF009ADE, ENCFF089AIV, ENCFF385HZF	712117562	ENCODE Processing Pipeline	bd495e45e796c7fe4a4d2c0094812594	GRCh38	released	s3://encode-public/2017/02/08/492cf49a-ef43-4ca4-85f2-cba45db04b04/ENCFF314PIB.bigWig
ENCFF701BRF	bigWig	signal p-value	ENCSR000ANR	ChIP-seq	CL:0000515	skeletal muscle myoblast	H3K9me3	https://www.encodeproject.org/files/ENCFF701BRF/@@download/ENCFF701BRF.bigWig	primary cell	Homo sapiens	1		ENCFF298NLV, ENCFF787MBP, ENCFF791XAM	303975225	ENCODE Processing Pipeline	a8c31adeebc62787240d4aa30e01cf36	GRCh38	released	s3://encode-public/2017/04/19/c8c22950-ca71-4cff-a5b5-331ff9a15a21/ENCFF701BRF.bigWig
ENCFF105TWP	bigWig	signal p-value	ENCSR000DQB	ChIP-seq	EFO:0005725	BE2C	H3K4me3	https://www.encodeproject.org/files/ENCFF105TWP/@@download/ENCFF105TWP.bigWig	cell line	Homo sapiens	1		ENCFF540GSY, ENCFF944HIX	448056109	ENCODE Processing Pipeline	e4f34aa119a595120f2c5e988205b953	GRCh38	released	s3://encode-public/2016/08/23/9126161b-011c-48c8-b2c9-c4a6808a332a/ENCFF105TWP.bigWig
ENCFF934OPB	bigWig	signal p-value	ENCSR992VZG	ChIP-seq	UBERON:0002369	adrenal gland	H3K9me3	https://www.encodeproject.org/files/ENCFF934OPB/@@download/ENCFF934OPB.bigWig	tissue	Homo sapiens	1		ENCFF191URK, ENCFF237BVB	487592179	ENCODE Processing Pipeline	8de307f02650ade4697888d2bb0556d4	GRCh38	released	s3://encode-public/2017/03/21/98714a96-8cd6-4bcd-a40f-fcc06bbb2605/ENCFF934OPB.bigWig
ENCFF738AXJ	bigWig	signal p-value	ENCSR000FCJ	ChIP-seq	EFO:0001182	HEK293	H3K9me3	https://www.encodeproject.org/files/ENCFF738AXJ/@@download/ENCFF738AXJ.bigWig	cell line	Homo sapiens	1		ENCFF141ZEQ, ENCFF144WYV	433438747	ENCODE Processing Pipeline	c63cee82f561967c3f62322c97c4f3e2	GRCh38	released	s3://encode-public/2017/01/27/9925a66d-3a6d-4097-9bbf-77c766432aba/ENCFF738AXJ.bigWig
ENCFF562YRQ	bigWig	signal p-value	ENCSR012KUR	ChIP-seq	CL:0000897	CD4-positive, alpha-beta memory T cell	H3K27me3	https://www.encodeproject.org/files/ENCFF562YRQ/@@download/ENCFF562YRQ.bigWig	primary cell	Homo sapiens	1		ENCFF115XCR, ENCFF504RQX	472132309	ENCODE Processing Pipeline	f8b3289dbc49c04aebf50a683a9ad7eb	GRCh38	released	s3://encode-public/2018/01/20/0a17a80a-323f-45f6-bf3d-60de9d2f48b8/ENCFF562YRQ.bigWig
ENCFF375ARJ	bigWig	signal p-value	ENCSR321LKT	ChIP-seq	UBERON:0002305	layer of hippocampus	H3K27ac	https://www.encodeproject.org/files/ENCFF375ARJ/@@download/ENCFF375ARJ.bigWig	tissue	Homo sapiens	1		ENCFF389CPB, ENCFF772XUV	447397081	ENCODE Processing Pipeline	ab18739f49ea6984b4050137aee36470	GRCh38	released	s3://encode-public/2017/11/08/3e700103-f60f-438c-ae33-8d924508b65b/ENCFF375ARJ.bigWig
ENCFF252GXQ	bigWig	signal p-value	ENCSR005WWZ	ChIP-seq	CL:0000236	B cell	H3K9me3	https://www.encodeproject.org/files/ENCFF252GXQ/@@download/ENCFF252GXQ.bigWig	primary cell	Homo sapiens	1		ENCFF596XVY, ENCFF620CYO	508038487	ENCODE Processing Pipeline	aec7fb7341d57746f0d630eec1053ddc	GRCh38	released	s3://encode-public/2017/03/31/d7684fb5-4c6a-4926-9253-0bad46d8d3c0/ENCFF252GXQ.bigWig
ENCFF791FGK	bigWig	signal p-value	ENCSR028NXO	ChIP-seq	UBERON:0002080	heart right ventricle	H3K27ac	https://www.encodeproject.org/files/ENCFF791FGK/@@download/ENCFF791FGK.bigWig	tissue	Homo sapiens	1		ENCFF246SXV, ENCFF834ZEK	547745473	ENCODE Processing Pipeline	16f138a2ba5346ec05395b053176997c	GRCh38	released	s3://encode-public/2017/03/21/b55020ac-da89-4630-b946-e124cbf81d91/ENCFF791FGK.bigWig
ENCFF558OIV	bigWig	signal p-value	ENCSR262LFG	ChIP-seq	UBERON:0002240	spinal cord	H3K9me3	https://www.encodeproject.org/files/ENCFF558OIV/@@download/ENCFF558OIV.bigWig	tissue	Homo sapiens	1		ENCFF108PTX, ENCFF879WYG	392089545	ENCODE Processing Pipeline	f896ad93e3e97295a7214b11f05eb467	GRCh38	released	s3://encode-public/2017/03/21/f1ec96f8-8113-48f3-b2e1-4e0b46fe7f18/ENCFF558OIV.bigWig
ENCFF960PLM	bigWig	signal p-value	ENCSR615PBJ	ChIP-seq	UBERON:0002686	angular gyrus	H3K27me3	https://www.encodeproject.org/files/ENCFF960PLM/@@download/ENCFF960PLM.bigWig	tissue	Homo sapiens	1		ENCFF409JYF, ENCFF854FFH	619461528	ENCODE Processing Pipeline	53c3c6ef8e11c92a78d947d6eb3ba23e	GRCh38	released	s3://encode-public/2017/11/08/7ae0eb44-3a74-4118-84e9-5c0d8703d290/ENCFF960PLM.bigWig
ENCFF627AVW	bigWig	signal p-value	ENCSR000DWZ	ChIP-seq	CL:0002553	fibroblast of lung	H3K4me3	https://www.encodeproject.org/files/ENCFF627AVW/@@download/ENCFF627AVW.bigWig	primary cell	Homo sapiens	1		ENCFF662VGC, ENCFF770EIL	525303432	ENCODE Processing Pipeline	3a7f0a4f6b91d40f6cea5a8224116f19	GRCh38	released	s3://encode-public/2016/08/23/5df5fe1b-bed1-434a-ae18-b4248a4b7647/ENCFF627AVW.bigWig
ENCFF099NUH	bigWig	signal p-value	ENCSR681AIW	ChIP-seq	EFO:0007098	iPS DF 6.9	H3K9me3	https://www.encodeproject.org/files/ENCFF099NUH/@@download/ENCFF099NUH.bigWig	cell line	Homo sapiens	1		ENCFF353DFP, ENCFF496SPZ, ENCFF996SEF	466063711	ENCODE Processing Pipeline	69cdce57a63b7885207c7f6cd39b5d47	GRCh38	released	s3://encode-public/2017/02/04/7d783e74-496a-4685-9b86-bc43196159e2/ENCFF099NUH.bigWig
ENCFF396PYJ	bigWig	signal p-value	ENCSR278TQE	ChIP-seq	UBERON:0000996	vagina	H3K27me3	https://www.encodeproject.org/files/ENCFF396PYJ/@@download/ENCFF396PYJ.bigWig	tissue	Homo sapiens	1		ENCFF838LCX, ENCFF877WCX	1252240091	ENCODE Processing Pipeline	1231f85a94fc3f0021728fad4321f5c9	GRCh38	released	s3://encode-public/2019/09/03/2ede370b-7111-463d-bf0c-6f0f0fdc1ea0/ENCFF396PYJ.bigWig
ENCFF858FMK	bigWig	signal p-value	ENCSR022LOH	ChIP-seq	UBERON:0002967	cingulate gyrus	H3K27me3	https://www.encodeproject.org/files/ENCFF858FMK/@@download/ENCFF858FMK.bigWig	tissue	Homo sapiens	1		ENCFF767QPX, ENCFF920BQH	631060910	ENCODE Processing Pipeline	dad0b70d7214451541c13b45ec9cf539	GRCh38	released	s3://encode-public/2017/11/06/7c40b49c-44cc-4d5c-a8ee-90da34adb628/ENCFF858FMK.bigWig
ENCFF976ODV	bigWig	signal p-value	ENCSR853JYB	ChIP-seq	UBERON:0002107	liver	H3K9me3	https://www.encodeproject.org/files/ENCFF976ODV/@@download/ENCFF976ODV.bigWig	tissue	Homo sapiens	1		ENCFF501IOY, ENCFF955NVU	446998372	ENCODE Processing Pipeline	8c62b406bdd833a737197c9c7a148117	GRCh38	released	s3://encode-public/2018/01/19/cfe2c4d0-5766-4662-a649-8e190e90af8a/ENCFF976ODV.bigWig
ENCFF668TYD	bigWig	signal p-value	ENCSR268BMX	ChIP-seq	CL:1001606	foreskin keratinocyte	H3K27me3	https://www.encodeproject.org/files/ENCFF668TYD/@@download/ENCFF668TYD.bigWig	primary cell	Homo sapiens	1		ENCFF704LWK, ENCFF818CPT	400687022	ENCODE Processing Pipeline	685e79d99d89e81431f1787e70f50f4b	GRCh38	released	s3://encode-public/2017/11/28/22b3b09f-78af-4316-8386-0c4ec165d4ca/ENCFF668TYD.bigWig
ENCFF806ITA	bigWig	signal p-value	ENCSR000DQV	ChIP-seq	EFO:0002783	GM06990	H3K4me3	https://www.encodeproject.org/files/ENCFF806ITA/@@download/ENCFF806ITA.bigWig	cell line	Homo sapiens	1		ENCFF186FRO, ENCFF908CRL	237250293	ENCODE Processing Pipeline	91740c4c45d20912e5cfc11cc9a17997	GRCh38	released	s3://encode-public/2016/08/23/ccf6f681-b1eb-48fc-8719-5d955719ac0b/ENCFF806ITA.bigWig
ENCFF583XGO	bigWig	signal p-value	ENCSR000FCH	ChIP-seq	EFO:0001182	HEK293	H3K27ac	https://www.encodeproject.org/files/ENCFF583XGO/@@download/ENCFF583XGO.bigWig	cell line	Homo sapiens	1		ENCFF144WYV, ENCFF588KSR	266613693	ENCODE Processing Pipeline	772763f53cdcc9d551631f1534ce4054	GRCh38	released	s3://encode-public/2016/07/13/7da3e90b-2a26-4902-9c8b-a8d21e520059/ENCFF583XGO.bigWig
ENCFF063DGK	bigWig	signal p-value	ENCSR624YTO	ChIP-seq	CL:1001608	foreskin fibroblast	H3K9me3	https://www.encodeproject.org/files/ENCFF063DGK/@@download/ENCFF063DGK.bigWig	primary cell	Homo sapiens	1		ENCFF326YYX, ENCFF796RSP	1190643867	ENCODE Processing Pipeline	b0ab8b72a9bc6b48da5f2a389390a1f7	GRCh38	released	s3://encode-public/2017/11/29/2a1ecf78-41a2-43b3-b87a-84c2d80f441a/ENCFF063DGK.bigWig
ENCFF230XCC	bigWig	signal p-value	ENCSR209QGZ	ChIP-seq	UBERON:0002240	spinal cord	H3K27ac	https://www.encodeproject.org/files/ENCFF230XCC/@@download/ENCFF230XCC.bigWig	tissue	Homo sapiens	1		ENCFF027VFV, ENCFF879WYG	350034227	ENCODE Processing Pipeline	60a5d2259f7cacc61b6ec8a6d4ada932	GRCh38	released	s3://encode-public/2017/03/21/972a9997-01a7-4a92-8827-7d864f80f4fc/ENCFF230XCC.bigWig
ENCFF016POL	bigWig	signal p-value	ENCSR291KBJ	ChIP-seq	CL:0000905	effector memory CD4-positive, alpha-beta T cell	H3K4me3	https://www.encodeproject.org/files/ENCFF016POL/@@download/ENCFF016POL.bigWig	primary cell	Homo sapiens	1		ENCFF239KPF, ENCFF331HUQ	527010962	ENCODE Processing Pipeline	b506c6420f4778f7eeb31f059eedb9da	GRCh38	released	s3://encode-public/2017/04/06/d338b427-fc55-4f49-a2c6-52ae6ce240ef/ENCFF016POL.bigWig
ENCFF321EDL	bigWig	signal p-value	ENCSR117IQD	ChIP-seq	CL:0000897	CD4-positive, alpha-beta memory T cell	H3K9me3	https://www.encodeproject.org/files/ENCFF321EDL/@@download/ENCFF321EDL.bigWig	primary cell	Homo sapiens	1		ENCFF068OAM, ENCFF115XCR	408424633	ENCODE Processing Pipeline	ae6653be5cd6005e363cd3c80b1cb91f	GRCh38	released	s3://encode-public/2018/01/20/2a74d87c-989a-444f-9889-0ed2083ea6d5/ENCFF321EDL.bigWig
ENCFF025OFB	bigWig	signal p-value	ENCSR566ZFQ	ChIP-seq	NTR:0003013	placental basal plate	H3K9me3	https://www.encodeproject.org/files/ENCFF025OFB/@@download/ENCFF025OFB.bigWig	tissue	Homo sapiens	1		ENCFF088ELZ, ENCFF853MQT	788553926	ENCODE Processing Pipeline	7b24528b68f4df31409d8dbe5ea4a560	GRCh38	released	s3://encode-public/2017/11/28/c979fcd3-7381-44d3-bdb7-7aa61d579d38/ENCFF025OFB.bigWig
ENCFF839HOE	bigWig	signal p-value	ENCSR105EMQ	ChIP-seq	CL:2000001	peripheral blood mononuclear cell	H3K27ac	https://www.encodeproject.org/files/ENCFF839HOE/@@download/ENCFF839HOE.bigWig	primary cell	Homo sapiens	1		ENCFF350ISY, ENCFF380MFX	321116016	ENCODE Processing Pipeline	e9d95fb7d3f1ac0fb0562955370f4fe1	GRCh38	released	s3://encode-public/2017/11/28/aa802b84-eead-49d3-9f47-f2f0085c1d33/ENCFF839HOE.bigWig
ENCFF643NVT	bigWig	signal p-value	ENCSR275EAG	ChIP-seq	CL:2000001	peripheral blood mononuclear cell	H3K4me3	https://www.encodeproject.org/files/ENCFF643NVT/@@download/ENCFF643NVT.bigWig	primary cell	Homo sapiens	1		ENCFF380MFX, ENCFF513BFG	351352923	ENCODE Processing Pipeline	6887146c75a71b36e7a13614c5a6b553	GRCh38	released	s3://encode-public/2017/11/28/7f0d21ac-e2d6-4381-b859-8917e5e7df29/ENCFF643NVT.bigWig
ENCFF176ZOF	bigWig	signal p-value	ENCSR566VBK	ChIP-seq	UBERON:0014455	subcutaneous abdominal adipose tissue	H3K27me3	https://www.encodeproject.org/files/ENCFF176ZOF/@@download/ENCFF176ZOF.bigWig	tissue	Homo sapiens	1		ENCFF076MUM, ENCFF779LTD	634871925	ENCODE Processing Pipeline	2adcce3ef0acab3341afc71dc47b2cde	GRCh38	released	s3://encode-public/2018/01/24/434ba0d7-639c-45e1-8ebd-ccfcde346b7f/ENCFF176ZOF.bigWig
ENCFF958SIW	bigWig	signal p-value	ENCSR432KIH	ChIP-seq	UBERON:0002106	spleen	H3K4me3	https://www.encodeproject.org/files/ENCFF958SIW/@@download/ENCFF958SIW.bigWig	tissue	Homo sapiens	1		ENCFF346MPS, ENCFF969DRM	470755167	ENCODE Processing Pipeline	f48419f3bf6d42a65d8f7c92a1eeaf79	GRCh38	released	s3://encode-public/2017/04/05/94b13429-94d0-40f7-a0ac-fe92699adfc6/ENCFF958SIW.bigWig
ENCFF836WRM	bigWig	signal p-value	ENCSR660KHZ	ChIP-seq	CL:0000625	CD8-positive, alpha-beta T cell	H3K4me3	https://www.encodeproject.org/files/ENCFF836WRM/@@download/ENCFF836WRM.bigWig	primary cell	Homo sapiens	1		ENCFF050DYR, ENCFF347ZZQ	577672056	ENCODE Processing Pipeline	111ee672117f0d24805a510973b0d5d9	GRCh38	released	s3://encode-public/2017/11/28/27f527d7-0bda-42ba-943c-b75deb8d9145/ENCFF836WRM.bigWig
ENCFF579IGZ	bigWig	signal p-value	ENCSR214WRA	ChIP-seq	EFO:0007108	iPS-20b	H3K9me3	https://www.encodeproject.org/files/ENCFF579IGZ/@@download/ENCFF579IGZ.bigWig	cell line	Homo sapiens	1		ENCFF080VLA, ENCFF256TIW, ENCFF967EZS	698965027	ENCODE Processing Pipeline	7a51dee785ba4383ff46a2446921b7d6	GRCh38	released	s3://encode-public/2017/02/15/5ad67db3-e25c-46de-96ff-e3c3597875c0/ENCFF579IGZ.bigWig
ENCFF361IMP	bigWig	signal p-value	ENCSR180CHR	ChIP-seq	UBERON:0002038	substantia nigra	H3K27me3	https://www.encodeproject.org/files/ENCFF361IMP/@@download/ENCFF361IMP.bigWig	tissue	Homo sapiens	1		ENCFF613KZW, ENCFF820UZU	696253388	ENCODE Processing Pipeline	ad1e57fa4751414040c34fbed7522628	GRCh38	released	s3://encode-public/2017/11/08/8c17e167-1026-4058-9d01-3ba668558ff0/ENCFF361IMP.bigWig
ENCFF787OXO	bigWig	signal p-value	ENCSR955OBN	ChIP-seq	NTR:0000427	neurosphere	H3K27me3	https://www.encodeproject.org/files/ENCFF787OXO/@@download/ENCFF787OXO.bigWig	primary cell	Homo sapiens	1		ENCFF823UAX, ENCFF946VDI	441390113	ENCODE Processing Pipeline	2c022429831792541ca16205d90edccb	GRCh38	released	s3://encode-public/2017/11/28/bd62543b-1104-4785-8926-60717d802c24/ENCFF787OXO.bigWig
ENCFF563QGA	bigWig	signal p-value	ENCSR000DPJ	ChIP-seq	EFO:0006270	AG04450	H3K9me3	https://www.encodeproject.org/files/ENCFF563QGA/@@download/ENCFF563QGA.bigWig	cell line	Homo sapiens	1		ENCFF333FHR, ENCFF732CPP	288869343	ENCODE Processing Pipeline	46aa0a7ec4268aac7cb7ce4bef67ba3b	GRCh38	released	s3://encode-public/2016/11/13/f09c1870-c75e-4704-b842-436d9236bd0b/ENCFF563QGA.bigWig
ENCFF997ANB	bigWig	signal of unique reads	ENCSR203XPU	ChIP-seq	EFO:0001086	A549	H3K4me3	https://www.encodeproject.org/files/ENCFF997ANB/@@download/ENCFF997ANB.bigWig	cell line	Homo sapiens	1	1	ENCFF973TUQ	337497622	Tim Reddy, Duke	f56230929013bf4d075a8ff71157c48e	GRCh38	released	s3://encode-public/2016/06/01/d51acab3-3f04-40be-bb7f-0b87d8bfd151/ENCFF997ANB.bigWig
ENCFF759YUE	bigWig	signal p-value	ENCSR000FCL	ChIP-seq	EFO:0005333	GM08714	H3K4me3	https://www.encodeproject.org/files/ENCFF759YUE/@@download/ENCFF759YUE.bigWig	cell line	Homo sapiens	1		ENCFF494CGD, ENCFF887QKP	610992064	ENCODE Processing Pipeline	9a85f8f5783d613adc9fb2ef3fbac98e	GRCh38	released	s3://encode-public/2016/08/23/4eb82a63-9b16-4ff6-89a0-8e23e9a92a0a/ENCFF759YUE.bigWig
ENCFF752WQS	bigWig	signal p-value	ENCSR639HVJ	ChIP-seq	CL:0000625	CD8-positive, alpha-beta T cell	H3K27me3	https://www.encodeproject.org/files/ENCFF752WQS/@@download/ENCFF752WQS.bigWig	primary cell	Homo sapiens	1		ENCFF325TPN, ENCFF347ZZQ	685762727	ENCODE Processing Pipeline	a01ee26c8f1a5f48a034d55e06064d6d	GRCh38	released	s3://encode-public/2017/11/28/3521076d-65df-4ad1-8477-b24fc090c7b0/ENCFF752WQS.bigWig
ENCFF065BCG	bigWig	signal p-value	ENCSR860GPM	ChIP-seq	UBERON:0001159	sigmoid colon	H3K27me3	https://www.encodeproject.org/files/ENCFF065BCG/@@download/ENCFF065BCG.bigWig	tissue	Homo sapiens	1		ENCFF065MNN, ENCFF535IMT	1635875588	ENCODE Processing Pipeline	4c48e6c1cc506904a9c81764891dd85a	GRCh38	released	s3://encode-public/2019/07/24/c82dd187-8888-4274-8996-3edc344e1067/ENCFF065BCG.bigWig
ENCFF076IIF	bigWig	signal p-value	ENCSR070GTK	ChIP-seq	UBERON:0002967	cingulate gyrus	H3K9me3	https://www.encodeproject.org/files/ENCFF076IIF/@@download/ENCFF076IIF.bigWig	tissue	Homo sapiens	1		ENCFF769IPM, ENCFF920BQH	546061253	ENCODE Processing Pipeline	8dc450684c0e79b66a89a9335012511f	GRCh38	released	s3://encode-public/2017/11/06/3f3618fe-05a6-4887-996b-c1f419a33ab8/ENCFF076IIF.bigWig
ENCFF036TNU	bigWig	signal p-value	ENCSR920EOT	ChIP-seq	CL:0000084	T-cell	H3K27me3	https://www.encodeproject.org/files/ENCFF036TNU/@@download/ENCFF036TNU.bigWig	primary cell	Homo sapiens	1		ENCFF165YKT, ENCFF937DTA	608541016	ENCODE Processing Pipeline	6c17b68b2a28aea3df18d845bedcca15	GRCh38	released	s3://encode-public/2017/03/23/50fb0856-dc7c-472b-b4c9-5a075adbb5a4/ENCFF036TNU.bigWig
ENCFF460JLK	bigWig	signal p-value	ENCSR579YLO	ChIP-seq	NTR:0003079	fibroblast of breast	H3K27ac	https://www.encodeproject.org/files/ENCFF460JLK/@@download/ENCFF460JLK.bigWig	primary cell	Homo sapiens	1		ENCFF195BUK, ENCFF353QZC	452860050	ENCODE Processing Pipeline	1c744a5e318026be7dc0e7dd455d9a98	GRCh38	released	s3://encode-public/2017/11/28/f63acab8-fca8-4f8b-a6bc-716e638cade9/ENCFF460JLK.bigWig
ENCFF449VVK	bigWig	signal p-value	ENCSR517CFV	ChIP-seq	CL:0002324	myoepithelial cell of mammary gland	H3K27me3	https://www.encodeproject.org/files/ENCFF449VVK/@@download/ENCFF449VVK.bigWig	primary cell	Homo sapiens	1		ENCFF510RVL, ENCFF881GVR	392737299	ENCODE Processing Pipeline	4d5149f742fbaab5c0c1c5c1927b2a06	GRCh38	released	s3://encode-public/2017/11/28/68d0584f-a349-4225-9cf1-31a5cf0bf932/ENCFF449VVK.bigWig
ENCFF990RSE	bigWig	signal p-value	ENCSR204TAU	ChIP-seq	UBERON:0006920	esophagus squamous epithelium	H3K27ac	https://www.encodeproject.org/files/ENCFF990RSE/@@download/ENCFF990RSE.bigWig	tissue	Homo sapiens	1		ENCFF505TEP, ENCFF675VKU	1237601572	ENCODE Processing Pipeline	6d9e56f038106763cdfba7cd9706e4f4	GRCh38	released	s3://encode-public/2019/07/24/f1336c1f-9894-497b-9532-84c24e5b6143/ENCFF990RSE.bigWig
ENCFF257LUL	bigWig	signal p-value	ENCSR000FCU	ChIP-seq	EFO:0003072	SK-N-SH	H3K27ac	https://www.encodeproject.org/files/ENCFF257LUL/@@download/ENCFF257LUL.bigWig	cell line	Homo sapiens	1		ENCFF449CRS, ENCFF879LRT	586634717	ENCODE Processing Pipeline	1e1d8e642b31489ac7fd64ddf12da0a8	GRCh38	released	s3://encode-public/2016/08/17/ab3b01a0-6854-4d13-9d0a-2a7039f735a3/ENCFF257LUL.bigWig
ENCFF386DNI	bigWig	signal p-value	ENCSR659RHV	ChIP-seq	UBERON:0000059	large intestine	H3K27ac	https://www.encodeproject.org/files/ENCFF386DNI/@@download/ENCFF386DNI.bigWig	tissue	Homo sapiens	1		ENCFF409SLI, ENCFF593DDP	599815968	ENCODE Processing Pipeline	4ffa1dd793070743737470125b917bde	GRCh38	released	s3://encode-public/2017/03/21/e51b841b-75e2-41de-a1da-a9a32ab71d53/ENCFF386DNI.bigWig
ENCFF071OYF	bigWig	signal p-value	ENCSR639RKZ	ChIP-seq	UBERON:0000945	stomach	H3K9me3	https://www.encodeproject.org/files/ENCFF071OYF/@@download/ENCFF071OYF.bigWig	tissue	Homo sapiens	1		ENCFF218XAV, ENCFF642FEE	767079489	ENCODE Processing Pipeline	e11fdae02b5ec6677b1a314d2c077002	GRCh38	released	s3://encode-public/2017/03/23/1ed22e8b-520f-463e-b140-6644bb9798f9/ENCFF071OYF.bigWig
ENCFF997LOA	bigWig	signal p-value	ENCSR322BLC	ChIP-seq	UBERON:0002048	lung	H3K9me3	https://www.encodeproject.org/files/ENCFF997LOA/@@download/ENCFF997LOA.bigWig	tissue	Homo sapiens	1		ENCFF456KIY, ENCFF734CTK	455006120	ENCODE Processing Pipeline	a5dd37576e86bceddd2c3cae9990cce1	GRCh38	released	s3://encode-public/2017/10/26/787dd427-958a-4b4d-a396-4ed831835cef/ENCFF997LOA.bigWig
ENCFF590LIN	bigWig	signal p-value	ENCSR577CDW	ChIP-seq	NTR:0000427	neurosphere	H3K9me3	https://www.encodeproject.org/files/ENCFF590LIN/@@download/ENCFF590LIN.bigWig	primary cell	Homo sapiens	1		ENCFF278ANT, ENCFF823UAX	400408795	ENCODE Processing Pipeline	f6149d50c55fa75a44e088ccd6653703	GRCh38	released	s3://encode-public/2017/11/28/51440092-66b3-4c01-a754-c679a436a34a/ENCFF590LIN.bigWig
ENCFF540KLW	bigWig	signal p-value	ENCSR568EZU	ChIP-seq	UBERON:0002038	substantia nigra	H3K9me3	https://www.encodeproject.org/files/ENCFF540KLW/@@download/ENCFF540KLW.bigWig	tissue	Homo sapiens	1		ENCFF018JTJ, ENCFF212XXC	390433107	ENCODE Processing Pipeline	179929a29879f5957e61a41da4674f19	GRCh38	released	s3://encode-public/2017/11/06/a06f5e2b-c5cf-478a-a45e-e2261960b469/ENCFF540KLW.bigWig
ENCFF692IPA	bigWig	signal p-value	ENCSR390SFH	ChIP-seq	CL:2000001	peripheral blood mononuclear cell	H3K27me3	https://www.encodeproject.org/files/ENCFF692IPA/@@download/ENCFF692IPA.bigWig	primary cell	Homo sapiens	1		ENCFF542RHB, ENCFF572MZP	537240989	ENCODE Processing Pipeline	82a639b78872a0c9c1289111dffc2efb	GRCh38	released	s3://encode-public/2017/11/28/77086a3e-59f9-4019-92fe-3806dfd0ab0b/ENCFF692IPA.bigWig
ENCFF954ZTW	bigWig	signal p-value	ENCSR000FCO	ChIP-seq	EFO:0002713	Panc1	H3K27me3	https://www.encodeproject.org/files/ENCFF954ZTW/@@download/ENCFF954ZTW.bigWig	cell line	Homo sapiens	1		ENCFF675MQQ, ENCFF683OAH	482615807	ENCODE Processing Pipeline	aa3d17e2d1f211ffbde9feec6abb7015	GRCh38	released	s3://encode-public/2017/01/27/bd3bda5d-213a-49b5-978d-8509588c47e7/ENCFF954ZTW.bigWig
ENCFF775CBL	bigWig	signal p-value	ENCSR957CYJ	ChIP-seq	NTR:0000427	neurosphere	H3K4me3	https://www.encodeproject.org/files/ENCFF775CBL/@@download/ENCFF775CBL.bigWig	primary cell	Homo sapiens	1		ENCFF303QQB, ENCFF823UAX	325138723	ENCODE Processing Pipeline	adf713f3ea830ce523b733a70660a164	GRCh38	released	s3://encode-public/2017/11/28/bcfa58d5-a18b-4797-bc09-bd5e3d4f2ab0/ENCFF775CBL.bigWig
ENCFF922UBS	bigWig	signal p-value	ENCSR327XTS	ChIP-seq	UBERON:0000317	colonic mucosa	H3K27ac	https://www.encodeproject.org/files/ENCFF922UBS/@@download/ENCFF922UBS.bigWig	tissue	Homo sapiens	1		ENCFF394IFM, ENCFF491FTW	357644751	ENCODE Processing Pipeline	c27db0bc309d504f8091d2a1ac605652	GRCh38	released	s3://encode-public/2018/01/23/afb5fa84-5f68-4641-9920-27b9046d975f/ENCFF922UBS.bigWig
ENCFF535FBP	bigWig	signal p-value	ENCSR130PLZ	ChIP-seq	NTR:0000427	neurosphere	H3K4me3	https://www.encodeproject.org/files/ENCFF535FBP/@@download/ENCFF535FBP.bigWig	primary cell	Homo sapiens	1		ENCFF448ZQW, ENCFF818NGQ	389534793	ENCODE Processing Pipeline	47ef0a49746ef623e42412c37ac58f8e	GRCh38	released	s3://encode-public/2017/11/28/bea427c5-2f82-40dc-a7f1-1aeacb9a4b5b/ENCFF535FBP.bigWig
ENCFF539FKZ	bigWig	signal p-value	ENCSR157FDN	ChIP-seq	UBERON:0000059	large intestine	H3K27me3	https://www.encodeproject.org/files/ENCFF539FKZ/@@download/ENCFF539FKZ.bigWig	tissue	Homo sapiens	1		ENCFF120VQU, ENCFF409SLI	592753414	ENCODE Processing Pipeline	5f9ded7aac2b540a403dfc109256ea5a	GRCh38	released	s3://encode-public/2017/03/17/528a7448-38dc-46d5-9439-5e90ea0362ab/ENCFF539FKZ.bigWig
ENCFF215WKN	bigWig	signal p-value	ENCSR111RZN	ChIP-seq	UBERON:0000016	endocrine pancreas	H3K9me3	https://www.encodeproject.org/files/ENCFF215WKN/@@download/ENCFF215WKN.bigWig	tissue	Homo sapiens	1		ENCFF490IZD, ENCFF957CIK	219737883	ENCODE Processing Pipeline	92bf827fa6e88de4aeb3b931a5aa3048	GRCh38	released	s3://encode-public/2017/11/28/bf580c12-a847-4a5d-a306-10ba88dae304/ENCFF215WKN.bigWig
ENCFF946TXL	bigWig	signal p-value	ENCSR512BHQ	ChIP-seq	CL:1001608	foreskin fibroblast	H3K9me3	https://www.encodeproject.org/files/ENCFF946TXL/@@download/ENCFF946TXL.bigWig	primary cell	Homo sapiens	1		ENCFF782IOW, ENCFF891LHC	1060233621	ENCODE Processing Pipeline	55e8712b3011764d3dfa2f2d01959eba	GRCh38	released	s3://encode-public/2017/11/28/fe50ade7-1af1-4236-8770-0a5a37f35019/ENCFF946TXL.bigWig
ENCFF326DNH	bigWig	signal p-value	ENCSR911WPA	ChIP-seq	NTR:0001407	germinal matrix	H3K27me3	https://www.encodeproject.org/files/ENCFF326DNH/@@download/ENCFF326DNH.bigWig	tissue	Homo sapiens	1		ENCFF229XRO, ENCFF692VBT	423155612	ENCODE Processing Pipeline	7dbb7588e3ba7f7800317cffb319d433	GRCh38	released	s3://encode-public/2017/11/28/538fd88d-cb59-4067-be9c-bc91d1bdad6d/ENCFF326DNH.bigWig
ENCFF130NNZ	bigWig	signal p-value	ENCSR378HAM	ChIP-seq	UBERON:0002113	kidney	H3K9me3	https://www.encodeproject.org/files/ENCFF130NNZ/@@download/ENCFF130NNZ.bigWig	tissue	Homo sapiens	1		ENCFF307BLT, ENCFF486COE	730585837	ENCODE Processing Pipeline	8590b78364dd3cc8ad1f8f68b7566e1c	GRCh38	released	s3://encode-public/2018/01/20/8ca9ec26-ec13-459f-af3e-f4fb8e9e141b/ENCFF130NNZ.bigWig
ENCFF718ZIG	bigWig	signal p-value	ENCSR147GWR	ChIP-seq	CL:2000045	foreskin melanocyte	H3K27me3	https://www.encodeproject.org/files/ENCFF718ZIG/@@download/ENCFF718ZIG.bigWig	primary cell	Homo sapiens	1		ENCFF466JAN, ENCFF725GON	478808934	ENCODE Processing Pipeline	3f637cc4b0037b28dfa34fe5dac3b60e	GRCh38	released	s3://encode-public/2017/11/28/b0be1a8c-78cc-41d0-afc3-ab2271194796/ENCFF718ZIG.bigWig
ENCFF497BKN	bigWig	signal p-value	ENCSR485ZKB	ChIP-seq	EFO:0007116	UCSF-4	H3K27me3	https://www.encodeproject.org/files/ENCFF497BKN/@@download/ENCFF497BKN.bigWig	cell line	Homo sapiens	1		ENCFF246PRO, ENCFF358EIU, ENCFF543QSZ	631390376	ENCODE Processing Pipeline	1fab2f336229ed5bf5ee99f438cb0ac6	GRCh38	released	s3://encode-public/2017/11/28/97a51ccb-aac4-492f-9c4e-4c776944d272/ENCFF497BKN.bigWig
ENCFF363DJI	bigWig	signal p-value	ENCSR605OYC	ChIP-seq	CL:2000001	peripheral blood mononuclear cell	H3K9me3	https://www.encodeproject.org/files/ENCFF363DJI/@@download/ENCFF363DJI.bigWig	primary cell	Homo sapiens	1		ENCFF487MWR, ENCFF572MZP	574233320	ENCODE Processing Pipeline	92d1418404396a1b1b55df7b1f86f046	GRCh38	released	s3://encode-public/2017/11/28/b87ad817-3be4-4f73-8716-663b5b54a031/ENCFF363DJI.bigWig
ENCFF367CXA	bigWig	signal p-value	ENCSR000AOU	ChIP-seq	CL:0000127	astrocyte	H3K4me3	https://www.encodeproject.org/files/ENCFF367CXA/@@download/ENCFF367CXA.bigWig	primary cell	Homo sapiens	1		ENCFF025QGZ, ENCFF216TIF, ENCFF639TYV	1134965263	ENCODE Processing Pipeline	c30f67be6f8725b9d3e782178cf7737e	GRCh38	released	s3://encode-public/2017/04/11/e44e0e52-7420-4b6a-8373-e0217418279e/ENCFF367CXA.bigWig
ENCFF388HRT	bigWig	signal p-value	ENCSR000AUK	ChIP-seq	EFO:0001086	A549	H3K27me3	https://www.encodeproject.org/files/ENCFF388HRT/@@download/ENCFF388HRT.bigWig	cell line	Homo sapiens	1		ENCFF114ODP, ENCFF482SGU, ENCFF747ZKE	1613080786	ENCODE Processing Pipeline	f920e7447e479b6648782478fd89372e	GRCh38	released	s3://encode-public/2017/02/11/d4fd06e6-4652-46b8-9693-50bf8738b438/ENCFF388HRT.bigWig
ENCFF592MKK	bigWig	signal p-value	ENCSR353LBX	ChIP-seq	CL:2000045	foreskin melanocyte	H3K9me3	https://www.encodeproject.org/files/ENCFF592MKK/@@download/ENCFF592MKK.bigWig	primary cell	Homo sapiens	1		ENCFF179GXP, ENCFF749POO	862114644	ENCODE Processing Pipeline	bdbe041a9ccf76dc5a6f3829940c254d	GRCh38	released	s3://encode-public/2017/11/28/4e514b8c-9618-4317-8aec-d3f216ebbb57/ENCFF592MKK.bigWig
ENCFF733NSJ	bigWig	signal p-value	ENCSR883AQJ	ChIP-seq	EFO:0003042	H1	H3K9me3	https://www.encodeproject.org/files/ENCFF733NSJ/@@download/ENCFF733NSJ.bigWig	cell line	Homo sapiens	1		ENCFF236MNB, ENCFF572GEP, ENCFF597CRW	288270506	ENCODE Processing Pipeline	750a4b685795808bddfaa47c1ea8d76b	GRCh38	released	s3://encode-public/2017/12/08/5addb3fd-feb1-49d9-92de-fd8de1024d7f/ENCFF733NSJ.bigWig
ENCFF430VWY	bigWig	signal p-value	ENCSR442BHP	ChIP-seq	CL:2000001	peripheral blood mononuclear cell	H3K27me3	https://www.encodeproject.org/files/ENCFF430VWY/@@download/ENCFF430VWY.bigWig	primary cell	Homo sapiens	1		ENCFF320ZIS, ENCFF361XRW	655993060	ENCODE Processing Pipeline	cd78775d0edd3a5f9268b7df07e3f4f3	GRCh38	released	s3://encode-public/2017/11/28/e2e3d55c-e047-462f-8c00-b0a900a5dcb1/ENCFF430VWY.bigWig
ENCFF638OMU	bigWig	signal p-value	ENCSR267YXV	ChIP-seq	CL:0000775	neutrophil	H3K27ac	https://www.encodeproject.org/files/ENCFF638OMU/@@download/ENCFF638OMU.bigWig	primary cell	Homo sapiens	1		ENCFF557VQL, ENCFF810CHL, ENCFF944NDZ	1453425521	ENCODE Processing Pipeline	90e275b9c22ff523d5701a72da7d5572	GRCh38	released	s3://encode-public/2016/11/16/6786a298-1ca7-42f8-a958-8f2468a1769a/ENCFF638OMU.bigWig
ENCFF907QUQ	bigWig	signal p-value	ENCSR000DVC	ChIP-seq	CL:0002553	fibroblast of lung	H3K4me3	https://www.encodeproject.org/files/ENCFF907QUQ/@@download/ENCFF907QUQ.bigWig	primary cell	Homo sapiens	1		ENCFF741CYK, ENCFF834GNU	353665202	ENCODE Processing Pipeline	e55a3dae91f48208eef8bf6dc6d34a04	GRCh38	released	s3://encode-public/2016/08/23/9005d4d2-381c-49f2-87c3-40dab00acb2a/ENCFF907QUQ.bigWig
ENCFF106BPS	bigWig	signal p-value	ENCSR956CTX	ChIP-seq	CL:0000047	neural stem progenitor cell	H3K4me3	https://www.encodeproject.org/files/ENCFF106BPS/@@download/ENCFF106BPS.bigWig	in vitro differentiated cells	Homo sapiens	1		ENCFF341BPJ, ENCFF423SNN, ENCFF943BCG	1540715227	ENCODE Processing Pipeline	82d5abcc52392299c9643ad3e448d34e	GRCh38	released	s3://encode-public/2017/04/11/41bb9cdb-57f7-4e46-8c0e-e6bc1e14f1f7/ENCFF106BPS.bigWig
ENCFF793QKN	bigWig	signal p-value	ENCSR268JQE	ChIP-seq	UBERON:0000992	ovary	H3K27ac	https://www.encodeproject.org/files/ENCFF793QKN/@@download/ENCFF793QKN.bigWig	tissue	Homo sapiens	1		ENCFF178CUD, ENCFF791PRR	561220378	ENCODE Processing Pipeline	7b742e513310df5e90ce9bc61a5426c6	GRCh38	released	s3://encode-public/2017/05/06/ba3d5066-72b6-42a1-a774-8a3defb4b52a/ENCFF793QKN.bigWig
ENCFF138DON	bigWig	signal p-value	ENCSR203GEP	ChIP-seq	CL:0000792	CD4-positive, CD25-positive, alpha-beta regulatory T cell	H3K27me3	https://www.encodeproject.org/files/ENCFF138DON/@@download/ENCFF138DON.bigWig	primary cell	Homo sapiens	1		ENCFF486RNM, ENCFF864EUW	595004580	ENCODE Processing Pipeline	268101f38fb1a3041eb54b6782adc231	GRCh38	released	s3://encode-public/2017/04/07/9ec9139f-b9df-45dc-9190-3d04eaa51154/ENCFF138DON.bigWig
ENCFF055HFN	bigWig	signal p-value	ENCSR146KXZ	ChIP-seq	UBERON:0000955	brain	H3K9me3	https://www.encodeproject.org/files/ENCFF055HFN/@@download/ENCFF055HFN.bigWig	tissue	Homo sapiens	1		ENCFF258LZY, ENCFF804LDQ, ENCFF979PFB	541246461	ENCODE Processing Pipeline	295aded16423d7f28cf279debb64fde1	GRCh38	released	s3://encode-public/2017/11/28/a5a37756-7abc-4f6b-8a93-d5b2e12bec46/ENCFF055HFN.bigWig
ENCFF492HAB	bigWig	signal p-value	ENCSR272CIV	ChIP-seq	UBERON:0002106	spleen	H3K9me3	https://www.encodeproject.org/files/ENCFF492HAB/@@download/ENCFF492HAB.bigWig	tissue	Homo sapiens	1		ENCFF078AVO, ENCFF381DDQ, ENCFF435JNA	1598972508	ENCODE Processing Pipeline	fdd10fa9c85813bb497a8fe7b54a0535	GRCh38	released	s3://encode-public/2019/09/07/27029672-235e-4873-bad7-59e9fcb5cf40/ENCFF492HAB.bigWig
ENCFF385ZJV	bigWig	signal p-value	ENCSR550GSE	ChIP-seq	EFO:0007116	UCSF-4	H3K9me3	https://www.encodeproject.org/files/ENCFF385ZJV/@@download/ENCFF385ZJV.bigWig	cell line	Homo sapiens	1		ENCFF044UQK, ENCFF246PRO, ENCFF543QSZ	656042960	ENCODE Processing Pipeline	9ad1853503812a8de49428a83029018e	GRCh38	released	s3://encode-public/2017/11/28/acd25cc2-1cc8-4533-bdf5-b0ebd64b64c7/ENCFF385ZJV.bigWig
ENCFF728TBW	bigWig	signal p-value	ENCSR007HLH	ChIP-seq	CL:0000625	CD8-positive, alpha-beta T cell	H3K27ac	https://www.encodeproject.org/files/ENCFF728TBW/@@download/ENCFF728TBW.bigWig	primary cell	Homo sapiens	1		ENCFF449YKU, ENCFF534JYG	675286249	ENCODE Processing Pipeline	7e8ee1573f75b50153e90ccf6066f5e6	GRCh38	released	s3://encode-public/2017/03/23/55a2cf7d-8784-481d-b1b2-c7119d0278c0/ENCFF728TBW.bigWig
ENCFF836RWI	bigWig	signal p-value	ENCSR086JMA	ChIP-seq	UBERON:0002080	heart right ventricle	H3K9me3	https://www.encodeproject.org/files/ENCFF836RWI/@@download/ENCFF836RWI.bigWig	tissue	Homo sapiens	1		ENCFF246SXV, ENCFF717VFK	795322200	ENCODE Processing Pipeline	e7f3d63983e18108034810757e228c85	GRCh38	released	s3://encode-public/2017/03/21/df3d281e-c75e-4d43-9f48-6448b233691e/ENCFF836RWI.bigWig
ENCFF662NRR	bigWig	signal p-value	ENCSR830HUE	ChIP-seq	UBERON:0003346	mucosa of rectum	H3K9me3	https://www.encodeproject.org/files/ENCFF662NRR/@@download/ENCFF662NRR.bigWig	tissue	Homo sapiens	1		ENCFF401AUV, ENCFF434TCD	639307790	ENCODE Processing Pipeline	57383f6ae9ed916206da2dbbf0c6b1df	GRCh38	released	s3://encode-public/2018/01/22/75ccccba-d7e6-4fff-8bf0-6c1ab9382f47/ENCFF662NRR.bigWig
ENCFF184NMD	bigWig	signal p-value	ENCSR195JWZ	ChIP-seq	UBERON:0004550	gastroesophageal sphincter	H3K27ac	https://www.encodeproject.org/files/ENCFF184NMD/@@download/ENCFF184NMD.bigWig	tissue	Homo sapiens	1		ENCFF584UYW, ENCFF616SPS	821353750	ENCODE Processing Pipeline	48316f781d0946d42c8d76f812d954a8	GRCh38	released	s3://encode-public/2019/02/11/f4210d30-623b-44d4-9b63-1ed8edbcf57b/ENCFF184NMD.bigWig
ENCFF385SBW	bigWig	signal p-value	ENCSR805OWG	ChIP-seq	UBERON:0012488	muscle layer of duodenum	H3K27me3	https://www.encodeproject.org/files/ENCFF385SBW/@@download/ENCFF385SBW.bigWig	tissue	Homo sapiens	1		ENCFF212XUI, ENCFF717JNI	402755047	ENCODE Processing Pipeline	635a4640c162efae125bf4e7d9cbf8d9	GRCh38	released	s3://encode-public/2018/01/19/18e4faac-2578-45db-b790-0ba1c5c1bb5f/ENCFF385SBW.bigWig
ENCFF746LJC	bigWig	signal p-value	ENCSR175XPY	ChIP-seq	UBERON:0000317	colonic mucosa	H3K27ac	https://www.encodeproject.org/files/ENCFF746LJC/@@download/ENCFF746LJC.bigWig	tissue	Homo sapiens	1		ENCFF041BLF, ENCFF556KHR	341485495	ENCODE Processing Pipeline	358647d79d74f77bd327f612fc9d3aad	GRCh38	released	s3://encode-public/2018/01/23/fa63eb55-c538-4b46-9b13-7026efe3e1a7/ENCFF746LJC.bigWig
ENCFF868JAK	bigWig	signal p-value	ENCSR241PXI	ChIP-seq	CL:0002324	myoepithelial cell of mammary gland	H3K9me3	https://www.encodeproject.org/files/ENCFF868JAK/@@download/ENCFF868JAK.bigWig	primary cell	Homo sapiens	1		ENCFF881GVR, ENCFF990HLH	347446608	ENCODE Processing Pipeline	93b1ef2f03dcc5d32e41b764aedc71fc	GRCh38	released	s3://encode-public/2017/11/28/3abdc268-b4ec-4f87-9cfc-a99ba2dddbd4/ENCFF868JAK.bigWig
ENCFF227OHM	bigWig	signal p-value	ENCSR529ECZ	ChIP-seq	CL:0002326	luminal epithelial cell of mammary gland	H3K9me3	https://www.encodeproject.org/files/ENCFF227OHM/@@download/ENCFF227OHM.bigWig	primary cell	Homo sapiens	1		ENCFF027QDX, ENCFF145WEZ	390647241	ENCODE Processing Pipeline	ce944879fabaa0ea9d8634141af8b903	GRCh38	released	s3://encode-public/2017/11/28/1d772ad7-7a12-4d37-adb4-bea00893b8b4/ENCFF227OHM.bigWig
ENCFF404EHO	bigWig	signal p-value	ENCSR485URZ	ChIP-seq	CL:0000895	naive thymus-derived CD4-positive, alpha-beta T cell	H3K27me3	https://www.encodeproject.org/files/ENCFF404EHO/@@download/ENCFF404EHO.bigWig	primary cell	Homo sapiens	1		ENCFF044KMD, ENCFF346VDR	524645089	ENCODE Processing Pipeline	e0ca66692ffe6501c42bfba67ce773a9	GRCh38	released	s3://encode-public/2018/01/25/1560342b-1a62-4c4b-bdf4-24ab5e1b243e/ENCFF404EHO.bigWig
ENCFF631FFD	bigWig	signal p-value	ENCSR227FYJ	ChIP-seq	CL:2000045	foreskin melanocyte	H3K27ac	https://www.encodeproject.org/files/ENCFF631FFD/@@download/ENCFF631FFD.bigWig	primary cell	Homo sapiens	1		ENCFF749POO, ENCFF862KQF	1248754726	ENCODE Processing Pipeline	b650860da9a13258659d7e0338ffa5b7	GRCh38	released	s3://encode-public/2017/11/28/3b525187-1217-48b2-9e38-97cf3ae5b7c5/ENCFF631FFD.bigWig
ENCFF134UHG	bigWig	signal p-value	ENCSR675EXE	ChIP-seq	CL:0000899	T-helper 17 cell	H3K27me3	https://www.encodeproject.org/files/ENCFF134UHG/@@download/ENCFF134UHG.bigWig	primary cell	Homo sapiens	1		ENCFF623WHF, ENCFF628IWA	497811488	ENCODE Processing Pipeline	4994e69650e950a2c433ad5cd5349fa2	GRCh38	released	s3://encode-public/2018/01/20/eb97f7fb-fb3f-43e0-8536-13758bb09ead/ENCFF134UHG.bigWig
ENCFF336EXE	bigWig	signal p-value	ENCSR379WXM	ChIP-seq	NTR:0000427	neurosphere	H3K27ac	https://www.encodeproject.org/files/ENCFF336EXE/@@download/ENCFF336EXE.bigWig	primary cell	Homo sapiens	1		ENCFF427OYR, ENCFF516HFJ	887818866	ENCODE Processing Pipeline	26565c6207f27259859ff20382ce30c3	GRCh38	released	s3://encode-public/2017/11/28/c6aee07d-e7dd-4716-aa95-75bee4c4fa59/ENCFF336EXE.bigWig
ENCFF016XNE	bigWig	signal p-value	ENCSR242AHB	ChIP-seq	UBERON:0000992	ovary	H3K27ac	https://www.encodeproject.org/files/ENCFF016XNE/@@download/ENCFF016XNE.bigWig	tissue	Homo sapiens	1		ENCFF019QSC, ENCFF851FQD	758367545	ENCODE Processing Pipeline	9d2d19f8179401a1585de782d86b9f2f	GRCh38	released	s3://encode-public/2019/09/07/66172b9c-90a0-4047-9920-5b8ece89bea0/ENCFF016XNE.bigWig
ENCFF432LLZ	bigWig	signal p-value	ENCSR596BHN	ChIP-seq	UBERON:0002078	right cardiac atrium	H3K9me3	https://www.encodeproject.org/files/ENCFF432LLZ/@@download/ENCFF432LLZ.bigWig	tissue	Homo sapiens	1		ENCFF301ZNZ, ENCFF359HMB	470903412	ENCODE Processing Pipeline	bd7263273c5afa8035ee00dea2e4a9a6	GRCh38	released	s3://encode-public/2017/03/21/1a033892-98af-4976-bcaa-3274a0190ad2/ENCFF432LLZ.bigWig
ENCFF159SQA	bigWig	signal p-value	ENCSR965BLU	ChIP-seq	UBERON:0004550	gastroesophageal sphincter	H3K27me3	https://www.encodeproject.org/files/ENCFF159SQA/@@download/ENCFF159SQA.bigWig	tissue	Homo sapiens	1		ENCFF579VWV, ENCFF935TON	1378575487	ENCODE Processing Pipeline	04c829e586b60e7fcc42e803893eaa0f	GRCh38	released	s3://encode-public/2019/09/03/00c615cb-6317-4770-b91a-3046666d8b9f/ENCFF159SQA.bigWig
ENCFF156NVR	bigWig	signal p-value	ENCSR543DAS	ChIP-seq	UBERON:0007610	tibial artery	H3K27me3	https://www.encodeproject.org/files/ENCFF156NVR/@@download/ENCFF156NVR.bigWig	tissue	Homo sapiens	1		ENCFF809DRE, ENCFF863CPD	1171625715	ENCODE Processing Pipeline	61e2bfde4d126d211e320a75a9ff7a3e	GRCh38	released	s3://encode-public/2017/03/21/2e6f5a10-69ee-4cb9-9eb2-3062c33d3d31/ENCFF156NVR.bigWig
ENCFF269RPI	bigWig	signal p-value	ENCSR318DAP	ChIP-seq	UBERON:0014455	subcutaneous abdominal adipose tissue	H3K9me3	https://www.encodeproject.org/files/ENCFF269RPI/@@download/ENCFF269RPI.bigWig	tissue	Homo sapiens	1		ENCFF420ARR, ENCFF520MPH	534538998	ENCODE Processing Pipeline	a62b9bfafd2a06eae69311b8709b4ebb	GRCh38	released	s3://encode-public/2018/01/24/606a4509-32fd-4335-8844-d2ececcf7700/ENCFF269RPI.bigWig
ENCFF245DTD	bigWig	signal p-value	ENCSR417IEJ	ChIP-seq	CL:1001608	foreskin fibroblast	H3K27me3	https://www.encodeproject.org/files/ENCFF245DTD/@@download/ENCFF245DTD.bigWig	primary cell	Homo sapiens	1		ENCFF639OWM, ENCFF796RSP	1117325032	ENCODE Processing Pipeline	8d0a81b5c8b5b169a8992328c15e90e3	GRCh38	released	s3://encode-public/2017/11/29/701917fe-5268-41d7-9c5d-366cced57516/ENCFF245DTD.bigWig
ENCFF060JDR	bigWig	signal p-value	ENCSR953ULK	ChIP-seq	NTR:0003079	fibroblast of breast	H3K27ac	https://www.encodeproject.org/files/ENCFF060JDR/@@download/ENCFF060JDR.bigWig	primary cell	Homo sapiens	1		ENCFF647NFS, ENCFF772ADP	891441141	ENCODE Processing Pipeline	4e9dd20a64d063010fcec14230d04023	GRCh38	released	s3://encode-public/2017/11/28/51437718-eebb-4c1a-80f6-b2a030496ddd/ENCFF060JDR.bigWig
ENCFF837DVY	bigWig	signal p-value	ENCSR223UPC	ChIP-seq	EFO:0007083	HUES48	H3K27ac	https://www.encodeproject.org/files/ENCFF837DVY/@@download/ENCFF837DVY.bigWig	cell line	Homo sapiens	1		ENCFF626EZI, ENCFF973SSW	565543281	ENCODE Processing Pipeline	ee8984f8e3e647efe611c59884f297f9	GRCh38	released	s3://encode-public/2018/01/24/58ed4ed4-305e-40d7-8bbd-8bf78094b281/ENCFF837DVY.bigWig
ENCFF806MRU	bigWig	signal p-value	ENCSR798RTU	ChIP-seq	UBERON:0001873	caudate nucleus	H3K27ac	https://www.encodeproject.org/files/ENCFF806MRU/@@download/ENCFF806MRU.bigWig	tissue	Homo sapiens	1		ENCFF051KEN, ENCFF469UUP	517519565	ENCODE Processing Pipeline	0f56ebeb8236e62e23f7b368ed6cbd83	GRCh38	released	s3://encode-public/2018/01/24/1eaf04bc-a05a-4f95-a1c1-437764d6cc73/ENCFF806MRU.bigWig
ENCFF107XCX	bigWig	signal p-value	ENCSR413QLR	ChIP-seq	UBERON:0036149	suprapubic skin	H3K27ac	https://www.encodeproject.org/files/ENCFF107XCX/@@download/ENCFF107XCX.bigWig	tissue	Homo sapiens	1		ENCFF050RZR, ENCFF431JFI	1100122227	ENCODE Processing Pipeline	5fbcf84f46022b1eba814d01fb537a2f	GRCh38	released	s3://encode-public/2019/09/03/e1efeccc-6d1c-468c-b646-f3b41efeb665/ENCFF107XCX.bigWig
ENCFF936GFV	bigWig	signal p-value	ENCSR000ANV	ChIP-seq	CL:0002372	myotube	H3K27ac	https://www.encodeproject.org/files/ENCFF936GFV/@@download/ENCFF936GFV.bigWig	in vitro differentiated cells	Homo sapiens	1		ENCFF302FHM, ENCFF408COK, ENCFF882RJG	624349839	ENCODE Processing Pipeline	974bea3adb186187bb219b2340679ae9	GRCh38	released	s3://encode-public/2017/02/02/50167eaf-22e5-4ced-8d3e-c9ddb485d281/ENCFF936GFV.bigWig
ENCFF234YFD	bigWig	signal p-value	ENCSR314BEX	ChIP-seq	CL:0000897	CD4-positive, alpha-beta memory T cell	H3K27ac	https://www.encodeproject.org/files/ENCFF234YFD/@@download/ENCFF234YFD.bigWig	primary cell	Homo sapiens	1		ENCFF115XCR, ENCFF914QOY	415679165	ENCODE Processing Pipeline	9fd1f8446de04b369ac75895a43dc235	GRCh38	released	s3://encode-public/2017/04/07/20d002a9-9fa8-465b-b17f-b0c601bd095f/ENCFF234YFD.bigWig
ENCFF080DYP	bigWig	signal p-value	ENCSR894MOX	ChIP-seq	UBERON:0004648	esophagus muscularis mucosa	H3K27ac	https://www.encodeproject.org/files/ENCFF080DYP/@@download/ENCFF080DYP.bigWig	tissue	Homo sapiens	1		ENCFF255WXC, ENCFF633EEL, ENCFF952SKG	1729905344	ENCODE Processing Pipeline	5d51e0a001111783cbcbb04d15e67893	GRCh38	released	s3://encode-public/2019/09/03/0e371c91-dd9c-4d0d-87e5-280e70125552/ENCFF080DYP.bigWig
ENCFF971QFQ	bigWig	signal p-value	ENCSR858LJY	ChIP-seq	UBERON:0012489	muscle layer of colon	H3K27me3	https://www.encodeproject.org/files/ENCFF971QFQ/@@download/ENCFF971QFQ.bigWig	tissue	Homo sapiens	1		ENCFF110XCL, ENCFF810WBW	602915415	ENCODE Processing Pipeline	e92a43b729adef0dc42e8834a3469410	GRCh38	released	s3://encode-public/2018/01/24/a2852b23-f890-4575-b71b-a735eb4276e3/ENCFF971QFQ.bigWig
ENCFF184XXA	bigWig	signal p-value	ENCSR367WYJ	ChIP-seq	UBERON:0008450	psoas muscle	H3K27ac	https://www.encodeproject.org/files/ENCFF184XXA/@@download/ENCFF184XXA.bigWig	tissue	Homo sapiens	1		ENCFF616JVU, ENCFF755AFZ	816285116	ENCODE Processing Pipeline	6491af991be8c04fc69d527b0161f3d1	GRCh38	released	s3://encode-public/2017/04/05/4751184d-5bdc-4fe5-b55b-22e053d3e882/ENCFF184XXA.bigWig
ENCFF669SXH	bigWig	signal p-value	ENCSR253WMN	ChIP-seq	UBERON:0003346	mucosa of rectum	H3K9me3	https://www.encodeproject.org/files/ENCFF669SXH/@@download/ENCFF669SXH.bigWig	tissue	Homo sapiens	1		ENCFF283KWP, ENCFF518OQG	536242650	ENCODE Processing Pipeline	17c329fea9772fc3ee0059743bb0fffa	GRCh38	released	s3://encode-public/2018/01/22/7f6c309c-e92b-44e9-a17c-aa2383f61041/ENCFF669SXH.bigWig
ENCFF618VFJ	bigWig	signal p-value	ENCSR036AQX	ChIP-seq	UBERON:0004222	stomach smooth muscle	H3K9me3	https://www.encodeproject.org/files/ENCFF618VFJ/@@download/ENCFF618VFJ.bigWig	tissue	Homo sapiens	1		ENCFF670FDO, ENCFF946QOM	508368464	ENCODE Processing Pipeline	f5ed7c9acc26a5844f8bb7d73abf3663	GRCh38	released	s3://encode-public/2018/01/19/a5245999-0e46-4b6f-9c3d-a42a70feb6fd/ENCFF618VFJ.bigWig
ENCFF258LDF	bigWig	signal p-value	ENCSR349III	ChIP-seq	UBERON:0006483	middle frontal area 46	H3K9me3	https://www.encodeproject.org/files/ENCFF258LDF/@@download/ENCFF258LDF.bigWig	tissue	Homo sapiens	1		ENCFF374QAZ, ENCFF955KJR	732216651	ENCODE Processing Pipeline	758e6596b15e5be2f5d4060e99909ab6	GRCh38	released	s3://encode-public/2017/11/06/3a35cda6-0c15-4a1f-bae7-0d89fd4c087c/ENCFF258LDF.bigWig
ENCFF769NGM	bigWig	signal p-value	ENCSR916MHZ	ChIP-seq	EFO:0007098	iPS DF 6.9	H3K27me3	https://www.encodeproject.org/files/ENCFF769NGM/@@download/ENCFF769NGM.bigWig	cell line	Homo sapiens	1		ENCFF353DFP, ENCFF443WWA, ENCFF996SEF	620021486	ENCODE Processing Pipeline	7fdae22736baba00133c05c12abaec48	GRCh38	released	s3://encode-public/2017/02/04/4457dd08-f647-47df-9905-110874e55faf/ENCFF769NGM.bigWig
ENCFF320CGB	bigWig	signal p-value	ENCSR000DSW	ChIP-seq	CL:0002606	astrocyte of the spinal cord	H3K4me3	https://www.encodeproject.org/files/ENCFF320CGB/@@download/ENCFF320CGB.bigWig	primary cell	Homo sapiens	1		ENCFF336OEL, ENCFF795XOM	455153958	ENCODE Processing Pipeline	53930596e292c3aee687a48973eef840	GRCh38	released	s3://encode-public/2016/08/23/f5c8f9f0-89af-4ebc-9340-7d30fbc8635c/ENCFF320CGB.bigWig
ENCFF821VDY	bigWig	signal p-value	ENCSR729GQT	ChIP-seq	EFO:0007108	iPS-20b	H3K27ac	https://www.encodeproject.org/files/ENCFF821VDY/@@download/ENCFF821VDY.bigWig	cell line	Homo sapiens	1		ENCFF256TIW, ENCFF797ECK	537383360	ENCODE Processing Pipeline	87de7641f01790ec509c0f8fcf06a8f3	GRCh38	released	s3://encode-public/2017/03/21/69a4cbb4-8972-45f3-a6d0-a2e666705ffd/ENCFF821VDY.bigWig
ENCFF270KVW	bigWig	signal p-value	ENCSR249XEB	ChIP-seq	UBERON:0002106	spleen	H3K9me3	https://www.encodeproject.org/files/ENCFF270KVW/@@download/ENCFF270KVW.bigWig	tissue	Homo sapiens	1		ENCFF259EKT, ENCFF928TDB	185833667	ENCODE Processing Pipeline	495669c3059a4d4741bdac220f0f5d7d	GRCh38	released	s3://encode-public/2017/03/21/214baf70-3dde-4bd9-8d5e-73ea9293d993/ENCFF270KVW.bigWig
ENCFF754MVG	bigWig	signal p-value	ENCSR012PII	ChIP-seq	CL:0001054	CD14-positive monocyte	H3K27ac	https://www.encodeproject.org/files/ENCFF754MVG/@@download/ENCFF754MVG.bigWig	primary cell	Homo sapiens	1		ENCFF680VNR, ENCFF945TJC	412590169	ENCODE Processing Pipeline	b5ac31168b2988bd3bc3163cdf28b44b	GRCh38	released	s3://encode-public/2017/03/23/11e170b4-4e4a-486f-b630-1f73c458ca45/ENCFF754MVG.bigWig
ENCFF004SOZ	bigWig	signal p-value	ENCSR038ODI	ChIP-seq	UBERON:0008952	upper lobe of left lung	H3K9me3	https://www.encodeproject.org/files/ENCFF004SOZ/@@download/ENCFF004SOZ.bigWig	tissue	Homo sapiens	1		ENCFF028IGG, ENCFF561ELT	1418631240	ENCODE Processing Pipeline	d505bed3ecd5cb61beb9398cf7de2496	GRCh38	released	s3://encode-public/2018/12/07/8ed2ecbe-0857-44db-97b0-c38e83936b92/ENCFF004SOZ.bigWig
ENCFF533PHY	bigWig	signal p-value	ENCSR505YFA	ChIP-seq	UBERON:0008952	upper lobe of left lung	H3K27ac	https://www.encodeproject.org/files/ENCFF533PHY/@@download/ENCFF533PHY.bigWig	tissue	Homo sapiens	1		ENCFF663JWI, ENCFF931FQR	1597750153	ENCODE Processing Pipeline	8916ab6742577708f3a497c18db03a37	GRCh38	released	s3://encode-public/2019/09/07/674dbbfe-d1e5-44c4-82b8-2fd1f9cba625/ENCFF533PHY.bigWig
ENCFF275DHM	bigWig	signal p-value	ENCSR423AKG	ChIP-seq	CL:2000045	foreskin melanocyte	H3K4me3	https://www.encodeproject.org/files/ENCFF275DHM/@@download/ENCFF275DHM.bigWig	primary cell	Homo sapiens	1		ENCFF086UGK, ENCFF749POO	937650499	ENCODE Processing Pipeline	cc1313146f3c7a8aba0c632b1660a337	GRCh38	released	s3://encode-public/2017/11/28/532199db-b487-4fe1-8db6-d087b017aa33/ENCFF275DHM.bigWig
ENCFF160JNK	bigWig	signal p-value	ENCSR113OII	ChIP-seq	CL:0002326	luminal epithelial cell of mammary gland	H3K27me3	https://www.encodeproject.org/files/ENCFF160JNK/@@download/ENCFF160JNK.bigWig	primary cell	Homo sapiens	1		ENCFF027QDX, ENCFF164YFP	413510175	ENCODE Processing Pipeline	fbc7dc835feafdc215403b5dbf3e96b6	GRCh38	released	s3://encode-public/2017/11/28/fcdf4067-ce72-4840-9c2c-69b1732d5eaf/ENCFF160JNK.bigWig
ENCFF488AWN	bigWig	signal p-value	ENCSR568CDB	ChIP-seq	UBERON:0014455	subcutaneous abdominal adipose tissue	H3K9me3	https://www.encodeproject.org/files/ENCFF488AWN/@@download/ENCFF488AWN.bigWig	tissue	Homo sapiens	1		ENCFF076MUM, ENCFF202YKI	478540561	ENCODE Processing Pipeline	d23827aedc97f61437bb3e1597efae58	GRCh38	released	s3://encode-public/2018/01/24/0cb243c6-f1eb-4ca2-97c2-171b08769409/ENCFF488AWN.bigWig
ENCFF073HML	bigWig	signal p-value	ENCSR000DPD	ChIP-seq	EFO:0001086	A549	H3K4me3	https://www.encodeproject.org/files/ENCFF073HML/@@download/ENCFF073HML.bigWig	cell line	Homo sapiens	1		ENCFF027EMA, ENCFF596HJP	264886904	ENCODE Processing Pipeline	e1514170df3c4b771e8ebdb5a5748a32	GRCh38	released	s3://encode-public/2016/08/23/0548a7ed-331f-4d0b-b997-e1c017d5b3b1/ENCFF073HML.bigWig
ENCFF623TFQ	bigWig	signal p-value	ENCSR000APL	ChIP-seq	CL:0000062	osteoblast	H3K9me3	https://www.encodeproject.org/files/ENCFF623TFQ/@@download/ENCFF623TFQ.bigWig	primary cell	Homo sapiens	1		ENCFF200UYG, ENCFF535QXZ, ENCFF699UTE	667341988	ENCODE Processing Pipeline	d3a60cf9b42737922a9f4a486e717ec3	GRCh38	released	s3://encode-public/2016/11/29/325bc0a1-cea7-46af-afec-04ac902cb7d5/ENCFF623TFQ.bigWig
ENCFF662VBM	bigWig	signal p-value	ENCSR286WUR	ChIP-seq	UBERON:0014455	subcutaneous abdominal adipose tissue	H3K9me3	https://www.encodeproject.org/files/ENCFF662VBM/@@download/ENCFF662VBM.bigWig	tissue	Homo sapiens	1		ENCFF836ARJ, ENCFF976PAI	601011648	ENCODE Processing Pipeline	d82e8fe27b61ac933b3b8c8cafb4b445	GRCh38	released	s3://encode-public/2018/01/24/65ac7111-c4c7-4ca4-8eaa-7ebdc036ea93/ENCFF662VBM.bigWig
ENCFF294NIC	bigWig	signal p-value	ENCSR774NRD	ChIP-seq	UBERON:0001159	sigmoid colon	H3K9me3	https://www.encodeproject.org/files/ENCFF294NIC/@@download/ENCFF294NIC.bigWig	tissue	Homo sapiens	1		ENCFF436AZY, ENCFF535IMT	1349442864	ENCODE Processing Pipeline	d512cb49e3f293dc9ed0b158c5ec7ec7	GRCh38	released	s3://encode-public/2019/07/24/9c41b07d-81ab-4424-98f7-426b7c2d8b3c/ENCFF294NIC.bigWig
ENCFF643ACG	bigWig	signal p-value	ENCSR671WZX	ChIP-seq	NTR:0000427	neurosphere	H3K27me3	https://www.encodeproject.org/files/ENCFF643ACG/@@download/ENCFF643ACG.bigWig	primary cell	Homo sapiens	1		ENCFF016UNY, ENCFF427OYR	732426656	ENCODE Processing Pipeline	6432afb1577e47e49b628eb0e9a0b7cb	GRCh38	released	s3://encode-public/2017/11/28/a360b357-7b1c-4b60-b3da-c910cbd0df2f/ENCFF643ACG.bigWig
ENCFF184SKY	bigWig	signal p-value	ENCSR494OXB	ChIP-seq	NTR:0001407	germinal matrix	H3K27me3	https://www.encodeproject.org/files/ENCFF184SKY/@@download/ENCFF184SKY.bigWig	tissue	Homo sapiens	1		ENCFF627GMF, ENCFF692VBT	544438272	ENCODE Processing Pipeline	89ee31b2ff5f2c84b72d40c94dc0bd8c	GRCh38	released	s3://encode-public/2017/11/28/26695fc2-b577-42f3-8bd2-75d7adb1d364/ENCFF184SKY.bigWig
ENCFF226FEJ	bigWig	signal p-value	ENCSR731XOV	ChIP-seq	UBERON:0014455	subcutaneous abdominal adipose tissue	H3K27me3	https://www.encodeproject.org/files/ENCFF226FEJ/@@download/ENCFF226FEJ.bigWig	tissue	Homo sapiens	1		ENCFF558ZYV, ENCFF976PAI	593299155	ENCODE Processing Pipeline	968e99e203fc100701da037e4cf9a3e3	GRCh38	released	s3://encode-public/2018/01/24/ac433dfd-58a7-4d55-b498-41b169284e9c/ENCFF226FEJ.bigWig
ENCFF715AKL	bigWig	signal p-value	ENCSR115GFR	ChIP-seq	CL:0000084	T-cell	H3K9me3	https://www.encodeproject.org/files/ENCFF715AKL/@@download/ENCFF715AKL.bigWig	primary cell	Homo sapiens	1		ENCFF822UNU, ENCFF937DTA	570726373	ENCODE Processing Pipeline	b99f320a6aa7dcb437553d30de9eb26c	GRCh38	released	s3://encode-public/2017/03/23/322614d6-2021-47f5-a40c-feaf39c0b80d/ENCFF715AKL.bigWig
ENCFF470SSF	bigWig	signal p-value	ENCSR395YXN	ChIP-seq	CL:0000084	T-cell	H3K4me3	https://www.encodeproject.org/files/ENCFF470SSF/@@download/ENCFF470SSF.bigWig	primary cell	Homo sapiens	1		ENCFF443ASZ, ENCFF937DTA	554894672	ENCODE Processing Pipeline	934ec3e5fbd6671b364b4671498cbd53	GRCh38	released	s3://encode-public/2017/03/23/61d41aa2-29ee-4140-ba75-073eb808bf1d/ENCFF470SSF.bigWig
ENCFF703NEH	bigWig	signal p-value	ENCSR000AUP	ChIP-seq	CL:0000236	B cell	H3K27ac	https://www.encodeproject.org/files/ENCFF703NEH/@@download/ENCFF703NEH.bigWig	primary cell	Homo sapiens	1		ENCFF013CQR, ENCFF655NRG, ENCFF849QON	1079795295	ENCODE Processing Pipeline	9597558ce27903406fa9e37ec20f34a7	GRCh38	released	s3://encode-public/2016/07/13/e24fb814-e232-482d-90d2-0e00507d54f0/ENCFF703NEH.bigWig
ENCFF594ZSC	bigWig	signal p-value	ENCSR972RKX	ChIP-seq	UBERON:0002078	right cardiac atrium	H3K27me3	https://www.encodeproject.org/files/ENCFF594ZSC/@@download/ENCFF594ZSC.bigWig	tissue	Homo sapiens	1		ENCFF078HCI, ENCFF301ZNZ	470069817	ENCODE Processing Pipeline	4b7076784abda1f2c601ef8453190e9b	GRCh38	released	s3://encode-public/2017/05/15/cb358012-0df2-4a0d-b13e-530328a59c9d/ENCFF594ZSC.bigWig
ENCFF233VLW	bigWig	signal p-value	ENCSR181JFC	ChIP-seq	UBERON:0002369	adrenal gland	H3K27me3	https://www.encodeproject.org/files/ENCFF233VLW/@@download/ENCFF233VLW.bigWig	tissue	Homo sapiens	1		ENCFF237BVB, ENCFF546HYL	618216945	ENCODE Processing Pipeline	5a48e61cbbe4d2fac95c621ba7071be1	GRCh38	released	s3://encode-public/2017/05/15/7392a1b2-be82-4cb5-9ffa-7e8da1a49a9c/ENCFF233VLW.bigWig
ENCFF211ANT	bigWig	signal p-value	ENCSR230IMS	ChIP-seq	UBERON:0002107	liver	H3K27ac	https://www.encodeproject.org/files/ENCFF211ANT/@@download/ENCFF211ANT.bigWig	tissue	Homo sapiens	1		ENCFF187VUX, ENCFF252RFB	260363502	ENCODE Processing Pipeline	ffeea34641f62a7b8566203fcf717cac	GRCh38	released	s3://encode-public/2018/01/19/4f5fb462-9ea1-4f34-8d7b-a4d73b0593ee/ENCFF211ANT.bigWig
ENCFF322QRJ	bigWig	signal p-value	ENCSR266OIG	ChIP-seq	UBERON:0002107	liver	H3K27me3	https://www.encodeproject.org/files/ENCFF322QRJ/@@download/ENCFF322QRJ.bigWig	tissue	Homo sapiens	1		ENCFF187VUX, ENCFF210BUR	263784486	ENCODE Processing Pipeline	71030ccaeb0e3bda0ead8bd6bb674cde	GRCh38	released	s3://encode-public/2018/01/19/4242bfc6-5e8a-4aff-b160-6e1d6606427a/ENCFF322QRJ.bigWig
ENCFF417SUP	bigWig	signal p-value	ENCSR430RVP	ChIP-seq	UBERON:0000305	amnion	H3K27ac	https://www.encodeproject.org/files/ENCFF417SUP/@@download/ENCFF417SUP.bigWig	tissue	Homo sapiens	1		ENCFF161BPY, ENCFF454LRX	605320829	ENCODE Processing Pipeline	c966314fd71ab67819658025d424de66	GRCh38	released	s3://encode-public/2017/11/28/8217da1b-ae34-453f-9ca3-5f0bd7b0a9c0/ENCFF417SUP.bigWig
ENCFF740ZOL	bigWig	signal p-value	ENCSR495GRN	ChIP-seq	UBERON:0000305	amnion	H3K9me3	https://www.encodeproject.org/files/ENCFF740ZOL/@@download/ENCFF740ZOL.bigWig	tissue	Homo sapiens	1		ENCFF454LRX, ENCFF632BXW	462199407	ENCODE Processing Pipeline	26ccd135ac394f4d2ab0539d45a87430	GRCh38	released	s3://encode-public/2017/11/28/31d27fdb-04fa-4906-86c4-dc9e892fc086/ENCFF740ZOL.bigWig
ENCFF104THU	bigWig	signal p-value	ENCSR263ELQ	ChIP-seq	EFO:0007098	iPS DF 6.9	H3K4me3	https://www.encodeproject.org/files/ENCFF104THU/@@download/ENCFF104THU.bigWig	cell line	Homo sapiens	1		ENCFF144KXT, ENCFF353DFP, ENCFF996SEF	540494134	ENCODE Processing Pipeline	b28c20fa6977b5cac147a1b70e093a5e	GRCh38	released	s3://encode-public/2017/02/04/4d64fc9b-ab83-4b7c-81af-89da80e8f810/ENCFF104THU.bigWig
ENCFF522IQJ	bigWig	signal p-value	ENCSR038GYF	ChIP-seq	CL:0001059	common myeloid progenitor, CD34-positive	H3K27me3	https://www.encodeproject.org/files/ENCFF522IQJ/@@download/ENCFF522IQJ.bigWig	primary cell	Homo sapiens	1		ENCFF326OLU, ENCFF718PYY, ENCFF932FPB	144271726	ENCODE Processing Pipeline	26777e3e9387e7c862a04c2df0439d93	GRCh38	released	s3://encode-public/2018/02/01/699764b6-baa8-4756-9679-74b0ac4099be/ENCFF522IQJ.bigWig
ENCFF246LOX	bigWig	signal p-value	ENCSR902QIJ	ChIP-seq	NTR:0003079	fibroblast of breast	H3K4me3	https://www.encodeproject.org/files/ENCFF246LOX/@@download/ENCFF246LOX.bigWig	primary cell	Homo sapiens	1		ENCFF323YBW, ENCFF647NFS	587740945	ENCODE Processing Pipeline	e07ad9893d52811289d90dc36b2b2760	GRCh38	released	s3://encode-public/2017/11/28/d0a9bf82-e414-4e01-8be4-aeade6ae2c3c/ENCFF246LOX.bigWig
ENCFF600LOR	bigWig	signal p-value	ENCSR410BWN	ChIP-seq	UBERON:0036149	suprapubic skin	H3K27me3	https://www.encodeproject.org/files/ENCFF600LOR/@@download/ENCFF600LOR.bigWig	tissue	Homo sapiens	1		ENCFF431JFI, ENCFF578BQA	1109519327	ENCODE Processing Pipeline	efaa45918b2a22cad68bdd2b5c21702b	GRCh38	released	s3://encode-public/2019/09/03/d515e5d7-d59f-4614-998c-ffd252123b36/ENCFF600LOR.bigWig
ENCFF151PZY	bigWig	signal p-value	ENCSR656ZEQ	ChIP-seq	UBERON:0018112	rectal smooth muscle tissue	H3K27ac	https://www.encodeproject.org/files/ENCFF151PZY/@@download/ENCFF151PZY.bigWig	tissue	Homo sapiens	1		ENCFF129HAS, ENCFF337SYV	522143285	ENCODE Processing Pipeline	ffaf5b262a9877d64476249b5802a8bb	GRCh38	released	s3://encode-public/2018/01/22/f69d4aa2-cc3c-44ab-a3c8-e0ad7f0a7924/ENCFF151PZY.bigWig
ENCFF928TGF	bigWig	signal p-value	ENCSR109RDK	ChIP-seq	UBERON:0002084	heart left ventricle	H3K27me3	https://www.encodeproject.org/files/ENCFF928TGF/@@download/ENCFF928TGF.bigWig	tissue	Homo sapiens	1		ENCFF552NGA, ENCFF676AXV	668112019	ENCODE Processing Pipeline	4d8979978415f0eb43a713b82fbc7245	GRCh38	released	s3://encode-public/2017/03/21/21819d50-2f0b-4f97-b215-3db9de2d4610/ENCFF928TGF.bigWig
ENCFF385XPX	bigWig	signal p-value	ENCSR391NPE	ChIP-seq	EFO:0002095	22Rv1	H3K27ac	https://www.encodeproject.org/files/ENCFF385XPX/@@download/ENCFF385XPX.bigWig	cell line	Homo sapiens	1		ENCFF421QFK, ENCFF483ELD, ENCFF769UET	1789187631	ENCODE Processing Pipeline	d995801b92e836ee4d5a5d7637e4d4ea	GRCh38	released	s3://encode-public/2017/03/02/d9c4967d-059d-4c04-8479-0148cad33799/ENCFF385XPX.bigWig
ENCFF752OCZ	bigWig	signal p-value	ENCSR000DUF	ChIP-seq	EFO:0001187	HepG2	H3K4me3	https://www.encodeproject.org/files/ENCFF752OCZ/@@download/ENCFF752OCZ.bigWig	cell line	Homo sapiens	1		ENCFF426UGV, ENCFF887ZEB	250768209	ENCODE Processing Pipeline	7c439148138331e1c0e7c986f80374e8	GRCh38	released	s3://encode-public/2016/08/23/4054c7c7-1754-40dd-8df6-9dd85b3e2f95/ENCFF752OCZ.bigWig
ENCFF797LMN	bigWig	signal p-value	ENCSR971ETA	ChIP-seq	UBERON:0004222	stomach smooth muscle	H3K27ac	https://www.encodeproject.org/files/ENCFF797LMN/@@download/ENCFF797LMN.bigWig	tissue	Homo sapiens	1		ENCFF508AJI, ENCFF722BJU	427505686	ENCODE Processing Pipeline	56929f740dea5e27b5279d9783f22178	GRCh38	released	s3://encode-public/2018/01/19/84c4585e-080f-4aa4-b92c-c6bd7e3cbdef/ENCFF797LMN.bigWig
ENCFF543HMR	bigWig	signal p-value	ENCSR481YGZ	ChIP-seq	CL:2000045	foreskin melanocyte	H3K4me3	https://www.encodeproject.org/files/ENCFF543HMR/@@download/ENCFF543HMR.bigWig	primary cell	Homo sapiens	1		ENCFF768ZOR, ENCFF946BZR	522691043	ENCODE Processing Pipeline	c86152ec7842e02ae8babaa808a4da68	GRCh38	released	s3://encode-public/2017/11/28/12590e98-a2d9-4000-8457-ddaaa0b99109/ENCFF543HMR.bigWig
ENCFF506EWG	bigWig	signal p-value	ENCSR676LPF	ChIP-seq	UBERON:0002080	heart right ventricle	H3K27me3	https://www.encodeproject.org/files/ENCFF506EWG/@@download/ENCFF506EWG.bigWig	tissue	Homo sapiens	1		ENCFF246SXV, ENCFF927WGT	761454418	ENCODE Processing Pipeline	5f72e98b86e0f49d19a123d78f68737e	GRCh38	released	s3://encode-public/2017/05/10/6f92e253-82b9-4652-8187-d431d958e3cb/ENCFF506EWG.bigWig
ENCFF604CUE	bigWig	signal p-value	ENCSR636IDR	ChIP-seq	UBERON:0001159	sigmoid colon	H3K9me3	https://www.encodeproject.org/files/ENCFF604CUE/@@download/ENCFF604CUE.bigWig	tissue	Homo sapiens	1		ENCFF046FUT, ENCFF999JOG	999330147	ENCODE Processing Pipeline	5ae04b3df97bea014661c446216b1b4b	GRCh38	released	s3://encode-public/2017/03/21/cbd45f4c-a518-4106-9040-4930c3d554b9/ENCFF604CUE.bigWig
ENCFF957BOG	bigWig	signal p-value	ENCSR381EFC	ChIP-seq	UBERON:0012489	muscle layer of colon	H3K27me3	https://www.encodeproject.org/files/ENCFF957BOG/@@download/ENCFF957BOG.bigWig	tissue	Homo sapiens	1		ENCFF426OXR, ENCFF680DIJ	841981800	ENCODE Processing Pipeline	904b6d3202932f3b2198f459437a7682	GRCh38	released	s3://encode-public/2018/01/24/846008e1-dfd0-42b7-af37-70e7679c83f9/ENCFF957BOG.bigWig
ENCFF457TKX	bigWig	signal p-value	ENCSR128KIH	ChIP-seq	CL:0001059	common myeloid progenitor, CD34-positive	H3K9me3	https://www.encodeproject.org/files/ENCFF457TKX/@@download/ENCFF457TKX.bigWig	primary cell	Homo sapiens	1		ENCFF243SED, ENCFF932FPB	52409026	ENCODE Processing Pipeline	52efe50e26ca2e4e917b8ff4eb329e2c	GRCh38	released	s3://encode-public/2018/02/01/ac2b544d-5c85-47e7-b376-b596f55c41a8/ENCFF457TKX.bigWig
ENCFF255MNW	bigWig	signal p-value	ENCSR201GCJ	ChIP-seq	CL:0000136	adipocyte	H3K9me3	https://www.encodeproject.org/files/ENCFF255MNW/@@download/ENCFF255MNW.bigWig	in vitro differentiated cells	Homo sapiens	1		ENCFF690OMF, ENCFF942BXX	528762576	ENCODE Processing Pipeline	de944efccdd80f6537b9f730e951fd22	GRCh38	released	s3://encode-public/2018/01/26/bd56388e-d27f-49ed-a59a-57ff0e4974a3/ENCFF255MNW.bigWig
ENCFF532UKG	bigWig	signal p-value	ENCSR075OQB	ChIP-seq	CL:1001606	foreskin keratinocyte	H3K4me3	https://www.encodeproject.org/files/ENCFF532UKG/@@download/ENCFF532UKG.bigWig	primary cell	Homo sapiens	1		ENCFF182BXL, ENCFF762HPU	405011182	ENCODE Processing Pipeline	72f49689724c45f3b1b4b866694d64e8	GRCh38	released	s3://encode-public/2017/11/28/5f798e29-5096-4362-b8e2-3c84f163d4be/ENCFF532UKG.bigWig
ENCFF711EWQ	bigWig	signal p-value	ENCSR383AEO	ChIP-seq	UBERON:0002305	layer of hippocampus	H3K4me3	https://www.encodeproject.org/files/ENCFF711EWQ/@@download/ENCFF711EWQ.bigWig	tissue	Homo sapiens	1		ENCFF048FDU, ENCFF389CPB	487344877	ENCODE Processing Pipeline	156755b2a1e9c32c53d9bb76cc194f4f	GRCh38	released	s3://encode-public/2017/11/06/9c9121b2-3f34-4430-bd92-2fba0cd24031/ENCFF711EWQ.bigWig
ENCFF796GNH	bigWig	signal p-value	ENCSR000DUZ	ChIP-seq	CL:0002557	fibroblast of pulmonary artery	H3K4me3	https://www.encodeproject.org/files/ENCFF796GNH/@@download/ENCFF796GNH.bigWig	primary cell	Homo sapiens	1		ENCFF452SUH, ENCFF886XYV	341110993	ENCODE Processing Pipeline	a09c20f9beca3e93327e113a296148c5	GRCh38	released	s3://encode-public/2016/08/23/20b4789b-376d-4ca1-a944-5ce49db41075/ENCFF796GNH.bigWig
ENCFF891UAO	bigWig	signal p-value	ENCSR800IIW	ChIP-seq	CL:0000047	neural stem progenitor cell	H3K9me3	https://www.encodeproject.org/files/ENCFF891UAO/@@download/ENCFF891UAO.bigWig	in vitro differentiated cells	Homo sapiens	1		ENCFF369SMM, ENCFF782IJY	509414489	ENCODE Processing Pipeline	8c61c0c15d366982411372bc9b9476d6	GRCh38	released	s3://encode-public/2017/07/11/9f8849fa-649b-4cf1-9340-a5431c99a791/ENCFF891UAO.bigWig
ENCFF726CUM	bigWig	signal p-value	ENCSR207JOI	ChIP-seq	CL:0002324	myoepithelial cell of mammary gland	H3K9me3	https://www.encodeproject.org/files/ENCFF726CUM/@@download/ENCFF726CUM.bigWig	primary cell	Homo sapiens	1		ENCFF200RNQ, ENCFF459JDP	383848050	ENCODE Processing Pipeline	b456d56a887a7fe2633874ba0cad556a	GRCh38	released	s3://encode-public/2017/11/28/13926af2-f8b7-446d-9535-23b7d2417e56/ENCFF726CUM.bigWig
ENCFF737IQK	bigWig	signal p-value	ENCSR013KEC	ChIP-seq	CL:0000134	mesenchymal cell	H3K27ac	https://www.encodeproject.org/files/ENCFF737IQK/@@download/ENCFF737IQK.bigWig	in vitro differentiated cells	Homo sapiens	1		ENCFF089AIV, ENCFF262VKZ, ENCFF385HZF	940543606	ENCODE Processing Pipeline	289c5de16343252059a7c21dbe381178	GRCh38	released	s3://encode-public/2017/02/08/759a8c33-95fc-4bd8-a2d0-1068da180bf3/ENCFF737IQK.bigWig
ENCFF656FSH	bigWig	signal p-value	ENCSR417RFS	ChIP-seq	UBERON:0002108	small intestine	H3K9me3	https://www.encodeproject.org/files/ENCFF656FSH/@@download/ENCFF656FSH.bigWig	tissue	Homo sapiens	1		ENCFF034DXU, ENCFF959CNM	416890481	ENCODE Processing Pipeline	340ee0fd60990d9becd3357b8787369e	GRCh38	released	s3://encode-public/2017/03/21/5ae96f1a-c09b-4c24-bdcf-b164ecc28d0d/ENCFF656FSH.bigWig
ENCFF921BVB	bigWig	signal p-value	ENCSR657OGA	ChIP-seq	EFO:0003072	SK-N-SH	H3K9me3	https://www.encodeproject.org/files/ENCFF921BVB/@@download/ENCFF921BVB.bigWig	cell line	Homo sapiens	1		ENCFF048XXN, ENCFF171MQP, ENCFF614ONL	1515810698	ENCODE Processing Pipeline	e1056516f0cd69a99bcaf72922caee5c	GRCh38	released	s3://encode-public/2017/01/12/21629fb6-5255-4f14-84af-e1e26fcd4e5c/ENCFF921BVB.bigWig
ENCFF973MEJ	bigWig	signal p-value	ENCSR438SPO	ChIP-seq	UBERON:0002113	kidney	H3K27ac	https://www.encodeproject.org/files/ENCFF973MEJ/@@download/ENCFF973MEJ.bigWig	tissue	Homo sapiens	1		ENCFF307BLT, ENCFF790DXE	568801918	ENCODE Processing Pipeline	36548d7f159825491eb86576daf0ad68	GRCh38	released	s3://encode-public/2018/01/20/ec407579-d0bb-420c-b6d5-3e5cc7442f44/ENCFF973MEJ.bigWig
ENCFF559SAZ	bigWig	signal p-value	ENCSR000DVS	ChIP-seq	CL:0002558	fibroblast of villous mesenchyme	H3K4me3	https://www.encodeproject.org/files/ENCFF559SAZ/@@download/ENCFF559SAZ.bigWig	primary cell	Homo sapiens	1		ENCFF336RRY, ENCFF629FKE	404957341	ENCODE Processing Pipeline	4e3aa5b0f4a7637cb9ccebca6f90c776	GRCh38	released	s3://encode-public/2016/08/23/b71a6768-6909-42ae-9b7b-3cdbbdb3bb83/ENCFF559SAZ.bigWig
ENCFF043JJO	bigWig	signal p-value	ENCSR928HSI	ChIP-seq	UBERON:0002080	heart right ventricle	H3K27ac	https://www.encodeproject.org/files/ENCFF043JJO/@@download/ENCFF043JJO.bigWig	tissue	Homo sapiens	1		ENCFF025LCL, ENCFF993LSH	305984729	ENCODE Processing Pipeline	525b728840cf2c78f897cdb4277969bb	GRCh38	released	s3://encode-public/2017/05/10/5b8758e7-bd24-4a9f-ab36-0dc2f9a99149/ENCFF043JJO.bigWig
ENCFF688EVR	bigWig	signal p-value	ENCSR940FNL	ChIP-seq	UBERON:0007610	tibial artery	H3K27me3	https://www.encodeproject.org/files/ENCFF688EVR/@@download/ENCFF688EVR.bigWig	tissue	Homo sapiens	1		ENCFF351JIG, ENCFF400VJM	946438513	ENCODE Processing Pipeline	553fb79fe347fed476fa6a7b8fd69a9f	GRCh38	released	s3://encode-public/2019/09/09/1aa606fd-1cb2-48c6-bfda-c1ba5e5dc64d/ENCFF688EVR.bigWig
ENCFF390BAX	bigWig	signal p-value	ENCSR576YAD	ChIP-seq	UBERON:0012489	muscle layer of colon	H3K9me3	https://www.encodeproject.org/files/ENCFF390BAX/@@download/ENCFF390BAX.bigWig	tissue	Homo sapiens	1		ENCFF110XCL, ENCFF750PJC	445089205	ENCODE Processing Pipeline	14cf78a475c59a6838841ec541cbd469	GRCh38	released	s3://encode-public/2018/01/24/df9ccd1e-7747-45b4-805c-da8b5ca6b0d4/ENCFF390BAX.bigWig
ENCFF451DDS	bigWig	signal p-value	ENCSR469YCE	ChIP-seq	UBERON:0008952	upper lobe of left lung	H3K27me3	https://www.encodeproject.org/files/ENCFF451DDS/@@download/ENCFF451DDS.bigWig	tissue	Homo sapiens	1		ENCFF521ZKI, ENCFF663JWI	1645552284	ENCODE Processing Pipeline	e91b5900bdbd32f2acfe4712bb220041	GRCh38	released	s3://encode-public/2019/09/07/25311a4b-aabe-4d5b-94f1-587a09cd633f/ENCFF451DDS.bigWig
ENCFF614CKC	bigWig	signal p-value	ENCSR726WVB	ChIP-seq	UBERON:0002038	substantia nigra	H3K27ac	https://www.encodeproject.org/files/ENCFF614CKC/@@download/ENCFF614CKC.bigWig	tissue	Homo sapiens	1		ENCFF018JTJ, ENCFF849JIR	303517229	ENCODE Processing Pipeline	688dc6c731759b8a7e41c91952329c18	GRCh38	released	s3://encode-public/2018/01/29/c7cb7ddd-37d1-4832-871b-8519b803d85f/ENCFF614CKC.bigWig
ENCFF198PPX	bigWig	signal p-value	ENCSR807LJO	ChIP-seq	CL:0000221	ectodermal cell	H3K4me3	https://www.encodeproject.org/files/ENCFF198PPX/@@download/ENCFF198PPX.bigWig	in vitro differentiated cells	Homo sapiens	1		ENCFF050EJF, ENCFF711UXZ	268271989	ENCODE Processing Pipeline	820c13a21d13e6670bb387a9be323f3e	GRCh38	released	s3://encode-public/2018/01/31/ef60729f-3b18-4436-b840-68c330b89784/ENCFF198PPX.bigWig
ENCFF733WHO	bigWig	signal p-value	ENCSR269OVV	ChIP-seq	CL:0000236	B cell	H3K4me3	https://www.encodeproject.org/files/ENCFF733WHO/@@download/ENCFF733WHO.bigWig	primary cell	Homo sapiens	1		ENCFF336FYB, ENCFF517VJD	79394658	ENCODE Processing Pipeline	8c0e3cde4c17504b10b15f5db0c9e736	GRCh38	released	s3://encode-public/2018/01/31/9487bdb3-44ab-4679-8537-85c8db5516b0/ENCFF733WHO.bigWig
ENCFF265IGR	bigWig	signal p-value	ENCSR914QOK	ChIP-seq	EFO:0003072	SK-N-SH	H3K27me3	https://www.encodeproject.org/files/ENCFF265IGR/@@download/ENCFF265IGR.bigWig	cell line	Homo sapiens	1		ENCFF171MQP, ENCFF614ONL, ENCFF897EXE	1192691729	ENCODE Processing Pipeline	8a8bc2a5f2342419c8a230dbbef2ff3f	GRCh38	released	s3://encode-public/2017/01/13/aba7dcf1-ac29-4cef-8e8c-2c3b3f8562a8/ENCFF265IGR.bigWig
ENCFF546BQY	bigWig	signal p-value	ENCSR786ESI	ChIP-seq	CL:1001608	foreskin fibroblast	H3K27me3	https://www.encodeproject.org/files/ENCFF546BQY/@@download/ENCFF546BQY.bigWig	primary cell	Homo sapiens	1		ENCFF464MMC, ENCFF876EWW	492934486	ENCODE Processing Pipeline	604f553954cf0215de24dad22e927c7b	GRCh38	released	s3://encode-public/2017/11/28/ecb69ca4-5792-44c2-8783-8aa26d1ff1be/ENCFF546BQY.bigWig
ENCFF066JJA	bigWig	signal p-value	ENCSR143MZL	ChIP-seq	UBERON:0000955	brain	H3K4me3	https://www.encodeproject.org/files/ENCFF066JJA/@@download/ENCFF066JJA.bigWig	tissue	Homo sapiens	1		ENCFF176DNE, ENCFF818YVY	328958407	ENCODE Processing Pipeline	2f32ac26e70fa0a702077e2201dd8605	GRCh38	released	s3://encode-public/2017/03/22/fe56a1b4-d6b0-450a-b307-438dce9f56d0/ENCFF066JJA.bigWig
ENCFF385BPH	bigWig	signal p-value	ENCSR966QUX	ChIP-seq	CL:0000815	regulatory T cell	H3K4me3	https://www.encodeproject.org/files/ENCFF385BPH/@@download/ENCFF385BPH.bigWig	primary cell	Homo sapiens	1		ENCFF434FXR, ENCFF536RTC	532932279	ENCODE Processing Pipeline	e1766da6c1846cf3a022086c525b0b44	GRCh38	released	s3://encode-public/2018/01/20/be83dab5-3dd6-40ad-879d-08bdf1310ece/ENCFF385BPH.bigWig
ENCFF648XOM	bigWig	signal p-value	ENCSR948TOS	ChIP-seq	UBERON:0008952	upper lobe of left lung	H3K27ac	https://www.encodeproject.org/files/ENCFF648XOM/@@download/ENCFF648XOM.bigWig	tissue	Homo sapiens	1		ENCFF028IGG, ENCFF646GTW	1217441616	ENCODE Processing Pipeline	73c54d0f20dddaa7d3827342a1366e35	GRCh38	released	s3://encode-public/2018/12/07/468c071a-006f-4c44-b479-b18388de4712/ENCFF648XOM.bigWig
ENCFF783DTK	bigWig	signal p-value	ENCSR771YJT	ChIP-seq	UBERON:0001323	tibial nerve	H3K27ac	https://www.encodeproject.org/files/ENCFF783DTK/@@download/ENCFF783DTK.bigWig	tissue	Homo sapiens	1		ENCFF286OJD, ENCFF925HTZ	877284818	ENCODE Processing Pipeline	7ba3989cb46876e34ce9c6de436f07e7	GRCh38	released	s3://encode-public/2017/03/21/72445cbf-7d6e-418a-8ae1-c4739b53e97a/ENCFF783DTK.bigWig
ENCFF423GWZ	bigWig	signal p-value	ENCSR569AGQ	ChIP-seq	UBERON:0001871	temporal lobe	H3K27me3	https://www.encodeproject.org/files/ENCFF423GWZ/@@download/ENCFF423GWZ.bigWig	tissue	Homo sapiens	1		ENCFF527BIL, ENCFF899JWW	465881844	ENCODE Processing Pipeline	40ad3ca53b1dff8da31a96bb583fd224	GRCh38	released	s3://encode-public/2017/11/06/f2aee47e-b27d-4bea-a113-fe460cef49a3/ENCFF423GWZ.bigWig
ENCFF652LPP	bigWig	signal p-value	ENCSR203KEU	ChIP-seq	EFO:0002323	RWPE1	H3K27ac	https://www.encodeproject.org/files/ENCFF652LPP/@@download/ENCFF652LPP.bigWig	cell line	Homo sapiens	1		ENCFF614UMV, ENCFF708CBX, ENCFF939LTT	1028550691	ENCODE Processing Pipeline	d98529eabc5d501786056a4498e55133	GRCh38	released	s3://encode-public/2017/03/02/c683f658-4d8d-4eb2-a202-719ee95269ef/ENCFF652LPP.bigWig
ENCFF616GSY	bigWig	signal p-value	ENCSR708BMV	ChIP-seq	UBERON:0004648	esophagus muscularis mucosa	H3K9me3	https://www.encodeproject.org/files/ENCFF616GSY/@@download/ENCFF616GSY.bigWig	tissue	Homo sapiens	1		ENCFF255WXC, ENCFF457QTZ, ENCFF633EEL	1840424323	ENCODE Processing Pipeline	19a0604918d3c47e2f3d5e3975650e00	GRCh38	released	s3://encode-public/2019/09/03/dc126fcb-5a5e-43fb-a8d9-6690a904d4d3/ENCFF616GSY.bigWig
ENCFF363BAB	bigWig	signal p-value	ENCSR354XWM	ChIP-seq	CL:0000047	neural stem progenitor cell	H3K4me3	https://www.encodeproject.org/files/ENCFF363BAB/@@download/ENCFF363BAB.bigWig	in vitro differentiated cells	Homo sapiens	1		ENCFF396QPN, ENCFF782IJY	504947740	ENCODE Processing Pipeline	7648c20723120b69f63835e489fc0b1f	GRCh38	released	s3://encode-public/2017/07/11/ae1142c8-3b76-454b-85fd-0fbd16c3588b/ENCFF363BAB.bigWig
ENCFF964FKW	bigWig	signal p-value	ENCSR037SNV	ChIP-seq	UBERON:0000992	ovary	H3K27me3	https://www.encodeproject.org/files/ENCFF964FKW/@@download/ENCFF964FKW.bigWig	tissue	Homo sapiens	1		ENCFF186TYR, ENCFF791PRR	639460920	ENCODE Processing Pipeline	cf4980fa57b60b24d898fd85f6c11171	GRCh38	released	s3://encode-public/2017/05/24/9eb816fd-9419-4189-8d0f-e740b577d314/ENCFF964FKW.bigWig
ENCFF850QFQ	bigWig	signal p-value	ENCSR000FCT	ChIP-seq	EFO:0003072	SK-N-SH	H3K9me3	https://www.encodeproject.org/files/ENCFF850QFQ/@@download/ENCFF850QFQ.bigWig	cell line	Homo sapiens	1		ENCFF449CRS, ENCFF824JVL	398769670	ENCODE Processing Pipeline	8dbeb39122a830e818c394f82ef0981a	GRCh38	released	s3://encode-public/2017/01/27/c5ed4537-6e60-446e-a7a7-fb5bffd66775/ENCFF850QFQ.bigWig
ENCFF480RYF	bigWig	signal p-value	ENCSR651IVN	ChIP-seq	UBERON:0002369	adrenal gland	H3K9me3	https://www.encodeproject.org/files/ENCFF480RYF/@@download/ENCFF480RYF.bigWig	tissue	Homo sapiens	1		ENCFF819TIR, ENCFF962WPS	415231863	ENCODE Processing Pipeline	2494a4054c4e15bd40f4cb17473ea3e1	GRCh38	released	s3://encode-public/2017/03/21/5a39b403-453d-4322-bc78-2263fe14c7dc/ENCFF480RYF.bigWig
ENCFF150XFE	bigWig	signal p-value	ENCSR000DQZ	ChIP-seq	EFO:0005337	GM12864	H3K4me3	https://www.encodeproject.org/files/ENCFF150XFE/@@download/ENCFF150XFE.bigWig	cell line	Homo sapiens	1		ENCFF200SBP, ENCFF219TDW	275014580	ENCODE Processing Pipeline	bdc293ffdb1a4ab9889087824d083cae	GRCh38	released	s3://encode-public/2016/08/23/6cf21338-bb8b-48e0-995e-8a76364c4c76/ENCFF150XFE.bigWig
ENCFF789BFV	bigWig	signal p-value	ENCSR314WYC	ChIP-seq	CL:0000540	neuron	H3K4me3	https://www.encodeproject.org/files/ENCFF789BFV/@@download/ENCFF789BFV.bigWig	in vitro differentiated cells	Homo sapiens	1		ENCFF032JTZ, ENCFF883LFE	748097871	ENCODE Processing Pipeline	586304edf2887f62cd61902efc6a5cf3	GRCh38	released	s3://encode-public/2018/02/15/2c49f3b3-192c-470f-a07d-cf427fc32a9f/ENCFF789BFV.bigWig
ENCFF376SLH	bigWig	signal p-value	ENCSR000ATB	ChIP-seq	CL:0002618	endothelial cell of umbilical vein	H3K9me3	https://www.encodeproject.org/files/ENCFF376SLH/@@download/ENCFF376SLH.bigWig	primary cell	Homo sapiens	1		ENCFF034DVR, ENCFF780ZFP	307027268	ENCODE Processing Pipeline	7b09abb6a2460546456a7d9d8b2a2b49	GRCh38	released	s3://encode-public/2016/11/28/4c385954-7352-495f-8ba3-32dcce08f1b6/ENCFF376SLH.bigWig
ENCFF813JRA	bigWig	signal p-value	ENCSR577GVS	ChIP-seq	CL:0000792	CD4-positive, CD25-positive, alpha-beta regulatory T cell	H3K27ac	https://www.encodeproject.org/files/ENCFF813JRA/@@download/ENCFF813JRA.bigWig	primary cell	Homo sapiens	1		ENCFF486RNM, ENCFF611AQQ	465891345	ENCODE Processing Pipeline	f1bd3c7122b91dae5f56b1650b6f2d49	GRCh38	released	s3://encode-public/2018/01/19/89c201d4-58b7-456c-b4a7-6e9921eba9ce/ENCFF813JRA.bigWig
ENCFF166SNU	bigWig	signal p-value	ENCSR878JSF	ChIP-seq	CL:0000236	B cell	H3K4me3	https://www.encodeproject.org/files/ENCFF166SNU/@@download/ENCFF166SNU.bigWig	primary cell	Homo sapiens	1		ENCFF136RVA, ENCFF596XVY	687840401	ENCODE Processing Pipeline	d5c74be8b800a323a84c864106787e84	GRCh38	released	s3://encode-public/2017/03/31/2598e3bb-8623-43e0-bb3b-7e25e79868f7/ENCFF166SNU.bigWig
ENCFF254ZAE	bigWig	signal p-value	ENCSR630LQO	ChIP-seq	CL:0000815	regulatory T cell	H3K27me3	https://www.encodeproject.org/files/ENCFF254ZAE/@@download/ENCFF254ZAE.bigWig	primary cell	Homo sapiens	1		ENCFF434FXR, ENCFF654XUF	613330276	ENCODE Processing Pipeline	896fff40c685d7aba5e94dbe4925357b	GRCh38	released	s3://encode-public/2018/01/20/0df10704-86d9-4e80-83cd-384898ff615d/ENCFF254ZAE.bigWig
ENCFF091BPG	bigWig	signal p-value	ENCSR550WUX	ChIP-seq	UBERON:0002048	lung	H3K27ac	https://www.encodeproject.org/files/ENCFF091BPG/@@download/ENCFF091BPG.bigWig	tissue	Homo sapiens	1		ENCFF684FZC, ENCFF968JGA	393714952	ENCODE Processing Pipeline	fc304980d7750ab1a23f42f6d570817a	GRCh38	released	s3://encode-public/2017/05/10/c08d9622-9f46-4c2a-a38e-e4e4be9af82b/ENCFF091BPG.bigWig
ENCFF029PJC	bigWig	signal p-value	ENCSR136VLK	ChIP-seq	NTR:0003079	fibroblast of breast	H3K27me3	https://www.encodeproject.org/files/ENCFF029PJC/@@download/ENCFF029PJC.bigWig	primary cell	Homo sapiens	1		ENCFF456KBT, ENCFF647NFS	721009841	ENCODE Processing Pipeline	870f363115ec24c8d12fd3daa0179525	GRCh38	released	s3://encode-public/2017/11/28/da2c6a95-a3e4-46e8-a82b-a04543efb770/ENCFF029PJC.bigWig
ENCFF251VJA	bigWig	signal p-value	ENCSR591FTM	ChIP-seq	UBERON:0001134	skeletal muscle tissue	H3K9me3	https://www.encodeproject.org/files/ENCFF251VJA/@@download/ENCFF251VJA.bigWig	tissue	Homo sapiens	1		ENCFF032BQV, ENCFF080OLF	491344664	ENCODE Processing Pipeline	13daa63624d87bd0f32e747340e5663d	GRCh38	released	s3://encode-public/2018/01/23/34937a1b-dcfd-43bc-b851-479c720d18fe/ENCFF251VJA.bigWig
ENCFF790NEC	bigWig	signal p-value	ENCSR277WTO	ChIP-seq	CL:0000084	T-cell	H3K27me3	https://www.encodeproject.org/files/ENCFF790NEC/@@download/ENCFF790NEC.bigWig	primary cell	Homo sapiens	1		ENCFF098UJC, ENCFF927QDO	163666800	ENCODE Processing Pipeline	0f5b9161c9fb35bcfd64cd1a5217865f	GRCh38	released	s3://encode-public/2018/02/01/d6b2b0f3-c256-454c-95bf-55c76d148116/ENCFF790NEC.bigWig
ENCFF199CZT	bigWig	signal p-value	ENCSR687FDK	ChIP-seq	EFO:0003042	H1	H3K27me3	https://www.encodeproject.org/files/ENCFF199CZT/@@download/ENCFF199CZT.bigWig	cell line	Homo sapiens	1		ENCFF216TPM, ENCFF843PKT	410921851	ENCODE Processing Pipeline	65a5a408b54cf7a1861f0829279919d1	GRCh38	released	s3://encode-public/2017/12/07/9868a612-5aa6-4b34-82fe-a7ad6ca968bc/ENCFF199CZT.bigWig
ENCFF301RGB	bigWig	signal p-value	ENCSR298PMB	ChIP-seq	UBERON:0002370	thymus	H3K9me3	https://www.encodeproject.org/files/ENCFF301RGB/@@download/ENCFF301RGB.bigWig	tissue	Homo sapiens	1		ENCFF444RKG, ENCFF870RGK	321534877	ENCODE Processing Pipeline	922a98c19e126c8f6b680623b9360991	GRCh38	released	s3://encode-public/2017/03/21/95567956-a17a-4927-838b-592f700f54c3/ENCFF301RGB.bigWig
ENCFF153BNC	bigWig	signal p-value	ENCSR494MDB	ChIP-seq	UBERON:0001873	caudate nucleus	H3K27ac	https://www.encodeproject.org/files/ENCFF153BNC/@@download/ENCFF153BNC.bigWig	tissue	Homo sapiens	1		ENCFF043ISW, ENCFF057ZIZ	572611999	ENCODE Processing Pipeline	8ae7dab6ac3df65559cacd730700646f	GRCh38	released	s3://encode-public/2017/11/06/e0b27a9a-a27a-434c-ac25-067108df6d08/ENCFF153BNC.bigWig
ENCFF618WFU	bigWig	signal p-value	ENCSR959RHF	ChIP-seq	CL:0000222	mesodermal cell	H3K4me3	https://www.encodeproject.org/files/ENCFF618WFU/@@download/ENCFF618WFU.bigWig	in vitro differentiated cells	Homo sapiens	1		ENCFF486CGJ, ENCFF592VIQ	231433066	ENCODE Processing Pipeline	f1c7b7877c180a9f45bee056ae8684c2	GRCh38	released	s3://encode-public/2018/01/30/0e164188-7533-4705-9573-f95ef0806983/ENCFF618WFU.bigWig
ENCFF609OQA	bigWig	signal p-value	ENCSR057YVO	ChIP-seq	UBERON:0006920	esophagus squamous epithelium	H3K9me3	https://www.encodeproject.org/files/ENCFF609OQA/@@download/ENCFF609OQA.bigWig	tissue	Homo sapiens	1		ENCFF282FFE, ENCFF305KDB	1027489275	ENCODE Processing Pipeline	b724982771b36861ecfcd2f02fd6d0bd	GRCh38	released	s3://encode-public/2017/03/21/bca67554-894c-4ead-a426-450335923f2f/ENCFF609OQA.bigWig
ENCFF175DCA	bigWig	signal p-value	ENCSR773TWR	ChIP-seq	UBERON:0002108	small intestine	H3K9me3	https://www.encodeproject.org/files/ENCFF175DCA/@@download/ENCFF175DCA.bigWig	tissue	Homo sapiens	1		ENCFF036JLB, ENCFF384HEG	541709246	ENCODE Processing Pipeline	fcf03ee20011d56af5ca5597eac1f97a	GRCh38	released	s3://encode-public/2017/03/21/47cf7079-deb6-451a-84e3-b18f8e60c877/ENCFF175DCA.bigWig
ENCFF941OED	bigWig	signal p-value	ENCSR957WQX	ChIP-seq	CL:0001059	common myeloid progenitor, CD34-positive	H3K9me3	https://www.encodeproject.org/files/ENCFF941OED/@@download/ENCFF941OED.bigWig	primary cell	Homo sapiens	1		ENCFF256UZD, ENCFF977CRV	436484640	ENCODE Processing Pipeline	8e55c4e930adc72cf099c46b53741d63	GRCh38	released	s3://encode-public/2017/10/25/c0981d33-8b65-48a1-a89c-bd270e9cee62/ENCFF941OED.bigWig
ENCFF753JRQ	bigWig	signal p-value	ENCSR892HPQ	ChIP-seq	CL:0000905	effector memory CD4-positive, alpha-beta T cell	H3K27ac	https://www.encodeproject.org/files/ENCFF753JRQ/@@download/ENCFF753JRQ.bigWig	primary cell	Homo sapiens	1		ENCFF239KPF, ENCFF577PRS	458662507	ENCODE Processing Pipeline	14e153a3e3f163b75eb351a5cbf3a32b	GRCh38	released	s3://encode-public/2017/04/07/51ed846b-4c6f-45ba-844a-022cd88286fa/ENCFF753JRQ.bigWig
ENCFF363UGD	bigWig	signal p-value	ENCSR862SCU	ChIP-seq	EFO:0007086	HUES6	H3K9me3	https://www.encodeproject.org/files/ENCFF363UGD/@@download/ENCFF363UGD.bigWig	cell line	Homo sapiens	1		ENCFF212OCK, ENCFF402XEC	450193122	ENCODE Processing Pipeline	4e91ffb6b313f6fc5135ba4e5d5820ca	GRCh38	released	s3://encode-public/2017/01/31/c8a4fce9-51e6-4a8c-97c0-68d17d716b09/ENCFF363UGD.bigWig
ENCFF778PLR	bigWig	signal p-value	ENCSR075PTL	ChIP-seq	UBERON:0012488	muscle layer of duodenum	H3K4me3	https://www.encodeproject.org/files/ENCFF778PLR/@@download/ENCFF778PLR.bigWig	tissue	Homo sapiens	1		ENCFF153IGP, ENCFF717JNI	503495806	ENCODE Processing Pipeline	57dc15fffe122dbcd761fb7c8c5f256f	GRCh38	released	s3://encode-public/2018/01/19/f7bf7734-07b2-421e-81e7-8824a3762107/ENCFF778PLR.bigWig
ENCFF895YAD	bigWig	signal p-value	ENCSR410GUN	ChIP-seq	EFO:0007086	HUES6	H3K27me3	https://www.encodeproject.org/files/ENCFF895YAD/@@download/ENCFF895YAD.bigWig	cell line	Homo sapiens	1		ENCFF608MUE, ENCFF832VWA	553077359	ENCODE Processing Pipeline	dafa33748e2fff1cf60385dd1fcb3815	GRCh38	released	s3://encode-public/2017/01/31/03afb67f-5306-4fc9-8f3c-5055eeac3dc8/ENCFF895YAD.bigWig
ENCFF048QUZ	bigWig	signal p-value	ENCSR150GLE	ChIP-seq	UBERON:0001043	esophagus	H3K9me3	https://www.encodeproject.org/files/ENCFF048QUZ/@@download/ENCFF048QUZ.bigWig	tissue	Homo sapiens	1		ENCFF189GCC, ENCFF611WYN	548063753	ENCODE Processing Pipeline	86704a023da5fd8c06097c55769e2a27	GRCh38	released	s3://encode-public/2017/05/06/07d6e15e-cd03-4b3e-989e-dea3d973f192/ENCFF048QUZ.bigWig
ENCFF178HZU	bigWig	signal p-value	ENCSR105URN	ChIP-seq	UBERON:0002106	spleen	H3K9me3	https://www.encodeproject.org/files/ENCFF178HZU/@@download/ENCFF178HZU.bigWig	tissue	Homo sapiens	1		ENCFF608SQR, ENCFF634ZFT	1011593846	ENCODE Processing Pipeline	4263c351bc93e6f8bb9efbc12b7db91b	GRCh38	archived	s3://encode-public/2017/03/21/f91b64ae-dbec-4f0b-8ca3-c369970833b6/ENCFF178HZU.bigWig
ENCFF854WJN	bigWig	signal p-value	ENCSR105URN	ChIP-seq	UBERON:0002106	spleen	H3K9me3	https://www.encodeproject.org/files/ENCFF854WJN/@@download/ENCFF854WJN.bigWig	tissue	Homo sapiens	1		ENCFF124DXU, ENCFF279VAP, ENCFF746ZRB	1540325965	ENCODE Processing Pipeline	345007a1a2041a8f5da7330bfa380010	GRCh38	released	s3://encode-public/2019/09/07/ba6956b1-b09a-4dd5-9e0b-2582ba03bf0c/ENCFF854WJN.bigWig
ENCFF630IFG	bigWig	signal p-value	ENCSR000EXT	ChIP-seq	CL:0000842	mononuclear cell	H3K4me3	https://www.encodeproject.org/files/ENCFF630IFG/@@download/ENCFF630IFG.bigWig	primary cell	Homo sapiens	1		ENCFF522CTK, ENCFF956IGG	577746724	ENCODE Processing Pipeline	aaaa1a5f3c0295fd8062cf17e980c550	GRCh38	released	s3://encode-public/2016/11/20/bf483a64-daa2-4b35-b459-7828b06ff04b/ENCFF630IFG.bigWig
ENCFF208RND	bigWig	signal p-value	ENCSR381XDC	ChIP-seq	UBERON:0002370	thymus	H3K27me3	https://www.encodeproject.org/files/ENCFF208RND/@@download/ENCFF208RND.bigWig	tissue	Homo sapiens	1		ENCFF316ZRL, ENCFF625BZY	678712382	ENCODE Processing Pipeline	1bb186ef61491eca877b9c84ccee849b	GRCh38	released	s3://encode-public/2017/05/24/8af660c0-6dcd-47cf-a2e6-f99be336b7bd/ENCFF208RND.bigWig
ENCFF679IDD	bigWig	signal p-value	ENCSR713HJS	ChIP-seq	UBERON:0002305	layer of hippocampus	H3K27me3	https://www.encodeproject.org/files/ENCFF679IDD/@@download/ENCFF679IDD.bigWig	tissue	Homo sapiens	1		ENCFF548HKU, ENCFF878WAJ	311869948	ENCODE Processing Pipeline	b94b81319e50707d429ee0fb78c0a7f6	GRCh38	released	s3://encode-public/2018/01/25/1c443c9b-0ba3-4b65-82ad-4ec1da0c3eb9/ENCFF679IDD.bigWig
ENCFF898ENP	bigWig	signal p-value	ENCSR479BPF	ChIP-seq	UBERON:0000955	brain	H3K27me3	https://www.encodeproject.org/files/ENCFF898ENP/@@download/ENCFF898ENP.bigWig	tissue	Homo sapiens	1		ENCFF684CAP, ENCFF818YVY	328852280	ENCODE Processing Pipeline	e553c6aac3d39610b70aff22c9b48f9b	GRCh38	released	s3://encode-public/2017/10/25/c9c09386-1872-43f6-ae45-f123481c8324/ENCFF898ENP.bigWig
ENCFF586RXP	bigWig	signal p-value	ENCSR044WCY	ChIP-seq	CL:0000351	trophoblast cell	H3K9me3	https://www.encodeproject.org/files/ENCFF586RXP/@@download/ENCFF586RXP.bigWig	in vitro differentiated cells	Homo sapiens	1		ENCFF220LTL, ENCFF593HLS	640747197	ENCODE Processing Pipeline	74541c829ef00858f8381fb5be896668	GRCh38	released	s3://encode-public/2017/02/21/ca7ec76a-f89c-416e-b1c5-67ba514a2a7c/ENCFF586RXP.bigWig
ENCFF544BGE	bigWig	signal p-value	ENCSR979RHZ	ChIP-seq	CL:0001059	common myeloid progenitor, CD34-positive	H3K9me3	https://www.encodeproject.org/files/ENCFF544BGE/@@download/ENCFF544BGE.bigWig	primary cell	Homo sapiens	1		ENCFF106MEZ, ENCFF564LSD	390573675	ENCODE Processing Pipeline	406b9f675a366607988ee8b2001fa285	GRCh38	released	s3://encode-public/2018/02/02/dedc2059-3f8d-4c9e-95a1-44442be2bccb/ENCFF544BGE.bigWig
ENCFF739MDN	bigWig	signal p-value	ENCSR034LMV	ChIP-seq	EFO:0007107	iPS-18c	H3K9me3	https://www.encodeproject.org/files/ENCFF739MDN/@@download/ENCFF739MDN.bigWig	cell line	Homo sapiens	1		ENCFF584IFA, ENCFF746EFY	310137636	ENCODE Processing Pipeline	a0b644facbd667b6479fe91b7bdea11d	GRCh38	released	s3://encode-public/2017/03/21/44c6d47b-fd87-449f-86fa-d6336d93b4c8/ENCFF739MDN.bigWig
ENCFF722VPA	bigWig	signal p-value	ENCSR533HDU	ChIP-seq	UBERON:0001264	pancreas	H3K9me3	https://www.encodeproject.org/files/ENCFF722VPA/@@download/ENCFF722VPA.bigWig	tissue	Homo sapiens	1		ENCFF623LBS, ENCFF705BUN	496436761	ENCODE Processing Pipeline	c4e692f4d3b2fff6f098dca7f85eb1bd	GRCh38	released	s3://encode-public/2017/05/06/cbb9b92a-6992-4b29-a287-8c2dacc6a8a0/ENCFF722VPA.bigWig
ENCFF680HII	bigWig	signal p-value	ENCSR066GUY	ChIP-seq	NTR:0003013	placental basal plate	H3K27ac	https://www.encodeproject.org/files/ENCFF680HII/@@download/ENCFF680HII.bigWig	tissue	Homo sapiens	1		ENCFF282RAG, ENCFF467NBR	630186859	ENCODE Processing Pipeline	1f4619d086305db27d7437cc6e8db4ea	GRCh38	released	s3://encode-public/2017/11/28/1a348722-195e-4af9-ba62-6b629cbfd228/ENCFF680HII.bigWig
ENCFF064GVK	bigWig	signal p-value	ENCSR564IGJ	ChIP-seq	EFO:0003072	SK-N-SH	H3K27ac	https://www.encodeproject.org/files/ENCFF064GVK/@@download/ENCFF064GVK.bigWig	cell line	Homo sapiens	1		ENCFF380OTV, ENCFF497JDI, ENCFF959FMO	1766471998	ENCODE Processing Pipeline	d99abdda01a2d1a651f49291a60277c4	GRCh38	released	s3://encode-public/2016/10/17/276aa386-b5b0-4c12-b90e-115d49425af4/ENCFF064GVK.bigWig
ENCFF181CVJ	bigWig	signal p-value	ENCSR245ZCU	ChIP-seq	CL:0001059	common myeloid progenitor, CD34-positive	H3K9me3	https://www.encodeproject.org/files/ENCFF181CVJ/@@download/ENCFF181CVJ.bigWig	primary cell	Homo sapiens	1		ENCFF391LUV, ENCFF565KJC	480993982	ENCODE Processing Pipeline	48d835bb2a394381dab4e87b15dd2c6b	GRCh38	released	s3://encode-public/2017/10/30/ef0ada7a-6ceb-45c2-b84f-e0cbede05153/ENCFF181CVJ.bigWig
ENCFF914FKU	bigWig	signal p-value	ENCSR726LZG	ChIP-seq	EFO:0002847	PC-9	H3K27me3	https://www.encodeproject.org/files/ENCFF914FKU/@@download/ENCFF914FKU.bigWig	cell line	Homo sapiens	1		ENCFF014ESB, ENCFF754MHP, ENCFF832PWH	1555998598	ENCODE Processing Pipeline	afc08a1d623d2fcedcc9964c85578fa3	GRCh38	released	s3://encode-public/2017/01/12/72145745-6c46-42d1-9f21-d00bc1eede56/ENCFF914FKU.bigWig
ENCFF098GOY	bigWig	signal p-value	ENCSR634MAK	ChIP-seq	EFO:0007089	HUES64	H3K27me3	https://www.encodeproject.org/files/ENCFF098GOY/@@download/ENCFF098GOY.bigWig	cell line	Homo sapiens	1		ENCFF083LRD, ENCFF395YMW, ENCFF755OJB	762383675	ENCODE Processing Pipeline	df2730705b6181eb49ddd487bdb0769d	GRCh38	released	s3://encode-public/2017/01/31/0212865a-7e2e-49c8-a10f-8bd3bce66d6b/ENCFF098GOY.bigWig
ENCFF140GSS	bigWig	signal p-value	ENCSR804MAP	ChIP-seq	EFO:0007089	HUES64	H3K27ac	https://www.encodeproject.org/files/ENCFF140GSS/@@download/ENCFF140GSS.bigWig	cell line	Homo sapiens	1		ENCFF169UER, ENCFF755OJB	603930644	ENCODE Processing Pipeline	70db7f8137b440fc4d1251207ba352d2	GRCh38	released	s3://encode-public/2018/01/25/fca1abdf-0876-42fb-907a-d1f697f94f05/ENCFF140GSS.bigWig
ENCFF919XWE	bigWig	signal p-value	ENCSR438PYA	ChIP-seq	EFO:0006283	KOPT-K1	H3K9me3	https://www.encodeproject.org/files/ENCFF919XWE/@@download/ENCFF919XWE.bigWig	cell line	Homo sapiens	1		ENCFF138HOL, ENCFF279PAL, ENCFF857FPM	961298349	ENCODE Processing Pipeline	22980eadfd7c4cc3010897dfd3068a98	GRCh38	released	s3://encode-public/2017/01/31/8c92eb93-c9f6-4e39-bdd7-27a80533d635/ENCFF919XWE.bigWig
ENCFF407COE	bigWig	signal p-value	ENCSR678LND	ChIP-seq	UBERON:0002107	liver	H3K27ac	https://www.encodeproject.org/files/ENCFF407COE/@@download/ENCFF407COE.bigWig	tissue	Homo sapiens	1		ENCFF434JKG, ENCFF955NVU	555585141	ENCODE Processing Pipeline	231c931cf10e20b91d0a595c13a4c35f	GRCh38	released	s3://encode-public/2018/01/19/8eda390d-dbe9-4666-a6f8-e694f9d9d46e/ENCFF407COE.bigWig
ENCFF794ETT	bigWig	signal p-value	ENCSR103GGR	ChIP-seq	CL:0000625	CD8-positive, alpha-beta T cell	H3K27me3	https://www.encodeproject.org/files/ENCFF794ETT/@@download/ENCFF794ETT.bigWig	primary cell	Homo sapiens	1		ENCFF534JYG, ENCFF783NPA	465760603	ENCODE Processing Pipeline	a83527e8c816e7c8e5cf4c503056da62	GRCh38	released	s3://encode-public/2017/03/23/82c88a75-c5c4-42b8-9e47-b391513c8c3c/ENCFF794ETT.bigWig
ENCFF581YTN	bigWig	signal p-value	ENCSR953HJN	ChIP-seq	UBERON:0002305	layer of hippocampus	H3K9me3	https://www.encodeproject.org/files/ENCFF581YTN/@@download/ENCFF581YTN.bigWig	tissue	Homo sapiens	1		ENCFF302KHC, ENCFF548HKU	315913330	ENCODE Processing Pipeline	e27fafa09421c1dfe294a0b2244a55ba	GRCh38	released	s3://encode-public/2017/11/06/42aadb75-4ca4-4b19-8b4c-d778f8f5aa04/ENCFF581YTN.bigWig
ENCFF039SJI	bigWig	signal p-value	ENCSR403UOU	ChIP-seq	UBERON:0008367	breast epithelium	H3K9me3	https://www.encodeproject.org/files/ENCFF039SJI/@@download/ENCFF039SJI.bigWig	tissue	Homo sapiens	1		ENCFF508FFS, ENCFF636AYA	866483130	ENCODE Processing Pipeline	619532aa5d6b2be7e3fc5ab1cdf12075	GRCh38	released	s3://encode-public/2017/03/21/8a65d743-8393-48eb-b5fa-b0898c6e597d/ENCFF039SJI.bigWig
ENCFF846GUF	bigWig	signal p-value	ENCSR005LTG	ChIP-seq	UBERON:0001199	mucosa of stomach	H3K9me3	https://www.encodeproject.org/files/ENCFF846GUF/@@download/ENCFF846GUF.bigWig	tissue	Homo sapiens	1		ENCFF646MXF, ENCFF966XSC	583307594	ENCODE Processing Pipeline	0dbef53499d268e75218d9fba3f3598e	GRCh38	released	s3://encode-public/2018/01/20/97f13de9-006f-404e-ac92-a1ba9a587ec5/ENCFF846GUF.bigWig
ENCFF392IVG	bigWig	signal p-value	ENCSR100PNV	ChIP-seq	EFO:0007096	iPS DF 19.11	H3K27me3	https://www.encodeproject.org/files/ENCFF392IVG/@@download/ENCFF392IVG.bigWig	cell line	Homo sapiens	1		ENCFF363MTI, ENCFF698OXG, ENCFF901IPF	578795480	ENCODE Processing Pipeline	96bd10d2739b98ba54193434074fdb85	GRCh38	released	s3://encode-public/2017/02/04/58f5e78e-efaa-43ff-ad34-f4fa5edf12af/ENCFF392IVG.bigWig
ENCFF101KPI	bigWig	signal p-value	ENCSR604QMH	ChIP-seq	UBERON:0001157	transverse colon	H3K27me3	https://www.encodeproject.org/files/ENCFF101KPI/@@download/ENCFF101KPI.bigWig	tissue	Homo sapiens	1		ENCFF066QNC, ENCFF509UCY	1634231502	ENCODE Processing Pipeline	51677c48b13ba64e3c7c6d373bfea7ab	GRCh38	archived	s3://encode-public/2018/12/07/1a58c4cf-9449-4b78-b763-72c33d176857/ENCFF101KPI.bigWig
ENCFF129MSB	bigWig	signal p-value	ENCSR604QMH	ChIP-seq	UBERON:0001157	transverse colon	H3K27me3	https://www.encodeproject.org/files/ENCFF129MSB/@@download/ENCFF129MSB.bigWig	tissue	Homo sapiens	1		ENCFF066QNC, ENCFF509UCY, ENCFF838GQE	2067783102	ENCODE Processing Pipeline	2e894c78085c773d525f2001715d0dae	GRCh38	released	s3://encode-public/2019/09/07/fd46c401-1a17-4c77-a7f8-2416a8660e77/ENCFF129MSB.bigWig
ENCFF063EGO	bigWig	signal p-value	ENCSR750ZCV	ChIP-seq	CL:0000905	effector memory CD4-positive, alpha-beta T cell	H3K9me3	https://www.encodeproject.org/files/ENCFF063EGO/@@download/ENCFF063EGO.bigWig	primary cell	Homo sapiens	1		ENCFF239KPF, ENCFF265FHQ	496767678	ENCODE Processing Pipeline	b9722797518d7f0a433a8e973257b965	GRCh38	released	s3://encode-public/2018/01/20/d1776abe-14bf-4bf5-9b43-e7493b74e3f8/ENCFF063EGO.bigWig
ENCFF760XHP	bigWig	signal p-value	ENCSR796FCS	ChIP-seq	CL:0001054	CD14-positive monocyte	H3K4me3	https://www.encodeproject.org/files/ENCFF760XHP/@@download/ENCFF760XHP.bigWig	primary cell	Homo sapiens	1		ENCFF945TJC, ENCFF993LIK	394302893	ENCODE Processing Pipeline	b0848a8aae6dbcec8be84e9708759ef1	GRCh38	released	s3://encode-public/2017/03/23/d808750b-18df-453a-9e41-12db5f5b6b29/ENCFF760XHP.bigWig
ENCFF294VAP	bigWig	signal p-value	ENCSR733QOZ	ChIP-seq	CL:0000624	CD4-positive, alpha-beta T cell	H3K27me3	https://www.encodeproject.org/files/ENCFF294VAP/@@download/ENCFF294VAP.bigWig	primary cell	Homo sapiens	1		ENCFF170NIZ, ENCFF624YMM	565535569	ENCODE Processing Pipeline	57ef2327b9c87485e60aa02605344e4f	GRCh38	released	s3://encode-public/2017/03/23/5e77ab06-5f80-48e8-8772-f49ead80ddbe/ENCFF294VAP.bigWig
ENCFF646UYM	bigWig	signal p-value	ENCSR293MTQ	ChIP-seq	NTR:0000427	neurosphere	H3K4me3	https://www.encodeproject.org/files/ENCFF646UYM/@@download/ENCFF646UYM.bigWig	primary cell	Homo sapiens	1		ENCFF006XMK, ENCFF281VKY	284790985	ENCODE Processing Pipeline	171e71bb2c5d8ba12fd57fc01337d8b9	GRCh38	released	s3://encode-public/2017/11/28/14833f21-bb1e-450a-ab96-933fa5f2533e/ENCFF646UYM.bigWig
ENCFF162EKK	bigWig	signal p-value	ENCSR269ULZ	ChIP-seq	CL:0000746	cardiac muscle cell	H3K9me3	https://www.encodeproject.org/files/ENCFF162EKK/@@download/ENCFF162EKK.bigWig	in vitro differentiated cells	Homo sapiens	1		ENCFF120GPO, ENCFF610HGH, ENCFF759XSW	1350659721	ENCODE Processing Pipeline	c514a86b05a5ed9d87abe5c6aa6ea9d9	GRCh38	released	s3://encode-public/2016/12/13/20f30c32-3f0c-4bdc-9604-b53d0803968d/ENCFF162EKK.bigWig
ENCFF157AVS	bigWig	signal p-value	ENCSR905SHH	ChIP-seq	CL:0000625	CD8-positive, alpha-beta T cell	H3K9me3	https://www.encodeproject.org/files/ENCFF157AVS/@@download/ENCFF157AVS.bigWig	primary cell	Homo sapiens	1		ENCFF167QXX, ENCFF844URI, ENCFF889QGZ	804672009	ENCODE Processing Pipeline	0f9142a48149b4c61d082bb489c7cc74	GRCh38	released	s3://encode-public/2018/01/25/ba194d6f-eedd-49fb-b187-447aa1e6b77f/ENCFF157AVS.bigWig
ENCFF984PRY	bigWig	signal p-value	ENCSR563YGF	ChIP-seq	UBERON:0002107	liver	H3K9me3	https://www.encodeproject.org/files/ENCFF984PRY/@@download/ENCFF984PRY.bigWig	tissue	Homo sapiens	1		ENCFF909HVD, ENCFF964MSO	709936110	ENCODE Processing Pipeline	4e8119c3808756e6815477e525d4a199	GRCh38	released	s3://encode-public/2017/03/23/335a595c-4b19-4a3c-a558-c9ea29569fe9/ENCFF984PRY.bigWig
ENCFF853LGB	bigWig	signal p-value	ENCSR612MZB	ChIP-seq	UBERON:0000088	trophoblast	H3K9me3	https://www.encodeproject.org/files/ENCFF853LGB/@@download/ENCFF853LGB.bigWig	tissue	Homo sapiens	1		ENCFF291ITK, ENCFF960RGB	429408268	ENCODE Processing Pipeline	6d846618e120610e2e89e0301f525dbe	GRCh38	released	s3://encode-public/2017/11/28/8461b518-2441-47c7-ba01-abdfbc0e622c/ENCFF853LGB.bigWig
ENCFF320HPN	bigWig	signal p-value	ENCSR679CHH	ChIP-seq	EFO:0002860	SK-N-MC	H3K9me3	https://www.encodeproject.org/files/ENCFF320HPN/@@download/ENCFF320HPN.bigWig	cell line	Homo sapiens	1		ENCFF121YVB, ENCFF989JQG	795827480	ENCODE Processing Pipeline	41cc2ae636e97fab719746f3e2b49cb9	GRCh38	released	s3://encode-public/2016/12/07/cb15768f-6b00-45f3-b0f8-3e4a4297adbb/ENCFF320HPN.bigWig
ENCFF908KQH	bigWig	signal p-value	ENCSR627STE	ChIP-seq	UBERON:0000955	brain	H3K27me3	https://www.encodeproject.org/files/ENCFF908KQH/@@download/ENCFF908KQH.bigWig	tissue	Homo sapiens	1		ENCFF611ZQB, ENCFF818YVY	337749386	ENCODE Processing Pipeline	12d3b25d6849151c3fc7f2004568787e	GRCh38	released	s3://encode-public/2017/10/25/0a352cc8-6723-46af-bbaa-7c49282c64b1/ENCFF908KQH.bigWig
ENCFF896HEY	bigWig	signal p-value	ENCSR974EGY	ChIP-seq	CL:0000084	T-cell	H3K9me3	https://www.encodeproject.org/files/ENCFF896HEY/@@download/ENCFF896HEY.bigWig	primary cell	Homo sapiens	1		ENCFF927QDO, ENCFF987TDH	154014450	ENCODE Processing Pipeline	697c82b4c244e5f217feaec77c2ba2f3	GRCh38	released	s3://encode-public/2018/02/01/4f43d8b1-0f57-4063-ad94-459e59fc24b2/ENCFF896HEY.bigWig
ENCFF043ZEY	bigWig	signal p-value	ENCSR014TDK	ChIP-seq	UBERON:0001871	temporal lobe	H3K27ac	https://www.encodeproject.org/files/ENCFF043ZEY/@@download/ENCFF043ZEY.bigWig	tissue	Homo sapiens	1		ENCFF204MGC, ENCFF268LFU	598480511	ENCODE Processing Pipeline	5504831b580d53db898ef132397ab298	GRCh38	released	s3://encode-public/2017/11/06/d3d61ecc-d428-44e9-ae6b-3e4c222fa6b0/ENCFF043ZEY.bigWig
ENCFF205MNO	bigWig	signal p-value	ENCSR235CEI	ChIP-seq	CL:0000221	ectodermal cell	H3K9me3	https://www.encodeproject.org/files/ENCFF205MNO/@@download/ENCFF205MNO.bigWig	in vitro differentiated cells	Homo sapiens	1		ENCFF050EJF, ENCFF405EWU	369989122	ENCODE Processing Pipeline	bb13c845a44e67751aa7b03942a94a9d	GRCh38	released	s3://encode-public/2018/01/31/a6971f61-bdfd-44e3-ab99-c589b4b90543/ENCFF205MNO.bigWig
ENCFF021HSZ	bigWig	signal p-value	ENCSR478UIR	ChIP-seq	UBERON:0001987	placenta	H3K9me3	https://www.encodeproject.org/files/ENCFF021HSZ/@@download/ENCFF021HSZ.bigWig	tissue	Homo sapiens	1		ENCFF076XZN, ENCFF482WRB	732934955	ENCODE Processing Pipeline	9ec1d596ca1487c6ee53a792dcc18bf3	GRCh38	released	s3://encode-public/2017/11/28/03716e46-46ae-427e-8e97-06155797e5ec/ENCFF021HSZ.bigWig
ENCFF606GTH	bigWig	signal p-value	ENCSR434AFF	ChIP-seq	CL:0000775	neutrophil	H3K4me3	https://www.encodeproject.org/files/ENCFF606GTH/@@download/ENCFF606GTH.bigWig	primary cell	Homo sapiens	1		ENCFF129BSE, ENCFF497YFH	523672129	ENCODE Processing Pipeline	9ea0a871d4f891648a817e63c09300d8	GRCh38	released	s3://encode-public/2017/05/23/96a179b5-00c3-428f-b496-2c200e938c91/ENCFF606GTH.bigWig
ENCFF224SOT	bigWig	signal p-value	ENCSR746ZXP	ChIP-seq	UBERON:0007106	chorionic villus	H3K27me3	https://www.encodeproject.org/files/ENCFF224SOT/@@download/ENCFF224SOT.bigWig	tissue	Homo sapiens	1		ENCFF753LFJ, ENCFF989HNZ	741856827	ENCODE Processing Pipeline	99914c3f083512c5c7f23c9fb538bd50	GRCh38	released	s3://encode-public/2017/11/28/479773f2-a5b8-46c1-ad83-4e3f6e5f5c9e/ENCFF224SOT.bigWig
ENCFF297EFT	bigWig	signal p-value	ENCSR834BXU	ChIP-seq	UBERON:0001383	muscle of leg	H3K9me3	https://www.encodeproject.org/files/ENCFF297EFT/@@download/ENCFF297EFT.bigWig	tissue	Homo sapiens	1		ENCFF622XBJ, ENCFF941KSW	444771748	ENCODE Processing Pipeline	7e8d0f728582d31de46c00ef805c887d	GRCh38	released	s3://encode-public/2017/03/17/7e17f880-b594-4871-baae-d5f350b0940f/ENCFF297EFT.bigWig
ENCFF628UBA	bigWig	signal p-value	ENCSR769SGQ	ChIP-seq	CL:0000624	CD4-positive, alpha-beta T cell	H3K27me3	https://www.encodeproject.org/files/ENCFF628UBA/@@download/ENCFF628UBA.bigWig	primary cell	Homo sapiens	1		ENCFF165EHS, ENCFF548VIP	447328879	ENCODE Processing Pipeline	d32785c9a43f0dfa6b04ce497e8cf0b9	GRCh38	released	s3://encode-public/2018/01/20/35773131-2183-4d17-967b-849426f43926/ENCFF628UBA.bigWig
ENCFF062CSY	bigWig	signal p-value	ENCSR579DZQ	ChIP-seq	CL:0000792	CD4-positive, CD25-positive, alpha-beta regulatory T cell	H3K4me3	https://www.encodeproject.org/files/ENCFF062CSY/@@download/ENCFF062CSY.bigWig	primary cell	Homo sapiens	1		ENCFF486RNM, ENCFF492OAK	443788226	ENCODE Processing Pipeline	6d1ccda66a5f8ac9738c68913ed7321c	GRCh38	released	s3://encode-public/2017/04/07/4feebfba-4e20-4d8d-8bc3-fbea516f62df/ENCFF062CSY.bigWig
ENCFF966IPB	bigWig	signal p-value	ENCSR235REN	ChIP-seq	UBERON:0001157	transverse colon	H3K9me3	https://www.encodeproject.org/files/ENCFF966IPB/@@download/ENCFF966IPB.bigWig	tissue	Homo sapiens	1		ENCFF509UCY, ENCFF840HOT	1284990109	ENCODE Processing Pipeline	560e6ea4002639d493154a3c37afa376	GRCh38	released	s3://encode-public/2018/12/07/39ea5eb6-5484-4059-b365-567f03cd0a4a/ENCFF966IPB.bigWig
ENCFF995OSE	bigWig	signal p-value	ENCSR043VGU	ChIP-seq	EFO:0003045	H9	H3K4me3	https://www.encodeproject.org/files/ENCFF995OSE/@@download/ENCFF995OSE.bigWig	cell line	Homo sapiens	1		ENCFF435UQW, ENCFF806SSI	292850665	ENCODE Processing Pipeline	8ca2d5571eae589138aa1219a764594f	GRCh38	released	s3://encode-public/2017/02/06/00eeafed-ac11-4d80-adc6-ccb221fb28dc/ENCFF995OSE.bigWig
ENCFF946TES	bigWig	signal p-value	ENCSR902BOX	ChIP-seq	CL:0000084	T-cell	H3K4me3	https://www.encodeproject.org/files/ENCFF946TES/@@download/ENCFF946TES.bigWig	primary cell	Homo sapiens	1		ENCFF119RWB, ENCFF927QDO	136795259	ENCODE Processing Pipeline	355d021edc309f6586f8d7d20b71f850	GRCh38	released	s3://encode-public/2018/02/01/08b5022d-1eef-4319-a329-1afa94108c04/ENCFF946TES.bigWig
ENCFF032EMP	bigWig	signal p-value	ENCSR589DBF	ChIP-seq	UBERON:0002106	spleen	H3K4me3	https://www.encodeproject.org/files/ENCFF032EMP/@@download/ENCFF032EMP.bigWig	tissue	Homo sapiens	1		ENCFF078AVO, ENCFF331VFG, ENCFF435JNA	1398557598	ENCODE Processing Pipeline	6519533aaf9407bef33e2ce0d4696da1	GRCh38	released	s3://encode-public/2019/09/07/2b2a8e96-21be-44e7-b8f8-af87047198ee/ENCFF032EMP.bigWig
ENCFF604CMB	bigWig	signal p-value	ENCSR224LFY	ChIP-seq	CL:0000895	naive thymus-derived CD4-positive, alpha-beta T cell	H3K9me3	https://www.encodeproject.org/files/ENCFF604CMB/@@download/ENCFF604CMB.bigWig	primary cell	Homo sapiens	1		ENCFF044KMD, ENCFF338SVK	499645416	ENCODE Processing Pipeline	099a55713bd1f1e41967071780a93746	GRCh38	released	s3://encode-public/2018/01/25/c3facc84-f903-44e0-907d-1e36ef37d642/ENCFF604CMB.bigWig
ENCFF480IYA	bigWig	signal p-value	ENCSR743DDX	ChIP-seq	UBERON:0000945	stomach	H3K27ac	https://www.encodeproject.org/files/ENCFF480IYA/@@download/ENCFF480IYA.bigWig	tissue	Homo sapiens	1		ENCFF081CDJ, ENCFF904DBV	541476380	ENCODE Processing Pipeline	bdf9eecc2e1056271d7c6226270ec349	GRCh38	released	s3://encode-public/2017/03/21/b6b9616f-ac0c-4d5f-9242-f4ec962a8e00/ENCFF480IYA.bigWig
ENCFF477MQP	bigWig	signal p-value	ENCSR047AFY	ChIP-seq	NTR:0003013	placental basal plate	H3K27me3	https://www.encodeproject.org/files/ENCFF477MQP/@@download/ENCFF477MQP.bigWig	tissue	Homo sapiens	1		ENCFF088ELZ, ENCFF103FFD	756889633	ENCODE Processing Pipeline	bea54adb1bcfbab4e11b50ca40b0fee4	GRCh38	released	s3://encode-public/2017/11/28/7ea9ec63-866e-4f0d-89e8-1727d1be03bb/ENCFF477MQP.bigWig
ENCFF913OZL	bigWig	signal p-value	ENCSR091IRL	ChIP-seq	UBERON:0002106	spleen	H3K9me3	https://www.encodeproject.org/files/ENCFF913OZL/@@download/ENCFF913OZL.bigWig	tissue	Homo sapiens	1		ENCFF123TAC, ENCFF367QMB, ENCFF750CZQ	1970206540	ENCODE Processing Pipeline	dd396f3dce4363b9868d4278629b1609	GRCh38	released	s3://encode-public/2019/09/07/566c5adf-5ca7-42cb-9ce3-5244ebdefa44/ENCFF913OZL.bigWig
ENCFF450SBP	bigWig	signal p-value	ENCSR963HAR	ChIP-seq	EFO:0005719	Karpas-422	H3K27me3	https://www.encodeproject.org/files/ENCFF450SBP/@@download/ENCFF450SBP.bigWig	cell line	Homo sapiens	1		ENCFF056BZA, ENCFF813CKH, ENCFF876PYV	1044254072	ENCODE Processing Pipeline	734c321d8225940caefc8048caaebd04	GRCh38	released	s3://encode-public/2016/10/17/4c476a8f-0113-4d44-8057-5340b24bdc69/ENCFF450SBP.bigWig
ENCFF156YWB	bigWig	signal p-value	ENCSR955XFL	ChIP-seq	UBERON:0000088	trophoblast	H3K27ac	https://www.encodeproject.org/files/ENCFF156YWB/@@download/ENCFF156YWB.bigWig	tissue	Homo sapiens	1		ENCFF354EWL, ENCFF543JKQ	521594989	ENCODE Processing Pipeline	cd2ccbf0449f11a2edbc3742a4dca8f6	GRCh38	released	s3://encode-public/2017/11/28/948ec745-b5ed-4ca7-8fbc-eb557e61c400/ENCFF156YWB.bigWig
ENCFF302ALR	bigWig	signal p-value	ENCSR963LVX	ChIP-seq	UBERON:0007106	chorionic villus	H3K27ac	https://www.encodeproject.org/files/ENCFF302ALR/@@download/ENCFF302ALR.bigWig	tissue	Homo sapiens	1		ENCFF216NVC, ENCFF451WLP	642636300	ENCODE Processing Pipeline	1d43808a435ae10303e5b37c90a1d88b	GRCh38	released	s3://encode-public/2017/11/28/da930a0c-e27b-4e82-a838-346cc59b2e48/ENCFF302ALR.bigWig
ENCFF795ATM	bigWig	signal p-value	ENCSR892XFG	ChIP-seq	UBERON:0002108	small intestine	H3K27ac	https://www.encodeproject.org/files/ENCFF795ATM/@@download/ENCFF795ATM.bigWig	tissue	Homo sapiens	1		ENCFF384HEG, ENCFF466VBP	552663679	ENCODE Processing Pipeline	40423c6337c31efbe2ec55e71108fc28	GRCh38	released	s3://encode-public/2017/03/21/1682de2f-f928-470a-a89f-c13245c460cc/ENCFF795ATM.bigWig
ENCFF236QNS	bigWig	signal p-value	ENCSR597UDW	ChIP-seq	EFO:0005907	OCI-LY1	H3K27ac	https://www.encodeproject.org/files/ENCFF236QNS/@@download/ENCFF236QNS.bigWig	cell line	Homo sapiens	1		ENCFF012EJM, ENCFF474SYV, ENCFF572KGX	675868702	ENCODE Processing Pipeline	f57ddd50cb001c017dee7c6eb0618808	GRCh38	released	s3://encode-public/2017/01/31/83dd1190-c616-43fe-8a16-7c73b81852ee/ENCFF236QNS.bigWig
ENCFF502OVE	bigWig	signal p-value	ENCSR000AMS	ChIP-seq	CL:0002553	fibroblast of lung	H3K27me3	https://www.encodeproject.org/files/ENCFF502OVE/@@download/ENCFF502OVE.bigWig	primary cell	Homo sapiens	1		ENCFF386PAD, ENCFF681UKF, ENCFF834MYP	235719812	ENCODE Processing Pipeline	501cab89541e167e674d958e8a5bac0a	GRCh38	released	s3://encode-public/2016/11/28/aa660b0b-6852-4778-98bb-b35e31d6e651/ENCFF502OVE.bigWig
ENCFF870IRT	bigWig	signal p-value	ENCSR979TIC	ChIP-seq	EFO:0007105	iPS-18a	H3K9me3	https://www.encodeproject.org/files/ENCFF870IRT/@@download/ENCFF870IRT.bigWig	cell line	Homo sapiens	1		ENCFF910SVJ, ENCFF984QHD	555641296	ENCODE Processing Pipeline	9ab1ea87b029d916f953e8b5d737e1fc	GRCh38	released	s3://encode-public/2017/03/21/457491cf-f919-4312-b0f4-79e35f31a3ba/ENCFF870IRT.bigWig
ENCFF208HBT	bigWig	signal p-value	ENCSR793NQA	ChIP-seq	CL:1001606	foreskin keratinocyte	H3K27me3	https://www.encodeproject.org/files/ENCFF208HBT/@@download/ENCFF208HBT.bigWig	primary cell	Homo sapiens	1		ENCFF178GZR, ENCFF770OXM, ENCFF865TRL	2220468550	ENCODE Processing Pipeline	cab0c05cf0ec314270a0cea565c19f17	GRCh38	released	s3://encode-public/2017/01/11/64c279cc-79bb-48ef-b26d-13653723c79f/ENCFF208HBT.bigWig
ENCFF037SMX	bigWig	signal p-value	ENCSR454ERY	ChIP-seq	UBERON:0001134	skeletal muscle tissue	H3K27me3	https://www.encodeproject.org/files/ENCFF037SMX/@@download/ENCFF037SMX.bigWig	tissue	Homo sapiens	1		ENCFF088QDD, ENCFF599RVW	723095584	ENCODE Processing Pipeline	61aa3e4f48071c7ebb768b8cd4d9cafa	GRCh38	released	s3://encode-public/2018/01/23/84e279ca-09ff-425b-871d-f039c0b2d7f7/ENCFF037SMX.bigWig
ENCFF332KMY	bigWig	signal p-value	ENCSR444TQQ	ChIP-seq	NTR:0000427	neurosphere	H3K27me3	https://www.encodeproject.org/files/ENCFF332KMY/@@download/ENCFF332KMY.bigWig	primary cell	Homo sapiens	1		ENCFF410GIV, ENCFF448ZQW	502006721	ENCODE Processing Pipeline	fa3ae24097de361e459bfb305de3ae7e	GRCh38	released	s3://encode-public/2017/11/28/f3155a48-c0c0-49e2-8210-2c97b018f5f1/ENCFF332KMY.bigWig
ENCFF075SXI	bigWig	signal p-value	ENCSR717HIA	ChIP-seq	UBERON:0001987	placenta	H3K27ac	https://www.encodeproject.org/files/ENCFF075SXI/@@download/ENCFF075SXI.bigWig	tissue	Homo sapiens	1		ENCFF482WRB, ENCFF972SNO	820565181	ENCODE Processing Pipeline	4df58fe407f04d5467bb490cc1203333	GRCh38	released	s3://encode-public/2017/11/28/2f3b0fe0-5255-4200-b3e5-c2028cdd554a/ENCFF075SXI.bigWig
ENCFF220BIO	bigWig	signal p-value	ENCSR555TAX	ChIP-seq	EFO:0002847	PC-9	H3K9me3	https://www.encodeproject.org/files/ENCFF220BIO/@@download/ENCFF220BIO.bigWig	cell line	Homo sapiens	1		ENCFF122GRI, ENCFF196EDW, ENCFF356MAB	2374160483	ENCODE Processing Pipeline	73e245dd2f9401986cc93d0e398000be	GRCh38	released	s3://encode-public/2017/01/25/d8528083-5306-4ec1-bcc2-fb8f022cb78b/ENCFF220BIO.bigWig
ENCFF678IXB	bigWig	signal p-value	ENCSR608VNA	ChIP-seq	CL:0002319	neural cell	H3K4me3	https://www.encodeproject.org/files/ENCFF678IXB/@@download/ENCFF678IXB.bigWig	in vitro differentiated cells	Homo sapiens	1		ENCFF189PYS, ENCFF814QLD	1066167937	ENCODE Processing Pipeline	f108733c86a32dfac53746a66e23c64a	GRCh38	released	s3://encode-public/2017/06/30/1ed5d416-9fd8-40fb-ba59-1b31ff20dbbe/ENCFF678IXB.bigWig
ENCFF937IHO	bigWig	signal p-value	ENCSR451EKU	ChIP-seq	UBERON:0001987	placenta	H3K9me3	https://www.encodeproject.org/files/ENCFF937IHO/@@download/ENCFF937IHO.bigWig	tissue	Homo sapiens	1		ENCFF482WRB, ENCFF726TOI	753491317	ENCODE Processing Pipeline	b4c528863d592fdb35c7c42b2a38b944	GRCh38	released	s3://encode-public/2017/12/07/22b1a4c0-7631-41f4-9c1b-46d138887c8d/ENCFF937IHO.bigWig
ENCFF714BDC	bigWig	signal p-value	ENCSR512GFQ	ChIP-seq	UBERON:0001987	placenta	H3K27me3	https://www.encodeproject.org/files/ENCFF714BDC/@@download/ENCFF714BDC.bigWig	tissue	Homo sapiens	1		ENCFF480URF, ENCFF482WRB	767648495	ENCODE Processing Pipeline	642a24771b8c95d000ca8b514b0d5333	GRCh38	released	s3://encode-public/2017/12/07/bd1f700f-413d-4d89-aa38-1007d6c762b4/ENCFF714BDC.bigWig
ENCFF708CNF	bigWig	signal p-value	ENCSR183LNU	ChIP-seq	UBERON:0001774	muscle of trunk	H3K9me3	https://www.encodeproject.org/files/ENCFF708CNF/@@download/ENCFF708CNF.bigWig	tissue	Homo sapiens	1		ENCFF450SEM, ENCFF470NZA	377546990	ENCODE Processing Pipeline	ce634ce370c7dda5bb1bdc86d162a009	GRCh38	released	s3://encode-public/2017/03/21/0e6cf93d-12fd-442c-83ae-84c74c6b2175/ENCFF708CNF.bigWig
ENCFF352YWQ	bigWig	signal p-value	ENCSR446ZCY	ChIP-seq	CL:0000223	endodermal cell	H3K4me3	https://www.encodeproject.org/files/ENCFF352YWQ/@@download/ENCFF352YWQ.bigWig	in vitro differentiated cells	Homo sapiens	1		ENCFF347EDU, ENCFF542OVE	528954980	ENCODE Processing Pipeline	b19658dedfc79457ddb336c3bb3444c3	GRCh38	released	s3://encode-public/2017/02/18/27bf26f1-9881-4440-b17d-6ed43da8ab21/ENCFF352YWQ.bigWig
ENCFF088YFG	bigWig	signal p-value	ENCSR987PNT	ChIP-seq	EFO:0007610	RWPE2	H3K27ac	https://www.encodeproject.org/files/ENCFF088YFG/@@download/ENCFF088YFG.bigWig	cell line	Homo sapiens	1		ENCFF115ZZK, ENCFF169DGZ, ENCFF933ADD	963730512	ENCODE Processing Pipeline	89df975f911667afdcda19905a699893	GRCh38	archived	s3://encode-public/2017/03/06/1642fb9f-6cfa-430b-8e94-02aef0b87274/ENCFF088YFG.bigWig
ENCFF792XKR	bigWig	signal p-value	ENCSR987PNT	ChIP-seq	EFO:0007610	RWPE2	H3K27ac	https://www.encodeproject.org/files/ENCFF792XKR/@@download/ENCFF792XKR.bigWig	cell line	Homo sapiens	1		ENCFF169DGZ, ENCFF681ELB, ENCFF690RUG	1162880301	ENCODE Processing Pipeline	c7384d159417be09efdb21d22d24b87a	GRCh38	released	s3://encode-public/2017/07/20/e2177728-72f3-4118-b347-e2f849fd739a/ENCFF792XKR.bigWig
ENCFF020UBY	bigWig	signal p-value	ENCSR972SMV	ChIP-seq	EFO:0003045	H9	H3K9me3	https://www.encodeproject.org/files/ENCFF020UBY/@@download/ENCFF020UBY.bigWig	cell line	Homo sapiens	1		ENCFF049TFL, ENCFF435UQW	304748630	ENCODE Processing Pipeline	30f223faaebe02ae6b8292cbab3153cd	GRCh38	released	s3://encode-public/2017/10/26/36d3b355-b1db-4dd9-a78f-0f14b64067a5/ENCFF020UBY.bigWig
ENCFF951QZI	bigWig	signal p-value	ENCSR621FNM	ChIP-seq	CL:1001606	foreskin keratinocyte	H3K27me3	https://www.encodeproject.org/files/ENCFF951QZI/@@download/ENCFF951QZI.bigWig	primary cell	Homo sapiens	1		ENCFF252XIN, ENCFF444OBR, ENCFF580IMZ	1977550980	ENCODE Processing Pipeline	060e6b317d3cda490db7d6c155e4363e	GRCh38	released	s3://encode-public/2017/01/11/95377c8c-4d7b-49f1-8c5b-4dbb4d849c36/ENCFF951QZI.bigWig
ENCFF580YLI	bigWig	signal p-value	ENCSR368ZJL	ChIP-seq	CL:0000905	effector memory CD4-positive, alpha-beta T cell	H3K27me3	https://www.encodeproject.org/files/ENCFF580YLI/@@download/ENCFF580YLI.bigWig	primary cell	Homo sapiens	1		ENCFF239KPF, ENCFF624RVG	526646629	ENCODE Processing Pipeline	42e32eacdbe0daaea57a33d4e846e538	GRCh38	released	s3://encode-public/2018/01/20/90ec5350-d4b7-455e-8796-c1e2590b2c45/ENCFF580YLI.bigWig
ENCFF633AWV	bigWig	signal p-value	ENCSR221ZRM	ChIP-seq	UBERON:0000088	trophoblast	H3K27me3	https://www.encodeproject.org/files/ENCFF633AWV/@@download/ENCFF633AWV.bigWig	tissue	Homo sapiens	1		ENCFF011WVF, ENCFF291ITK	551291972	ENCODE Processing Pipeline	6c8317af68ba9c71792f87ab59e6cd7b	GRCh38	released	s3://encode-public/2017/11/28/791e1480-2884-49a7-a54d-1ab70d570d9a/ENCFF633AWV.bigWig
ENCFF752CDU	bigWig	signal p-value	ENCSR236XRR	ChIP-seq	EFO:0007102	iPS-15b	H3K4me3	https://www.encodeproject.org/files/ENCFF752CDU/@@download/ENCFF752CDU.bigWig	cell line	Homo sapiens	1		ENCFF541WSY, ENCFF647XOH	493586318	ENCODE Processing Pipeline	15f128b5fab088b2c35c65e55e4dcf39	GRCh38	released	s3://encode-public/2017/03/21/24901a2f-278d-43d1-a4b1-cb290f5d472e/ENCFF752CDU.bigWig
ENCFF618TPJ	bigWig	signal p-value	ENCSR405NQJ	ChIP-seq	CL:0002319	neural cell	H3K9me3	https://www.encodeproject.org/files/ENCFF618TPJ/@@download/ENCFF618TPJ.bigWig	in vitro differentiated cells	Homo sapiens	1		ENCFF803XTV, ENCFF814QLD	1194291835	ENCODE Processing Pipeline	723c9f9431b4f958cbab29a74dc8e708	GRCh38	released	s3://encode-public/2017/06/30/79a1ff46-8d74-4468-92a3-8204eb5c77a7/ENCFF618TPJ.bigWig
ENCFF810PPT	bigWig	signal p-value	ENCSR506DCR	ChIP-seq	UBERON:0002106	spleen	H3K27me3	https://www.encodeproject.org/files/ENCFF810PPT/@@download/ENCFF810PPT.bigWig	tissue	Homo sapiens	1		ENCFF123TAC, ENCFF745OJI, ENCFF750CZQ	1934780586	ENCODE Processing Pipeline	a69bc73493d0f13c39c5b792f0e63f9e	GRCh38	released	s3://encode-public/2019/09/07/60a27336-80ab-4638-a798-6912c45945cd/ENCFF810PPT.bigWig
ENCFF854HSN	bigWig	signal p-value	ENCSR095YMD	ChIP-seq	UBERON:0004648	esophagus muscularis mucosa	H3K27ac	https://www.encodeproject.org/files/ENCFF854HSN/@@download/ENCFF854HSN.bigWig	tissue	Homo sapiens	1		ENCFF065VYW, ENCFF144FKQ	825796848	ENCODE Processing Pipeline	1bf190848348c8cd1bf376bf67f2bdc7	GRCh38	released	s3://encode-public/2017/03/21/0e90c8fd-30dc-443d-9386-f0744a44ea34/ENCFF854HSN.bigWig
ENCFF559DNK	bigWig	signal p-value	ENCSR000DUK	ChIP-seq	EFO:0005710	HFF-Myc	H3K4me3	https://www.encodeproject.org/files/ENCFF559DNK/@@download/ENCFF559DNK.bigWig	cell line	Homo sapiens	1		ENCFF355KUJ, ENCFF491IGN	299636273	ENCODE Processing Pipeline	eb4c6d7d03d39c3f98e23c4649e0dc0d	GRCh38	released	s3://encode-public/2016/08/23/9f4a51d8-9b53-49b6-8dc0-984b069d4248/ENCFF559DNK.bigWig
ENCFF027DAD	bigWig	signal p-value	ENCSR000DXK	ChIP-seq	CL:0002328	bronchial epithelial cell	H3K27me3	https://www.encodeproject.org/files/ENCFF027DAD/@@download/ENCFF027DAD.bigWig	primary cell	Homo sapiens	1		ENCFF425HDW, ENCFF682GMA	260753406	ENCODE Processing Pipeline	43916d1ed1f52795240296d16c6cf109	GRCh38	released	s3://encode-public/2016/11/13/901c9725-917b-417a-babd-f205634399a6/ENCFF027DAD.bigWig
ENCFF570ENQ	bigWig	signal p-value	ENCSR262NQD	ChIP-seq	EFO:0007083	HUES48	H3K27me3	https://www.encodeproject.org/files/ENCFF570ENQ/@@download/ENCFF570ENQ.bigWig	cell line	Homo sapiens	1		ENCFF487HGF, ENCFF626EZI	499669955	ENCODE Processing Pipeline	ed7599857008c416f4c851dd69af6a03	GRCh38	released	s3://encode-public/2017/01/31/81ca5bda-4030-4719-98ee-d1b71436f47f/ENCFF570ENQ.bigWig
ENCFF717SFX	bigWig	signal p-value	ENCSR540ADS	ChIP-seq	UBERON:0002048	lung	H3K27ac	https://www.encodeproject.org/files/ENCFF717SFX/@@download/ENCFF717SFX.bigWig	tissue	Homo sapiens	1		ENCFF540ZWQ, ENCFF859GMA	362749386	ENCODE Processing Pipeline	0b659cab97c8e5017d59fa3f2bb8d568	GRCh38	released	s3://encode-public/2017/03/21/5c17e4d1-8848-4610-a46e-0c66b03a17f7/ENCFF717SFX.bigWig
ENCFF581WZS	bigWig	signal p-value	ENCSR128VHV	ChIP-seq	UBERON:0000947	aorta	H3K27me3	https://www.encodeproject.org/files/ENCFF581WZS/@@download/ENCFF581WZS.bigWig	tissue	Homo sapiens	1		ENCFF278NFU, ENCFF654BWT	689742023	ENCODE Processing Pipeline	289e4d3cf0c0b3c5e7d8cfc3459a137c	GRCh38	released	s3://encode-public/2017/05/23/daaa47e2-7667-4221-ab16-cc55d01eac9a/ENCFF581WZS.bigWig
ENCFF966CKD	bigWig	signal p-value	ENCSR000EXK	ChIP-seq	EFO:0002713	Panc1	H3K27ac	https://www.encodeproject.org/files/ENCFF966CKD/@@download/ENCFF966CKD.bigWig	cell line	Homo sapiens	1		ENCFF675MQQ, ENCFF960KET	553104485	ENCODE Processing Pipeline	34d210f56f21936d837d5f9a42984b4a	GRCh38	released	s3://encode-public/2016/07/13/0205b3b0-adff-4046-b36a-5f522e85d89d/ENCFF966CKD.bigWig
ENCFF313AWB	bigWig	signal p-value	ENCSR000DVF	ChIP-seq	CL:0002518	kidney epithelial cell	H3K27me3	https://www.encodeproject.org/files/ENCFF313AWB/@@download/ENCFF313AWB.bigWig	primary cell	Homo sapiens	1		ENCFF115YWW, ENCFF658MNZ	344220623	ENCODE Processing Pipeline	36bd716d4cbc675f4bd468e9ed635502	GRCh38	released	s3://encode-public/2016/11/13/c96a96b3-1a64-4f97-adb5-5a76a7fb1b7f/ENCFF313AWB.bigWig
ENCFF529FYS	bigWig	signal p-value	ENCSR000FCS	ChIP-seq	EFO:0003072	SK-N-SH	H3K4me3	https://www.encodeproject.org/files/ENCFF529FYS/@@download/ENCFF529FYS.bigWig	cell line	Homo sapiens	1		ENCFF449CRS, ENCFF563HHK	403923557	ENCODE Processing Pipeline	0cb7d1232db32021dfb985444f2173a9	GRCh38	released	s3://encode-public/2016/08/23/657dfae9-72bd-49ea-b711-b2f5b1170b8c/ENCFF529FYS.bigWig
ENCFF228RNB	bigWig	signal p-value	ENCSR454VRA	ChIP-seq	UBERON:0002108	small intestine	H3K27ac	https://www.encodeproject.org/files/ENCFF228RNB/@@download/ENCFF228RNB.bigWig	tissue	Homo sapiens	1		ENCFF034DXU, ENCFF915JKN	578009324	ENCODE Processing Pipeline	1fc8c221da4b5f0d7fd0af14c6398199	GRCh38	released	s3://encode-public/2017/04/05/13bf25b9-15d0-4a9a-bde1-5b9b4055f8cc/ENCFF228RNB.bigWig
ENCFF265KKV	bigWig	signal p-value	ENCSR992DEK	ChIP-seq	UBERON:0006483	middle frontal area 46	H3K9me3	https://www.encodeproject.org/files/ENCFF265KKV/@@download/ENCFF265KKV.bigWig	tissue	Homo sapiens	1		ENCFF758NUV, ENCFF931ZAL	556904962	ENCODE Processing Pipeline	0786c7a4d60de007d4fe800a2c9974b3	GRCh38	released	s3://encode-public/2017/11/06/15bc1a61-af06-4aa6-9c33-55b6fb920362/ENCFF265KKV.bigWig
ENCFF717DRC	bigWig	signal p-value	ENCSR770GNM	ChIP-seq	UBERON:0001199	mucosa of stomach	H3K27me3	https://www.encodeproject.org/files/ENCFF717DRC/@@download/ENCFF717DRC.bigWig	tissue	Homo sapiens	1		ENCFF329SAZ, ENCFF966XSC	724369156	ENCODE Processing Pipeline	db2711f91e91257a3c7f6a9e43a25d99	GRCh38	released	s3://encode-public/2018/01/20/7b5fa1c0-fa14-4b06-84e8-61b3e3e9346c/ENCFF717DRC.bigWig
ENCFF474MVW	bigWig	signal p-value	ENCSR000AOF	ChIP-seq	EFO:0002791	HeLa-S3	H3K4me3	https://www.encodeproject.org/files/ENCFF474MVW/@@download/ENCFF474MVW.bigWig	cell line	Homo sapiens	1		ENCFF063XTI, ENCFF432JPE, ENCFF818YAG	902743039	ENCODE Processing Pipeline	7f8a305a92c96d28bdb949910abd007b	GRCh38	released	s3://encode-public/2016/08/23/f8def2c7-0717-4617-9850-0bb42b116c9a/ENCFF474MVW.bigWig
ENCFF938ORB	bigWig	signal p-value	ENCSR835MMN	ChIP-seq	EFO:0002860	SK-N-MC	H3K27ac	https://www.encodeproject.org/files/ENCFF938ORB/@@download/ENCFF938ORB.bigWig	cell line	Homo sapiens	1		ENCFF864XGA, ENCFF989JQG	777622502	ENCODE Processing Pipeline	f2004016e14dd5c883532080b9343692	GRCh38	released	s3://encode-public/2016/12/07/00e1038f-e9c4-47c9-930e-6fd6ccc884d5/ENCFF938ORB.bigWig
ENCFF642SSJ	bigWig	signal p-value	ENCSR374OSU	ChIP-seq	UBERON:0002038	substantia nigra	H3K27me3	https://www.encodeproject.org/files/ENCFF642SSJ/@@download/ENCFF642SSJ.bigWig	tissue	Homo sapiens	1		ENCFF018JTJ, ENCFF693DLC	410469079	ENCODE Processing Pipeline	8101723120b01dd3d6ff44664e08eb3a	GRCh38	released	s3://encode-public/2017/11/06/b760b409-6e39-4037-801a-72661d3fa6ad/ENCFF642SSJ.bigWig
ENCFF608LCS	bigWig	signal p-value	ENCSR517SMA	ChIP-seq	CL:0000909	CD8-positive, alpha-beta memory T cell	H3K27me3	https://www.encodeproject.org/files/ENCFF608LCS/@@download/ENCFF608LCS.bigWig	primary cell	Homo sapiens	1		ENCFF079EZT, ENCFF098OGE, ENCFF407DTQ	667744960	ENCODE Processing Pipeline	2333c0ba0c3db4bac3fb5ab32a0d05fd	GRCh38	released	s3://encode-public/2018/01/20/cb9fc8e0-fb01-4129-a4bd-482ac0603102/ENCFF608LCS.bigWig
ENCFF215RZB	bigWig	signal p-value	ENCSR086XCT	ChIP-seq	UBERON:0002106	spleen	H3K27ac	https://www.encodeproject.org/files/ENCFF215RZB/@@download/ENCFF215RZB.bigWig	tissue	Homo sapiens	1		ENCFF062ZGG, ENCFF941BBF	364132757	ENCODE Processing Pipeline	2016d6718c883ebc3760071695deae1c	GRCh38	released	s3://encode-public/2017/05/15/183b81cc-5dd4-444c-9dd0-d24b9768a904/ENCFF215RZB.bigWig
ENCFF235EHH	bigWig	signal p-value	ENCSR714FDJ	ChIP-seq	UBERON:0008952	upper lobe of left lung	H3K9me3	https://www.encodeproject.org/files/ENCFF235EHH/@@download/ENCFF235EHH.bigWig	tissue	Homo sapiens	1		ENCFF027LKF, ENCFF663JWI	1606003902	ENCODE Processing Pipeline	67632b947bee230fe20340543b029bcc	GRCh38	released	s3://encode-public/2019/09/07/cc34e181-5b75-459a-84b7-8153aa57dd0b/ENCFF235EHH.bigWig
ENCFF311MVU	bigWig	signal p-value	ENCSR188HXK	ChIP-seq	UBERON:0004648	esophagus muscularis mucosa	H3K27me3	https://www.encodeproject.org/files/ENCFF311MVU/@@download/ENCFF311MVU.bigWig	tissue	Homo sapiens	1		ENCFF089MIN, ENCFF130PHC	1063910572	ENCODE Processing Pipeline	cd369496780ff06793f917ab98057cb1	GRCh38	released	s3://encode-public/2019/09/07/7e01d8c9-f80b-47c3-a86b-141350ab84ac/ENCFF311MVU.bigWig
ENCFF217WDY	bigWig	signal p-value	ENCSR189QAD	ChIP-seq	UBERON:0002369	adrenal gland	H3K27ac	https://www.encodeproject.org/files/ENCFF217WDY/@@download/ENCFF217WDY.bigWig	tissue	Homo sapiens	1		ENCFF128CEV, ENCFF994XVP	679450923	ENCODE Processing Pipeline	f70f9df40d54353bcb55ff613ec9e643	GRCh38	released	s3://encode-public/2017/04/06/419ad776-b370-44b4-8fbc-142d44b95230/ENCFF217WDY.bigWig
ENCFF932GVB	bigWig	signal p-value	ENCSR747BYL	ChIP-seq	EFO:0002106	A673	H3K27me3	https://www.encodeproject.org/files/ENCFF932GVB/@@download/ENCFF932GVB.bigWig	cell line	Homo sapiens	1		ENCFF170UTG, ENCFF406AQZ, ENCFF567KKK	1129567809	ENCODE Processing Pipeline	a24b0903340ae78e01a48224942d24d5	GRCh38	released	s3://encode-public/2017/01/15/201a18b7-8d76-4c15-b4c5-36a0c5df2e98/ENCFF932GVB.bigWig
ENCFF993MKR	bigWig	signal p-value	ENCSR876RGF	ChIP-seq	EFO:0003045	H9	H3K27ac	https://www.encodeproject.org/files/ENCFF993MKR/@@download/ENCFF993MKR.bigWig	cell line	Homo sapiens	1		ENCFF271XBU, ENCFF435UQW	306721267	ENCODE Processing Pipeline	0451ae7c011939460ecebf6e22cebafd	GRCh38	released	s3://encode-public/2017/02/06/c44fc188-cf1d-442e-8e2b-b164869c9621/ENCFF993MKR.bigWig
ENCFF908YNZ	bigWig	signal p-value	ENCSR000DUW	ChIP-seq	CL:0002555	fibroblast of mammary gland	H3K4me3	https://www.encodeproject.org/files/ENCFF908YNZ/@@download/ENCFF908YNZ.bigWig	primary cell	Homo sapiens	1		ENCFF202JKL, ENCFF272GNJ	153933044	ENCODE Processing Pipeline	9bfc8b3de60812f90ba8f51501f461f5	GRCh38	released	s3://encode-public/2016/08/23/42794f96-2525-4aa1-ac72-fa65068c6d22/ENCFF908YNZ.bigWig
ENCFF850QTB	bigWig	signal p-value	ENCSR702JHA	ChIP-seq	UBERON:0036149	suprapubic skin	H3K9me3	https://www.encodeproject.org/files/ENCFF850QTB/@@download/ENCFF850QTB.bigWig	tissue	Homo sapiens	1		ENCFF431JFI, ENCFF993GFH	1132964443	ENCODE Processing Pipeline	b2721b0fd455478e180053f5370df17c	GRCh38	released	s3://encode-public/2019/09/03/1f6eb15e-fe1f-4c08-a706-d367f7bd4fb3/ENCFF850QTB.bigWig
ENCFF308CXI	bigWig	signal p-value	ENCSR166ZZZ	ChIP-seq	CL:0000625	CD8-positive, alpha-beta T cell	H3K4me3	https://www.encodeproject.org/files/ENCFF308CXI/@@download/ENCFF308CXI.bigWig	primary cell	Homo sapiens	1		ENCFF065CCC, ENCFF704GDL	424469306	ENCODE Processing Pipeline	d7c66c6cc8e9d8fe2a6876a2ccc64916	GRCh38	released	s3://encode-public/2017/11/28/d37f44a7-8c13-4213-829f-7859716c4960/ENCFF308CXI.bigWig
ENCFF456NOT	bigWig	signal p-value	ENCSR074ECR	ChIP-seq	UBERON:0002078	right cardiac atrium	H3K27ac	https://www.encodeproject.org/files/ENCFF456NOT/@@download/ENCFF456NOT.bigWig	tissue	Homo sapiens	1		ENCFF301ZNZ, ENCFF798EOG	434470921	ENCODE Processing Pipeline	7625633532dc2a9a49384bbcd516ebfb	GRCh38	released	s3://encode-public/2017/03/21/d9c88cff-6b8f-4d4c-859e-f9ba5e02dfa4/ENCFF456NOT.bigWig
ENCFF757ZQU	bigWig	signal p-value	ENCSR543CPW	ChIP-seq	UBERON:0002108	small intestine	H3K27ac	https://www.encodeproject.org/files/ENCFF757ZQU/@@download/ENCFF757ZQU.bigWig	tissue	Homo sapiens	1		ENCFF034DXU, ENCFF429QHU	511372982	ENCODE Processing Pipeline	c6c09e338ae373d7a97918b54297e9a9	GRCh38	released	s3://encode-public/2017/03/27/6bb21c75-7e73-4065-861f-5e300c341240/ENCFF757ZQU.bigWig
ENCFF311RGP	bigWig	signal p-value	ENCSR294GDI	ChIP-seq	UBERON:0000317	colonic mucosa	H3K9me3	https://www.encodeproject.org/files/ENCFF311RGP/@@download/ENCFF311RGP.bigWig	tissue	Homo sapiens	1		ENCFF491FTW, ENCFF625NNJ	331388792	ENCODE Processing Pipeline	1b883b674ddb6fa1cbdc6c9248884133	GRCh38	released	s3://encode-public/2018/01/23/7d2a7c89-7949-4b64-916f-cf3d2a6b0310/ENCFF311RGP.bigWig
ENCFF182DYA	bigWig	signal p-value	ENCSR000ANF	ChIP-seq	CL:0000515	skeletal muscle myoblast	H3K27ac	https://www.encodeproject.org/files/ENCFF182DYA/@@download/ENCFF182DYA.bigWig	primary cell	Homo sapiens	1		ENCFF191YSM, ENCFF298NLV, ENCFF791XAM	286034424	ENCODE Processing Pipeline	0eed3ce01197bdfef46468387e0d2937	GRCh38	released	s3://encode-public/2017/04/04/66b8d9de-476e-490d-b3c7-a964629833c1/ENCFF182DYA.bigWig
ENCFF645EDB	bigWig	signal p-value	ENCSR263WLD	ChIP-seq	CL:0000624	CD4-positive, alpha-beta T cell	H3K4me3	https://www.encodeproject.org/files/ENCFF645EDB/@@download/ENCFF645EDB.bigWig	primary cell	Homo sapiens	1		ENCFF516TWC, ENCFF681JNH	420155111	ENCODE Processing Pipeline	b0c95a391a9f39592d045994e252f061	GRCh38	released	s3://encode-public/2017/04/07/d1e7eb99-fea4-4609-9b96-a4152e90b366/ENCFF645EDB.bigWig
ENCFF401MPC	bigWig	signal p-value	ENCSR087PFU	ChIP-seq	EFO:0001196	IMR-90	H3K4me3	https://www.encodeproject.org/files/ENCFF401MPC/@@download/ENCFF401MPC.bigWig	cell line	Homo sapiens	1		ENCFF501ZHJ, ENCFF530HCQ, ENCFF841PLU	359360004	ENCODE Processing Pipeline	fbfed4f9b95d28defe600ad2bc3c92ed	GRCh38	released	s3://encode-public/2017/03/02/807d6f11-f8b8-4c0d-92d9-20ce62e8dfd3/ENCFF401MPC.bigWig
ENCFF923KVL	bigWig	signal p-value	ENCSR859EIX	ChIP-seq	UBERON:0002108	small intestine	H3K27me3	https://www.encodeproject.org/files/ENCFF923KVL/@@download/ENCFF923KVL.bigWig	tissue	Homo sapiens	1		ENCFF384HEG, ENCFF651ZOQ	527425818	ENCODE Processing Pipeline	e4d2d5b33b7db635ac7c9aca71b0c5c9	GRCh38	released	s3://encode-public/2017/03/21/817b5212-bed7-41ab-b586-37947ea2d578/ENCFF923KVL.bigWig
ENCFF002FMZ	bigWig	signal p-value	ENCSR688OUZ	ChIP-seq	CL:0000540	neuron	H3K27me3	https://www.encodeproject.org/files/ENCFF002FMZ/@@download/ENCFF002FMZ.bigWig	in vitro differentiated cells	Homo sapiens	1		ENCFF032JTZ, ENCFF957HXZ	803581717	ENCODE Processing Pipeline	5b9e8d5afa4b7541b3beefa2c42ae1f4	GRCh38	released	s3://encode-public/2017/03/21/cef67c27-8ba9-4068-b3d2-7bc07b637bd2/ENCFF002FMZ.bigWig
ENCFF953JLN	bigWig	signal p-value	ENCSR000DWV	ChIP-seq	CL:0000312	keratinocyte	H3K4me3	https://www.encodeproject.org/files/ENCFF953JLN/@@download/ENCFF953JLN.bigWig	primary cell	Homo sapiens	1		ENCFF185JFT, ENCFF962BWT	259541127	ENCODE Processing Pipeline	ba8a44c60506111dffd1440cefd89b14	GRCh38	released	s3://encode-public/2016/11/13/88d5f7e5-1980-4d16-af65-383b831475d1/ENCFF953JLN.bigWig
ENCFF891BJG	bigWig	signal p-value	ENCSR213APK	ChIP-seq	UBERON:0014455	subcutaneous abdominal adipose tissue	H3K9me3	https://www.encodeproject.org/files/ENCFF891BJG/@@download/ENCFF891BJG.bigWig	tissue	Homo sapiens	1		ENCFF110INE, ENCFF624TZI	575317051	ENCODE Processing Pipeline	61cc601f9401d0706a28370375fd03db	GRCh38	released	s3://encode-public/2018/01/24/f3d9554f-9c58-4556-add0-613f4d48ca45/ENCFF891BJG.bigWig
ENCFF132NBD	bigWig	signal p-value	ENCSR295LHC	ChIP-seq	UBERON:0014455	subcutaneous abdominal adipose tissue	H3K27me3	https://www.encodeproject.org/files/ENCFF132NBD/@@download/ENCFF132NBD.bigWig	tissue	Homo sapiens	1		ENCFF420ARR, ENCFF748LYV	718760132	ENCODE Processing Pipeline	de6357fdf61d8ff778615c7211293c5e	GRCh38	released	s3://encode-public/2018/01/24/cebffab5-80c1-414a-bc6d-daebedca8fb7/ENCFF132NBD.bigWig
ENCFF686LEJ	bigWig	signal p-value	ENCSR405AXO	ChIP-seq	NTR:0000856	mesendoderm	H3K27me3	https://www.encodeproject.org/files/ENCFF686LEJ/@@download/ENCFF686LEJ.bigWig	in vitro differentiated cells	Homo sapiens	1		ENCFF033ZAD, ENCFF621ETP, ENCFF803MMH	513645134	ENCODE Processing Pipeline	f2868a74608ea809a0c3471f5ae34bcb	GRCh38	released	s3://encode-public/2017/04/15/46247729-8212-4c01-a8b2-bd15b6f3e867/ENCFF686LEJ.bigWig
ENCFF650WBA	bigWig	signal p-value	ENCSR200WDD	ChIP-seq	UBERON:0001043	esophagus	H3K9me3	https://www.encodeproject.org/files/ENCFF650WBA/@@download/ENCFF650WBA.bigWig	tissue	Homo sapiens	1		ENCFF027UBL, ENCFF072NBC	516898914	ENCODE Processing Pipeline	8956295884bbc6d117db52cab7eda79d	GRCh38	released	s3://encode-public/2017/03/27/f520053b-f52d-4758-ab69-72d367cf693e/ENCFF650WBA.bigWig
ENCFF918BUO	bigWig	signal p-value	ENCSR000AQM	ChIP-seq	CL:0002372	myotube	H3K9me3	https://www.encodeproject.org/files/ENCFF918BUO/@@download/ENCFF918BUO.bigWig	in vitro differentiated cells	Homo sapiens	1		ENCFF120VHV, ENCFF408COK, ENCFF882RJG	763080359	ENCODE Processing Pipeline	909db5470c7679533554f7d9978d87f2	GRCh38	released	s3://encode-public/2017/02/02/bb209733-e2a3-4bc1-8707-583ed91429db/ENCFF918BUO.bigWig
ENCFF167CTD	bigWig	signal p-value	ENCSR236JVK	ChIP-seq	CL:0001054	CD14-positive monocyte	H3K9me3	https://www.encodeproject.org/files/ENCFF167CTD/@@download/ENCFF167CTD.bigWig	primary cell	Homo sapiens	1		ENCFF563RJM, ENCFF945TJC	443647307	ENCODE Processing Pipeline	8e52e37a94bccfd2f06c8baedcf9707c	GRCh38	released	s3://encode-public/2017/03/23/4833d0be-71c4-4f4d-b9f5-fab3e6531c38/ENCFF167CTD.bigWig
ENCFF365JYL	bigWig	signal p-value	ENCSR443SLY	ChIP-seq	CL:2000001	peripheral blood mononuclear cell	H3K4me3	https://www.encodeproject.org/files/ENCFF365JYL/@@download/ENCFF365JYL.bigWig	primary cell	Homo sapiens	1		ENCFF162UDQ, ENCFF720WOO	345476271	ENCODE Processing Pipeline	a72fd0292f36a2af7a85423a5f010d1d	GRCh38	released	s3://encode-public/2017/11/28/b56c4e82-ac12-4ff7-a79f-ada3d36771c6/ENCFF365JYL.bigWig
ENCFF746SPP	bigWig	signal p-value	ENCSR082SHT	ChIP-seq	UBERON:0001013	adipose tissue	H3K27ac	https://www.encodeproject.org/files/ENCFF746SPP/@@download/ENCFF746SPP.bigWig	tissue	Homo sapiens	1		ENCFF168AMY, ENCFF861HMY	507872073	ENCODE Processing Pipeline	5555924dac0bb04155f820d995b41caa	GRCh38	released	s3://encode-public/2017/03/21/05a3343d-403a-409e-8754-bb2186222398/ENCFF746SPP.bigWig
ENCFF600KYB	bigWig	signal p-value	ENCSR712WTM	ChIP-seq	UBERON:0000948	heart	H3K9me3	https://www.encodeproject.org/files/ENCFF600KYB/@@download/ENCFF600KYB.bigWig	tissue	Homo sapiens	1		ENCFF314JZE, ENCFF589TFO	244691982	ENCODE Processing Pipeline	afb0654989707aede82bfe2bc2211a13	GRCh38	released	s3://encode-public/2017/03/22/cbcd505f-787d-473d-bd7a-107e03241fe4/ENCFF600KYB.bigWig
ENCFF640MOC	bigWig	signal p-value	ENCSR703DFH	ChIP-seq	CL:1001606	foreskin keratinocyte	H3K4me3	https://www.encodeproject.org/files/ENCFF640MOC/@@download/ENCFF640MOC.bigWig	primary cell	Homo sapiens	1		ENCFF555BEC, ENCFF818CPT	360017971	ENCODE Processing Pipeline	c756c8bfb4a2882075e6cf098b4f7219	GRCh38	released	s3://encode-public/2017/11/28/e15d2ade-9b0a-4936-b7d8-65e46fe36071/ENCFF640MOC.bigWig
ENCFF653TIC	bigWig	signal p-value	ENCSR952EID	ChIP-seq	UBERON:0002370	thymus	H3K27me3	https://www.encodeproject.org/files/ENCFF653TIC/@@download/ENCFF653TIC.bigWig	tissue	Homo sapiens	1		ENCFF288KHU, ENCFF870RGK	330293920	ENCODE Processing Pipeline	f8c0f34db9d710f4d6e104685760baae	GRCh38	released	s3://encode-public/2017/05/10/f1e18aef-e3b0-40c0-8b04-8fb4d2e8d4f5/ENCFF653TIC.bigWig
ENCFF152AQH	bigWig	signal p-value	ENCSR000ASN	ChIP-seq	CL:0001054	CD14-positive monocyte	H3K4me3	https://www.encodeproject.org/files/ENCFF152AQH/@@download/ENCFF152AQH.bigWig	primary cell	Homo sapiens	1		ENCFF075YNC, ENCFF521ESS, ENCFF865NTT	790275591	ENCODE Processing Pipeline	4b52cb9e9f1e45e1061486eed4309a32	GRCh38	released	s3://encode-public/2016/08/23/4f204d28-d8d4-4d36-85f4-eb7899a2fa8f/ENCFF152AQH.bigWig
ENCFF726MUV	bigWig	signal p-value	ENCSR186QKH	ChIP-seq	UBERON:0001264	pancreas	H3K27me3	https://www.encodeproject.org/files/ENCFF726MUV/@@download/ENCFF726MUV.bigWig	tissue	Homo sapiens	1		ENCFF530LYL, ENCFF912RCK	555220431	ENCODE Processing Pipeline	f08c79c50f94eca1986a6c45bd25aaf4	GRCh38	released	s3://encode-public/2017/05/06/b92362cc-49ae-46ff-a00e-3251b3bb559e/ENCFF726MUV.bigWig
ENCFF186QBQ	bigWig	signal p-value	ENCSR486NDF	ChIP-seq	UBERON:0001264	pancreas	H3K27me3	https://www.encodeproject.org/files/ENCFF186QBQ/@@download/ENCFF186QBQ.bigWig	tissue	Homo sapiens	1		ENCFF623LBS, ENCFF987RZA	607169413	ENCODE Processing Pipeline	4aac149bad3db8deb18c1be9d04f72d3	GRCh38	released	s3://encode-public/2017/05/06/850b8b88-7f6f-4142-a045-25f8b1eae6a2/ENCFF186QBQ.bigWig
ENCFF566MBA	bigWig	signal p-value	ENCSR458PCE	ChIP-seq	CL:0001059	common myeloid progenitor, CD34-positive	H3K27me3	https://www.encodeproject.org/files/ENCFF566MBA/@@download/ENCFF566MBA.bigWig	primary cell	Homo sapiens	1		ENCFF565KJC, ENCFF663CHA	575888313	ENCODE Processing Pipeline	693b022b9d80faa9916d58aa6c241170	GRCh38	released	s3://encode-public/2018/01/26/2b97ce4f-8169-4615-b41e-8d43e8034851/ENCFF566MBA.bigWig
ENCFF886IUU	bigWig	signal p-value	ENCSR229QYR	ChIP-seq	CL:0000895	naive thymus-derived CD4-positive, alpha-beta T cell	H3K9me3	https://www.encodeproject.org/files/ENCFF886IUU/@@download/ENCFF886IUU.bigWig	primary cell	Homo sapiens	1		ENCFF287UWA, ENCFF343ILJ, ENCFF421BMD	803086044	ENCODE Processing Pipeline	89d7ffe916a7d99c9ccdd15a3408e22f	GRCh38	released	s3://encode-public/2018/01/20/9c520f86-f4a2-4499-a925-4df640851a10/ENCFF886IUU.bigWig
ENCFF723ELK	bigWig	signal p-value	ENCSR660IQS	ChIP-seq	EFO:0005719	Karpas-422	H3K27ac	https://www.encodeproject.org/files/ENCFF723ELK/@@download/ENCFF723ELK.bigWig	cell line	Homo sapiens	1		ENCFF056BZA, ENCFF876PYV, ENCFF949LGB	980222272	ENCODE Processing Pipeline	d6ee21f4a7c59dbfef3ffb2987961b09	GRCh38	released	s3://encode-public/2016/11/04/6abd6ca5-f688-4507-8bc5-5b4e2768d52a/ENCFF723ELK.bigWig
ENCFF369YPM	bigWig	signal p-value	ENCSR860MYX	ChIP-seq	CL:0000792	CD4-positive, CD25-positive, alpha-beta regulatory T cell	H3K9me3	https://www.encodeproject.org/files/ENCFF369YPM/@@download/ENCFF369YPM.bigWig	primary cell	Homo sapiens	1		ENCFF263SJG, ENCFF486RNM	578450493	ENCODE Processing Pipeline	e0e51afcf00d1ee2b106b6182bc7be54	GRCh38	released	s3://encode-public/2017/04/07/c7400c2f-f4b5-4e40-8e4d-f5d8dda8df9d/ENCFF369YPM.bigWig
ENCFF822WXS	bigWig	signal p-value	ENCSR749ANR	ChIP-seq	UBERON:0000317	colonic mucosa	H3K9me3	https://www.encodeproject.org/files/ENCFF822WXS/@@download/ENCFF822WXS.bigWig	tissue	Homo sapiens	1		ENCFF118GKL, ENCFF556KHR	322426772	ENCODE Processing Pipeline	96ee09e898790b8ab03448087292069b	GRCh38	released	s3://encode-public/2018/01/23/d9163565-a7a3-4691-8fb5-4b1021c2e20e/ENCFF822WXS.bigWig
ENCFF960LKV	bigWig	signal p-value	ENCSR000APB	ChIP-seq	EFO:0002791	HeLa-S3	H3K27me3	https://www.encodeproject.org/files/ENCFF960LKV/@@download/ENCFF960LKV.bigWig	cell line	Homo sapiens	1		ENCFF290GJJ, ENCFF432JPE, ENCFF818YAG	944579109	ENCODE Processing Pipeline	35e2bf78aac74554cfff3901d1aac7f5	GRCh38	released	s3://encode-public/2016/11/07/46ade88a-65e2-42da-8860-b3f49a993270/ENCFF960LKV.bigWig
ENCFF330EXF	bigWig	signal p-value	ENCSR021FSY	ChIP-seq	CL:0000623	natural killer cell	H3K9me3	https://www.encodeproject.org/files/ENCFF330EXF/@@download/ENCFF330EXF.bigWig	primary cell	Homo sapiens	1		ENCFF110QXG, ENCFF601DLY	418136318	ENCODE Processing Pipeline	11ab378a1901cba3408e405f8cf4758a	GRCh38	released	s3://encode-public/2017/03/21/7ecef142-ef9a-4da1-a4e0-40af8ae166c9/ENCFF330EXF.bigWig
ENCFF488WJO	bigWig	signal p-value	ENCSR503UUB	ChIP-seq	UBERON:0001134	skeletal muscle tissue	H3K9me3	https://www.encodeproject.org/files/ENCFF488WJO/@@download/ENCFF488WJO.bigWig	tissue	Homo sapiens	1		ENCFF088QDD, ENCFF526SIJ	582711528	ENCODE Processing Pipeline	e84c6cbc6ccb527ffe013ecc5ee6a8ea	GRCh38	released	s3://encode-public/2018/01/24/7bda2038-850b-494c-bbf0-04b5105faba6/ENCFF488WJO.bigWig
ENCFF818DLY	bigWig	signal p-value	ENCSR315IRO	ChIP-seq	EFO:0007086	HUES6	H3K27ac	https://www.encodeproject.org/files/ENCFF818DLY/@@download/ENCFF818DLY.bigWig	cell line	Homo sapiens	1		ENCFF373LPF, ENCFF608MUE	517326906	ENCODE Processing Pipeline	5d7bdcb9729ba850d08209c1c5d984bb	GRCh38	released	s3://encode-public/2018/01/25/094d1ce0-6941-4d17-b369-c7632d2950ba/ENCFF818DLY.bigWig
ENCFF831NPY	bigWig	signal p-value	ENCSR025CGR	ChIP-seq	UBERON:0004550	gastroesophageal sphincter	H3K9me3	https://www.encodeproject.org/files/ENCFF831NPY/@@download/ENCFF831NPY.bigWig	tissue	Homo sapiens	1		ENCFF874PGF, ENCFF956VTO	1009767806	ENCODE Processing Pipeline	b3a35414375a761e7405534755a7ec3e	GRCh38	released	s3://encode-public/2017/03/21/e8b1c5df-cf22-4825-a577-2841d57b4a3f/ENCFF831NPY.bigWig
ENCFF929JBX	bigWig	signal p-value	ENCSR909UAG	ChIP-seq	UBERON:0006920	esophagus squamous epithelium	H3K27ac	https://www.encodeproject.org/files/ENCFF929JBX/@@download/ENCFF929JBX.bigWig	tissue	Homo sapiens	1		ENCFF305KDB, ENCFF952HHU	915091438	ENCODE Processing Pipeline	4080a06897a8ba30b10db72bc6a5eb49	GRCh38	released	s3://encode-public/2017/03/21/24247021-f513-4fd4-ae03-b59701f6c695/ENCFF929JBX.bigWig
ENCFF456OOL	bigWig	signal p-value	ENCSR123HEE	ChIP-seq	UBERON:0002305	layer of hippocampus	H3K27ac	https://www.encodeproject.org/files/ENCFF456OOL/@@download/ENCFF456OOL.bigWig	tissue	Homo sapiens	1		ENCFF136KAA, ENCFF855VQK	464499960	ENCODE Processing Pipeline	e5b04100a914f1495a4404350733507a	GRCh38	released	s3://encode-public/2018/01/25/66669a3e-1881-4c62-875a-5cb8ec8e6b94/ENCFF456OOL.bigWig
ENCFF375GWU	bigWig	signal p-value	ENCSR000NPF	ChIP-seq	CL:0000746	cardiac muscle cell	H3K27ac	https://www.encodeproject.org/files/ENCFF375GWU/@@download/ENCFF375GWU.bigWig	in vitro differentiated cells	Homo sapiens	1		ENCFF759XSW, ENCFF974ARO	819456975	ENCODE Processing Pipeline	58f73d53009803b4608f6e0856612201	GRCh38	released	s3://encode-public/2016/11/17/5cd79939-f2c2-4564-b346-265a73fca45c/ENCFF375GWU.bigWig
ENCFF217GMU	bigWig	signal p-value	ENCSR769HUN	ChIP-seq	CL:0000136	adipocyte	H3K27me3	https://www.encodeproject.org/files/ENCFF217GMU/@@download/ENCFF217GMU.bigWig	in vitro differentiated cells	Homo sapiens	1		ENCFF387JRI, ENCFF742MJT	667435652	ENCODE Processing Pipeline	4bd2934e7f963b74398a9f69bd4bc11e	GRCh38	released	s3://encode-public/2018/01/26/ef590183-7764-4967-af40-700f6ee4f3a3/ENCFF217GMU.bigWig
ENCFF672HRE	bigWig	signal p-value	ENCSR726HTS	ChIP-seq	UBERON:0002106	spleen	H3K27ac	https://www.encodeproject.org/files/ENCFF672HRE/@@download/ENCFF672HRE.bigWig	tissue	Homo sapiens	1		ENCFF289QOL, ENCFF608SQR	794051012	ENCODE Processing Pipeline	2411a8414e07b9896b38adfa4f695bb8	GRCh38	archived	s3://encode-public/2017/03/21/e506fb05-713e-49cb-a0ec-16be8a69f9e4/ENCFF672HRE.bigWig
ENCFF806ORM	bigWig	signal p-value	ENCSR726HTS	ChIP-seq	UBERON:0002106	spleen	H3K27ac	https://www.encodeproject.org/files/ENCFF806ORM/@@download/ENCFF806ORM.bigWig	tissue	Homo sapiens	1		ENCFF124DXU, ENCFF701UDN, ENCFF746ZRB	1556682497	ENCODE Processing Pipeline	2b27f7d87caf4d4dc497cf75db9b9ed4	GRCh38	released	s3://encode-public/2019/09/07/452baa9c-7e83-4ebd-8559-bf8863a321c3/ENCFF806ORM.bigWig
ENCFF022GMN	bigWig	signal p-value	ENCSR000DWL	ChIP-seq	CL:0001054	CD14-positive monocyte	H3K4me3	https://www.encodeproject.org/files/ENCFF022GMN/@@download/ENCFF022GMN.bigWig	primary cell	Homo sapiens	1		ENCFF262HFO, ENCFF764OBU	255412804	ENCODE Processing Pipeline	eacb9ccdf81b8eb34459456b075cf1f1	GRCh38	released	s3://encode-public/2017/04/19/dc0bb23a-fd7f-4d60-adec-6253a2c429ba/ENCFF022GMN.bigWig
ENCFF696XHA	bigWig	signal p-value	ENCSR227DGG	ChIP-seq	UBERON:0000945	stomach	H3K27me3	https://www.encodeproject.org/files/ENCFF696XHA/@@download/ENCFF696XHA.bigWig	tissue	Homo sapiens	1		ENCFF083HPP, ENCFF984GNG	1560523941	ENCODE Processing Pipeline	2e1dcd5d486a4bb38ea6f3e42cb8b24e	GRCh38	released	s3://encode-public/2019/09/07/9a7ee396-9cfc-4320-a9ba-3242d1d68b45/ENCFF696XHA.bigWig
ENCFF105NHV	bigWig	signal p-value	ENCSR019SQX	ChIP-seq	EFO:0003042	H1	H3K4me3	https://www.encodeproject.org/files/ENCFF105NHV/@@download/ENCFF105NHV.bigWig	cell line	Homo sapiens	1		ENCFF393RKZ, ENCFF467XCU	253860916	ENCODE Processing Pipeline	911706829a97a02dfa990ba777442661	GRCh38	released	s3://encode-public/2017/03/26/bce76791-8b41-44f8-a9f4-1fa4faaa8584/ENCFF105NHV.bigWig
ENCFF316LCE	bigWig	signal p-value	ENCSR319WAD	ChIP-seq	UBERON:0002686	angular gyrus	H3K9me3	https://www.encodeproject.org/files/ENCFF316LCE/@@download/ENCFF316LCE.bigWig	tissue	Homo sapiens	1		ENCFF854FFH, ENCFF986QWO	497402972	ENCODE Processing Pipeline	f32e88a9e7fb07fb2209fe7d649fcaf9	GRCh38	released	s3://encode-public/2017/11/08/4c95e15a-f4c7-44bb-bce3-7b260596b349/ENCFF316LCE.bigWig
ENCFF167ZYG	bigWig	signal p-value	ENCSR891XGQ	ChIP-seq	UBERON:0002686	angular gyrus	H3K27ac	https://www.encodeproject.org/files/ENCFF167ZYG/@@download/ENCFF167ZYG.bigWig	tissue	Homo sapiens	1		ENCFF334MEF, ENCFF854FFH	507478967	ENCODE Processing Pipeline	6e5fe2fb4076ed2c1078fae9e1a539ca	GRCh38	released	s3://encode-public/2018/01/25/6b79a8d8-6c39-4b3f-be97-b4bd15447f0e/ENCFF167ZYG.bigWig
ENCFF179QTV	bigWig	signal p-value	ENCSR910PDW	ChIP-seq	CL:0002231	epithelial cell of prostate	H3K27ac	https://www.encodeproject.org/files/ENCFF179QTV/@@download/ENCFF179QTV.bigWig	primary cell	Homo sapiens	1		ENCFF175ANQ, ENCFF213AZI, ENCFF711IHQ	1033525768	ENCODE Processing Pipeline	4bc0b4edc56a2feff43d9bd5cebd4954	GRCh38	released	s3://encode-public/2017/03/02/8f35be5d-df11-4a66-a0e3-b56f5c444290/ENCFF179QTV.bigWig
ENCFF069BFP	bigWig	signal p-value	ENCSR682GOI	ChIP-seq	UBERON:0001159	sigmoid colon	H3K9me3	https://www.encodeproject.org/files/ENCFF069BFP/@@download/ENCFF069BFP.bigWig	tissue	Homo sapiens	1		ENCFF251KKG, ENCFF489PRK	1068758408	ENCODE Processing Pipeline	fee6dd7c1a23606cd94dd1e97b7c4390	GRCh38	released	s3://encode-public/2017/03/21/6eb41526-36e6-4487-ad9f-3651976af8b1/ENCFF069BFP.bigWig
ENCFF248OOM	bigWig	signal p-value	ENCSR000DXF	ChIP-seq	CL:0002306	epithelial cell of proximal tubule	H3K4me3	https://www.encodeproject.org/files/ENCFF248OOM/@@download/ENCFF248OOM.bigWig	primary cell	Homo sapiens	1		ENCFF870RFE, ENCFF929GPO	413375166	ENCODE Processing Pipeline	6134a212f6e0c53e9a04c94384eed3b1	GRCh38	released	s3://encode-public/2016/08/23/12f6cbae-2788-4688-bc70-cc7b8e23b3e7/ENCFF248OOM.bigWig
ENCFF968OWI	bigWig	signal p-value	ENCSR279KIX	ChIP-seq	EFO:0006365	C4-2B	H3K27ac	https://www.encodeproject.org/files/ENCFF968OWI/@@download/ENCFF968OWI.bigWig	cell line	Homo sapiens	1		ENCFF244UGL, ENCFF913EZV, ENCFF980IJT	1074514410	ENCODE Processing Pipeline	7f7c8fb07032a51c5680947fa3d17648	GRCh38	released	s3://encode-public/2017/03/06/71a8140a-6658-4e89-9407-afe8bcb74354/ENCFF968OWI.bigWig
ENCFF895WVT	bigWig	signal p-value	ENCSR611YUJ	ChIP-seq	UBERON:0001323	tibial nerve	H3K27me3	https://www.encodeproject.org/files/ENCFF895WVT/@@download/ENCFF895WVT.bigWig	tissue	Homo sapiens	1		ENCFF201JXX, ENCFF925HTZ	1099526646	ENCODE Processing Pipeline	1fff8f3e59aace6226f9389cb3a4fffe	GRCh38	released	s3://encode-public/2017/03/21/b58da774-7a36-4c31-89ed-513b7b205f17/ENCFF895WVT.bigWig
ENCFF326NYL	bigWig	signal p-value	ENCSR570AUC	ChIP-seq	CL:0000623	natural killer cell	H3K4me3	https://www.encodeproject.org/files/ENCFF326NYL/@@download/ENCFF326NYL.bigWig	primary cell	Homo sapiens	1		ENCFF288KZW, ENCFF601DLY	486394631	ENCODE Processing Pipeline	a998328c9b80e3230f2bbe3ac7e0a814	GRCh38	released	s3://encode-public/2017/03/21/50aebdaa-4e74-4468-b54d-3bf8892b0619/ENCFF326NYL.bigWig
ENCFF912DFD	bigWig	signal p-value	ENCSR989RAL	ChIP-seq	EFO:0007108	iPS-20b	H3K4me3	https://www.encodeproject.org/files/ENCFF912DFD/@@download/ENCFF912DFD.bigWig	cell line	Homo sapiens	1		ENCFF080VLA, ENCFF256TIW, ENCFF522PZC	810371962	ENCODE Processing Pipeline	c6a74848f6bd68567e30e6f41858826f	GRCh38	released	s3://encode-public/2017/02/04/8311b4ca-e0c8-4df4-af21-5af195cbd2cd/ENCFF912DFD.bigWig
ENCFF011WOY	bigWig	signal p-value	ENCSR391EQV	ChIP-seq	CL:0000623	natural killer cell	H3K27ac	https://www.encodeproject.org/files/ENCFF011WOY/@@download/ENCFF011WOY.bigWig	primary cell	Homo sapiens	1		ENCFF601DLY, ENCFF604IOL	488110210	ENCODE Processing Pipeline	05aafdf5b2c9d894dcc5921782309e0f	GRCh38	released	s3://encode-public/2017/03/21/b416a2cf-ca4e-4e89-b8e5-ff69ef5d99b2/ENCFF011WOY.bigWig
ENCFF527NNK	bigWig	signal p-value	ENCSR312CKN	ChIP-seq	CL:0000594	skeletal muscle satellite cell	H3K27me3	https://www.encodeproject.org/files/ENCFF527NNK/@@download/ENCFF527NNK.bigWig	primary cell	Homo sapiens	1		ENCFF212OWN, ENCFF295ZIS, ENCFF300CMR	757894895	ENCODE Processing Pipeline	46401dbcd0b2886149117734461ecc82	GRCh38	released	s3://encode-public/2018/01/29/69e45682-0a7d-41ab-91c7-01cc4b5b1101/ENCFF527NNK.bigWig
ENCFF514NRZ	bigWig	signal p-value	ENCSR799SRL	ChIP-seq	CL:0000047	neural stem progenitor cell	H3K27ac	https://www.encodeproject.org/files/ENCFF514NRZ/@@download/ENCFF514NRZ.bigWig	in vitro differentiated cells	Homo sapiens	1		ENCFF063LDJ, ENCFF341BPJ	659831037	ENCODE Processing Pipeline	bb508c5bc46f27782a9a736acb844d2e	GRCh38	released	s3://encode-public/2017/04/15/9da5bc51-1942-409f-9928-7593fd2e3136/ENCFF514NRZ.bigWig
ENCFF581DXP	bigWig	signal p-value	ENCSR000AMP	ChIP-seq	EFO:0001187	HepG2	H3K4me3	https://www.encodeproject.org/files/ENCFF581DXP/@@download/ENCFF581DXP.bigWig	cell line	Homo sapiens	1		ENCFF645CCA, ENCFF943MYJ, ENCFF959HGH	940394306	ENCODE Processing Pipeline	afff4f33c919d37005d2c2948c491b96	GRCh38	released	s3://encode-public/2017/02/14/5fedc225-f191-4d5d-b435-3d86958de9e2/ENCFF581DXP.bigWig
ENCFF975TPF	bigWig	signal p-value	ENCSR443YAS	ChIP-seq	EFO:0003042	H1	H3K4me3	https://www.encodeproject.org/files/ENCFF975TPF/@@download/ENCFF975TPF.bigWig	cell line	Homo sapiens	1		ENCFF236MNB, ENCFF340UJK, ENCFF572GEP	318596312	ENCODE Processing Pipeline	6c7bb3b07ec51a857836e6fa248b4bd8	GRCh38	released	s3://encode-public/2017/02/15/04e7e388-80df-4f94-9cde-e1820588293f/ENCFF975TPF.bigWig
ENCFF071TKZ	bigWig	signal p-value	ENCSR076STK	ChIP-seq	UBERON:0002305	layer of hippocampus	H3K27me3	https://www.encodeproject.org/files/ENCFF071TKZ/@@download/ENCFF071TKZ.bigWig	tissue	Homo sapiens	1		ENCFF389CPB, ENCFF858UGB	424862488	ENCODE Processing Pipeline	5c3ede0bea98ad694ed62ece45b58b09	GRCh38	released	s3://encode-public/2017/11/06/edd0c813-9c8f-48ce-a97c-99dadd2245eb/ENCFF071TKZ.bigWig
ENCFF118HEA	bigWig	signal p-value	ENCSR000DWM	ChIP-seq	CL:0001054	CD14-positive monocyte	H3K27me3	https://www.encodeproject.org/files/ENCFF118HEA/@@download/ENCFF118HEA.bigWig	primary cell	Homo sapiens	1		ENCFF262HFO, ENCFF711ACC	290184441	ENCODE Processing Pipeline	51f0b3a8b6f6ceb7f717a5a8b07c55d4	GRCh38	released	s3://encode-public/2017/04/19/3e5e5db8-5fa6-4fc1-b3dd-e21ee3423080/ENCFF118HEA.bigWig
ENCFF540JCM	bigWig	signal p-value	ENCSR000ARG	ChIP-seq	CL:0002327	mammary epithelial cell	H3K9me3	https://www.encodeproject.org/files/ENCFF540JCM/@@download/ENCFF540JCM.bigWig	primary cell	Homo sapiens	1		ENCFF242YPR, ENCFF801RTD, ENCFF813ZYQ	719116980	ENCODE Processing Pipeline	1a0a4d30cb464813fdd5fc538ef09b2e	GRCh38	released	s3://encode-public/2017/05/08/0a540b83-5e87-4952-a340-42c1e1d784ae/ENCFF540JCM.bigWig
ENCFF867JAL	bigWig	signal p-value	ENCSR974OMC	ChIP-seq	UBERON:0001515	thoracic aorta	H3K9me3	https://www.encodeproject.org/files/ENCFF867JAL/@@download/ENCFF867JAL.bigWig	tissue	Homo sapiens	1		ENCFF301JHG, ENCFF514CZB	557261228	ENCODE Processing Pipeline	96a7a913be1864973b4b66fe715fa2e0	GRCh38	released	s3://encode-public/2017/04/06/58f54cf4-e6a9-40ac-8e45-9a69f2a31c68/ENCFF867JAL.bigWig
ENCFF366MBK	bigWig	signal p-value	ENCSR939RLS	ChIP-seq	UBERON:0001515	thoracic aorta	H3K27me3	https://www.encodeproject.org/files/ENCFF366MBK/@@download/ENCFF366MBK.bigWig	tissue	Homo sapiens	1		ENCFF301JHG, ENCFF786XOM, ENCFF924RQL	1141868655	ENCODE Processing Pipeline	dd95b0472d607fbd4c94ce98bbd1b32c	GRCh38	released	s3://encode-public/2016/10/29/da6d2f00-20fe-4bdf-be93-da2b763ee1ff/ENCFF366MBK.bigWig
ENCFF749MTU	bigWig	signal p-value	ENCSR980XMX	ChIP-seq	CL:2000001	peripheral blood mononuclear cell	H3K9me3	https://www.encodeproject.org/files/ENCFF749MTU/@@download/ENCFF749MTU.bigWig	primary cell	Homo sapiens	1		ENCFF386MAX, ENCFF596RUQ	422412613	ENCODE Processing Pipeline	c87ed07e32e1b715afdda2ecf61a6566	GRCh38	released	s3://encode-public/2017/11/28/e6d41e5f-3c8a-4f11-82b2-5619a7551ed0/ENCFF749MTU.bigWig
ENCFF595ALE	bigWig	signal p-value	ENCSR355UYP	ChIP-seq	UBERON:0002967	cingulate gyrus	H3K27ac	https://www.encodeproject.org/files/ENCFF595ALE/@@download/ENCFF595ALE.bigWig	tissue	Homo sapiens	1		ENCFF113HHY, ENCFF920BQH	677531494	ENCODE Processing Pipeline	8089ca635d44310a48ca15c238f16b78	GRCh38	released	s3://encode-public/2017/11/06/57e4eff1-919c-4596-b3e8-9108cfa65912/ENCFF595ALE.bigWig
ENCFF978KBU	bigWig	signal p-value	ENCSR862NIZ	ChIP-seq	CL:0001059	common myeloid progenitor, CD34-positive	H3K27me3	https://www.encodeproject.org/files/ENCFF978KBU/@@download/ENCFF978KBU.bigWig	primary cell	Homo sapiens	1		ENCFF012EYH, ENCFF579QQP, ENCFF792JAG	849192116	ENCODE Processing Pipeline	c11f0b4cddf1f59262bbb7e33fc86bf4	GRCh38	released	s3://encode-public/2018/02/01/ed1b0fc6-9b17-48e6-af42-af0d00951548/ENCFF978KBU.bigWig
ENCFF516LYV	bigWig	signal p-value	ENCSR011QFP	ChIP-seq	CL:0001059	common myeloid progenitor, CD34-positive	H3K27me3	https://www.encodeproject.org/files/ENCFF516LYV/@@download/ENCFF516LYV.bigWig	primary cell	Homo sapiens	1		ENCFF729OAL, ENCFF732MKG	266535908	ENCODE Processing Pipeline	9a38c7a7257c278c2fd43365a77011b3	GRCh38	released	s3://encode-public/2018/02/01/8337f377-2a0d-401f-8927-ff91a354ae39/ENCFF516LYV.bigWig
ENCFF487KWW	bigWig	signal p-value	ENCSR498PMM	ChIP-seq	CL:1001606	foreskin keratinocyte	H3K9me3	https://www.encodeproject.org/files/ENCFF487KWW/@@download/ENCFF487KWW.bigWig	primary cell	Homo sapiens	1		ENCFF366PCV, ENCFF772IWY	782171828	ENCODE Processing Pipeline	53e72d1c14c9f680eb35ab109b8933e6	GRCh38	released	s3://encode-public/2017/11/28/556e0d24-d979-4604-8abc-5f4566e6ea49/ENCFF487KWW.bigWig
ENCFF414ICR	bigWig	signal p-value	ENCSR172FMH	ChIP-seq	CL:1001606	foreskin keratinocyte	H3K4me3	https://www.encodeproject.org/files/ENCFF414ICR/@@download/ENCFF414ICR.bigWig	primary cell	Homo sapiens	1		ENCFF772IWY, ENCFF867ALB	602360521	ENCODE Processing Pipeline	fd1f926573eb9232da289d0a5d0916f3	GRCh38	released	s3://encode-public/2017/11/28/cf2a7479-62b8-4551-b33e-7e2a08a786e9/ENCFF414ICR.bigWig
ENCFF505NKU	bigWig	signal p-value	ENCSR787WLV	ChIP-seq	CL:0000624	CD4-positive, alpha-beta T cell	H3K9me3	https://www.encodeproject.org/files/ENCFF505NKU/@@download/ENCFF505NKU.bigWig	primary cell	Homo sapiens	1		ENCFF170NIZ, ENCFF877MMM	570292769	ENCODE Processing Pipeline	412b66280eeb7eeab65d83586841450a	GRCh38	released	s3://encode-public/2017/03/23/eaa1161a-a5f1-4156-bc91-b15ad30b0944/ENCFF505NKU.bigWig
ENCFF427KNC	bigWig	signal p-value	ENCSR000DPK	ChIP-seq	EFO:0006270	AG04450	H3K27me3	https://www.encodeproject.org/files/ENCFF427KNC/@@download/ENCFF427KNC.bigWig	cell line	Homo sapiens	1		ENCFF732CPP, ENCFF854DNJ	389537326	ENCODE Processing Pipeline	58bcf0c906c08873f3ac483f5c2f3138	GRCh38	released	s3://encode-public/2017/04/19/4dc1bee4-0035-426a-ab31-92de2cb631d9/ENCFF427KNC.bigWig
ENCFF035YZW	bigWig	signal p-value	ENCSR000DUJ	ChIP-seq	CL:1001608	foreskin fibroblast	H3K4me3	https://www.encodeproject.org/files/ENCFF035YZW/@@download/ENCFF035YZW.bigWig	primary cell	Homo sapiens	1		ENCFF023FMY, ENCFF342YSK	274925322	ENCODE Processing Pipeline	1d63f72cb62cc8b6c6b8ab0eeec65899	GRCh38	released	s3://encode-public/2017/04/05/c1dc36d2-9d74-43cf-a743-007d8466f820/ENCFF035YZW.bigWig
ENCFF448DUT	bigWig	signal p-value	ENCSR350JZR	ChIP-seq	CL:2000045	foreskin melanocyte	H3K4me3	https://www.encodeproject.org/files/ENCFF448DUT/@@download/ENCFF448DUT.bigWig	primary cell	Homo sapiens	1		ENCFF725GON, ENCFF887XWW	453057199	ENCODE Processing Pipeline	cfa41e65041ad998eb62699f12686023	GRCh38	released	s3://encode-public/2017/11/28/f646fead-52f6-4a10-a120-a5843c8a8b98/ENCFF448DUT.bigWig
ENCFF462PAO	bigWig	signal p-value	ENCSR890QGK	ChIP-seq	CL:0000236	B cell	H3K9me3	https://www.encodeproject.org/files/ENCFF462PAO/@@download/ENCFF462PAO.bigWig	primary cell	Homo sapiens	1		ENCFF373SDS, ENCFF840DAD	625531203	ENCODE Processing Pipeline	1e2b360a5dbe65d5b1bd832a0529ae1d	GRCh38	released	s3://encode-public/2017/03/23/60c48f86-ab49-4081-a67b-273ed22d0876/ENCFF462PAO.bigWig
ENCFF341RVR	bigWig	signal p-value	ENCSR000DQA	ChIP-seq	CL:0002547	fibroblast of the aortic adventitia	H3K4me3	https://www.encodeproject.org/files/ENCFF341RVR/@@download/ENCFF341RVR.bigWig	primary cell	Homo sapiens	1		ENCFF436GDS, ENCFF875SDR	433873416	ENCODE Processing Pipeline	294ddf96737d9c3c8c0b3087c209141a	GRCh38	released	s3://encode-public/2016/08/23/db1b3d3d-4512-4322-8f85-f4aada3b0e37/ENCFF341RVR.bigWig
ENCFF974HCD	bigWig	signal p-value	ENCSR939UQD	ChIP-seq	CL:0000236	B cell	H3K4me3	https://www.encodeproject.org/files/ENCFF974HCD/@@download/ENCFF974HCD.bigWig	primary cell	Homo sapiens	1		ENCFF373SDS, ENCFF806LRQ	594042716	ENCODE Processing Pipeline	87c6e10688cb29dde1699bfc2ae0f313	GRCh38	released	s3://encode-public/2017/03/21/2cdba9cc-c0a4-4993-93fa-88e3a29c3543/ENCFF974HCD.bigWig
ENCFF718OSV	bigWig	signal p-value	ENCSR666TFS	ChIP-seq	CL:1001606	foreskin keratinocyte	H3K27ac	https://www.encodeproject.org/files/ENCFF718OSV/@@download/ENCFF718OSV.bigWig	primary cell	Homo sapiens	1		ENCFF166BMF, ENCFF772IWY	742625434	ENCODE Processing Pipeline	93cf7d8d75b05b383a087acde9ecffbf	GRCh38	released	s3://encode-public/2017/11/28/2fffab34-8f1d-4a05-900f-03d23d7ce9e8/ENCFF718OSV.bigWig
ENCFF615LWN	bigWig	signal p-value	ENCSR815PSO	ChIP-seq	CL:0000625	CD8-positive, alpha-beta T cell	H3K9me3	https://www.encodeproject.org/files/ENCFF615LWN/@@download/ENCFF615LWN.bigWig	primary cell	Homo sapiens	1		ENCFF347ZZQ, ENCFF973GII	551154268	ENCODE Processing Pipeline	06cc5254a8e4ceb7c29bd1d58ffced78	GRCh38	released	s3://encode-public/2017/11/28/a73a2960-c582-4980-88fd-e02bc517b522/ENCFF615LWN.bigWig
ENCFF754KDX	bigWig	signal p-value	ENCSR418JIS	ChIP-seq	UBERON:0002305	layer of hippocampus	H3K4me3	https://www.encodeproject.org/files/ENCFF754KDX/@@download/ENCFF754KDX.bigWig	tissue	Homo sapiens	1		ENCFF828ERQ, ENCFF855VQK	672547200	ENCODE Processing Pipeline	1b5535b06e94ec79dd48503e7ad1f507	GRCh38	released	s3://encode-public/2017/11/06/a52f6b8b-9695-4b75-9fa6-05ccd5d1a83c/ENCFF754KDX.bigWig
ENCFF710UFE	bigWig	signal p-value	ENCSR505JQC	ChIP-seq	EFO:0007105	iPS-18a	H3K4me3	https://www.encodeproject.org/files/ENCFF710UFE/@@download/ENCFF710UFE.bigWig	cell line	Homo sapiens	1		ENCFF076BMA, ENCFF984QHD	566429568	ENCODE Processing Pipeline	d1cf78208f82b775e0cb13ebb9b4b3db	GRCh38	released	s3://encode-public/2017/03/21/6a263ba1-9145-409c-946f-0d19ea814776/ENCFF710UFE.bigWig
ENCFF019HTA	bigWig	signal p-value	ENCSR437MHW	ChIP-seq	CL:0000775	neutrophil	H3K9me3	https://www.encodeproject.org/files/ENCFF019HTA/@@download/ENCFF019HTA.bigWig	primary cell	Homo sapiens	1		ENCFF129BSE, ENCFF870ZOS	507061630	ENCODE Processing Pipeline	aded96e86046e7f4cad053fae4325c4d	GRCh38	released	s3://encode-public/2017/03/29/60843d4e-4bcc-4d6b-bf95-9cc95aa4fb97/ENCFF019HTA.bigWig
ENCFF527ETV	bigWig	signal p-value	ENCSR694LBI	ChIP-seq	CL:0000047	neural stem progenitor cell	H3K27me3	https://www.encodeproject.org/files/ENCFF527ETV/@@download/ENCFF527ETV.bigWig	in vitro differentiated cells	Homo sapiens	1		ENCFF241VUX, ENCFF341BPJ, ENCFF781FVD	1562180204	ENCODE Processing Pipeline	e43dfdbff28f6f943370c5788b8a7ad4	GRCh38	released	s3://encode-public/2017/02/15/5fd3af13-fa69-413e-a8e5-0cf8526b9f33/ENCFF527ETV.bigWig
ENCFF619USE	bigWig	signal p-value	ENCSR405FZE	ChIP-seq	UBERON:0000320	duodenal mucosa	H3K27ac	https://www.encodeproject.org/files/ENCFF619USE/@@download/ENCFF619USE.bigWig	tissue	Homo sapiens	1		ENCFF047YNV, ENCFF888KJA	576467861	ENCODE Processing Pipeline	6e9fb55c4607d0b19b5d58efe4eacca9	GRCh38	released	s3://encode-public/2018/01/19/f6f71365-cd3b-4748-98a0-2735895ec9be/ENCFF619USE.bigWig
ENCFF569BZU	bigWig	signal p-value	ENCSR201OSX	ChIP-seq	UBERON:0011907	gastrocnemius medialis	H3K27me3	https://www.encodeproject.org/files/ENCFF569BZU/@@download/ENCFF569BZU.bigWig	tissue	Homo sapiens	1		ENCFF633HJH, ENCFF736RVR	1116453039	ENCODE Processing Pipeline	cad34452a49ff61b25f5cfacbd3eb4bd	GRCh38	released	s3://encode-public/2017/04/07/3d861821-2d6c-4a04-a956-a972bf516ee2/ENCFF569BZU.bigWig
ENCFF320NPG	bigWig	signal p-value	ENCSR206JRX	ChIP-seq	CL:2000001	peripheral blood mononuclear cell	H3K4me3	https://www.encodeproject.org/files/ENCFF320NPG/@@download/ENCFF320NPG.bigWig	primary cell	Homo sapiens	1		ENCFF230HPG, ENCFF572MZP	531583297	ENCODE Processing Pipeline	a44712d48408e3af3001b558739dce37	GRCh38	released	s3://encode-public/2017/11/28/ba0fa88b-66bb-40a7-8d0c-48ade9777cd3/ENCFF320NPG.bigWig
ENCFF594UEH	bigWig	signal p-value	ENCSR000EXU	ChIP-seq	CL:0000842	mononuclear cell	H3K9me3	https://www.encodeproject.org/files/ENCFF594UEH/@@download/ENCFF594UEH.bigWig	primary cell	Homo sapiens	1		ENCFF481ACX, ENCFF738UVB	655424570	ENCODE Processing Pipeline	287c18a8bbce9ddfc932aeffce413196	GRCh38	released	s3://encode-public/2016/11/19/3ef9766b-2d4c-4b79-a7a8-7c3fb8863893/ENCFF594UEH.bigWig
ENCFF320DHO	bigWig	signal p-value	ENCSR956UFV	ChIP-seq	UBERON:0000992	ovary	H3K9me3	https://www.encodeproject.org/files/ENCFF320DHO/@@download/ENCFF320DHO.bigWig	tissue	Homo sapiens	1		ENCFF036SOR, ENCFF791PRR	646120816	ENCODE Processing Pipeline	98a79b7b35b02be5c02204ab490e60d1	GRCh38	released	s3://encode-public/2017/03/21/d3d2d99a-c3ca-4366-a13d-cdf7bc9ea562/ENCFF320DHO.bigWig
ENCFF450ZHL	bigWig	signal p-value	ENCSR355GNZ	ChIP-seq	UBERON:0001621	coronary artery	H3K27ac	https://www.encodeproject.org/files/ENCFF450ZHL/@@download/ENCFF450ZHL.bigWig	tissue	Homo sapiens	1		ENCFF194ETR, ENCFF669QIE	958883473	ENCODE Processing Pipeline	9f6bb9854a9df5f1892261bdddff1890	GRCh38	released	s3://encode-public/2019/09/03/f18c151e-125e-47fe-9b68-6da1bfc5ced3/ENCFF450ZHL.bigWig
ENCFF509JIJ	bigWig	signal p-value	ENCSR000DTT	ChIP-seq	CL:0002252	epithelial cell of esophagus	H3K4me3	https://www.encodeproject.org/files/ENCFF509JIJ/@@download/ENCFF509JIJ.bigWig	primary cell	Homo sapiens	1		ENCFF255XVF, ENCFF775VRN	232313411	ENCODE Processing Pipeline	900f8ac0a8d693d879af21e8473e5b43	GRCh38	released	s3://encode-public/2016/08/23/86772e1f-c1b5-43b4-89c8-aa5fbd4fa352/ENCFF509JIJ.bigWig
ENCFF997NSV	bigWig	signal p-value	ENCSR667SCY	ChIP-seq	UBERON:0001211	Peyer's patch	H3K9me3	https://www.encodeproject.org/files/ENCFF997NSV/@@download/ENCFF997NSV.bigWig	tissue	Homo sapiens	1		ENCFF116UUY, ENCFF982TWX	1382213163	ENCODE Processing Pipeline	629f087d23ddedcb3c004ce65296d611	GRCh38	released	s3://encode-public/2019/09/07/ba38c012-aace-48ac-ae13-9181d75d94f6/ENCFF997NSV.bigWig
ENCFF151KSW	bigWig	signal p-value	ENCSR796CSH	ChIP-seq	CL:0000625	CD8-positive, alpha-beta T cell	H3K4me3	https://www.encodeproject.org/files/ENCFF151KSW/@@download/ENCFF151KSW.bigWig	primary cell	Homo sapiens	1		ENCFF470ZIH, ENCFF534JYG	661728940	ENCODE Processing Pipeline	5ee3134b87d481ddf3fc389d1602b6a7	GRCh38	released	s3://encode-public/2017/03/23/7057cdf5-71d4-4e81-9db0-9d7609afe1d7/ENCFF151KSW.bigWig
ENCFF530CVB	bigWig	signal p-value	ENCSR895IWH	ChIP-seq	EFO:0007076	ES-I3	H3K9me3	https://www.encodeproject.org/files/ENCFF530CVB/@@download/ENCFF530CVB.bigWig	cell line	Homo sapiens	1		ENCFF230RWQ, ENCFF700DRM	410026844	ENCODE Processing Pipeline	0807f7b1f6515708ec901ae9355ba837	GRCh38	released	s3://encode-public/2017/10/27/1a8460f0-dc98-4938-abcd-98f57e2d09bc/ENCFF530CVB.bigWig
ENCFF886BXX	bigWig	signal p-value	ENCSR826MTK	ChIP-seq	UBERON:0002106	spleen	H3K27me3	https://www.encodeproject.org/files/ENCFF886BXX/@@download/ENCFF886BXX.bigWig	tissue	Homo sapiens	1		ENCFF078AVO, ENCFF435JNA, ENCFF581DMY	1537423339	ENCODE Processing Pipeline	117ac2e8b4ebaaf9f1b431620538ab4b	GRCh38	released	s3://encode-public/2019/09/07/61cf7b10-4635-46db-892e-87250133375e/ENCFF886BXX.bigWig
ENCFF175WDH	bigWig	signal p-value	ENCSR403KAA	ChIP-seq	NTR:0003079	fibroblast of breast	H3K4me3	https://www.encodeproject.org/files/ENCFF175WDH/@@download/ENCFF175WDH.bigWig	primary cell	Homo sapiens	1		ENCFF353QZC, ENCFF910VEW	426473658	ENCODE Processing Pipeline	d03509a60481faa9ff51db7e9211022f	GRCh38	released	s3://encode-public/2017/11/28/1b6bbeb8-8f58-4a63-b975-019dfe95bb4e/ENCFF175WDH.bigWig
ENCFF138QGB	bigWig	signal p-value	ENCSR079ZQI	ChIP-seq	CL:1001608	foreskin fibroblast	H3K4me3	https://www.encodeproject.org/files/ENCFF138QGB/@@download/ENCFF138QGB.bigWig	primary cell	Homo sapiens	1		ENCFF782IOW, ENCFF955FBX	922529933	ENCODE Processing Pipeline	38bc202573c3d2cbcd6cbc7b2be586d4	GRCh38	released	s3://encode-public/2017/11/28/fbfbe16c-db94-4c6f-9707-b264049262f1/ENCFF138QGB.bigWig
ENCFF698JRM	bigWig	signal p-value	ENCSR316MNI	ChIP-seq	EFO:0007089	HUES64	H3K9me3	https://www.encodeproject.org/files/ENCFF698JRM/@@download/ENCFF698JRM.bigWig	cell line	Homo sapiens	1		ENCFF395YMW, ENCFF622KHO, ENCFF755OJB	727010445	ENCODE Processing Pipeline	11bc5727905e689d3fe1a278947dd8ea	GRCh38	released	s3://encode-public/2017/01/31/931acafb-494b-4fc6-aa06-1a7b5f4be446/ENCFF698JRM.bigWig
ENCFF117MFS	bigWig	signal p-value	ENCSR693VHX	ChIP-seq	CL:2000045	foreskin melanocyte	H3K27ac	https://www.encodeproject.org/files/ENCFF117MFS/@@download/ENCFF117MFS.bigWig	primary cell	Homo sapiens	1		ENCFF449ZJA, ENCFF725GON	439973468	ENCODE Processing Pipeline	f24de23c8103fe4eaf1c8d24e06c35a3	GRCh38	released	s3://encode-public/2017/11/28/ed03d394-3b45-4d01-bac6-3c240aba9810/ENCFF117MFS.bigWig
ENCFF826SNE	bigWig	signal p-value	ENCSR000DSR	ChIP-seq	EFO:0005904	H7	H3K4me3	https://www.encodeproject.org/files/ENCFF826SNE/@@download/ENCFF826SNE.bigWig	cell line	Homo sapiens	1		ENCFF043XTH, ENCFF223IFL	250913864	ENCODE Processing Pipeline	c61aa5c45d83254ddb47af8a49acb816	GRCh38	released	s3://encode-public/2016/11/13/7cbbf4fa-b95d-40c2-9362-e36672250a66/ENCFF826SNE.bigWig
ENCFF819HMS	bigWig	signal p-value	ENCSR489TBW	ChIP-seq	CL:2000001	peripheral blood mononuclear cell	H3K9me3	https://www.encodeproject.org/files/ENCFF819HMS/@@download/ENCFF819HMS.bigWig	primary cell	Homo sapiens	1		ENCFF320ZIS, ENCFF564WVW	621986119	ENCODE Processing Pipeline	15c8e1002ca8e08a7e48015226c7b654	GRCh38	released	s3://encode-public/2017/11/28/dfc7eafa-1020-4912-a393-44ffb6b1bf6d/ENCFF819HMS.bigWig
ENCFF484ACP	bigWig	signal p-value	ENCSR080XUB	ChIP-seq	CL:0001054	CD14-positive monocyte	H3K27me3	https://www.encodeproject.org/files/ENCFF484ACP/@@download/ENCFF484ACP.bigWig	primary cell	Homo sapiens	1		ENCFF145UVW, ENCFF945TJC	435279059	ENCODE Processing Pipeline	264b1346f4296ea1540bae612c81f251	GRCh38	released	s3://encode-public/2017/03/23/2182f22f-b369-4530-9045-bd81e3d30031/ENCFF484ACP.bigWig
ENCFF941NXO	bigWig	signal p-value	ENCSR581UGC	ChIP-seq	UBERON:0000016	endocrine pancreas	H3K27me3	https://www.encodeproject.org/files/ENCFF941NXO/@@download/ENCFF941NXO.bigWig	tissue	Homo sapiens	1		ENCFF217AWR, ENCFF581HYQ	202097435	ENCODE Processing Pipeline	b3b25e9b6f910c7f4f2bf0bc799b1798	GRCh38	released	s3://encode-public/2018/01/22/0d6b85de-e1cc-4660-ab48-4fa7d76cd995/ENCFF941NXO.bigWig
ENCFF307FFR	bigWig	signal p-value	ENCSR431UUY	ChIP-seq	EFO:0001196	IMR-90	H3K27me3	https://www.encodeproject.org/files/ENCFF307FFR/@@download/ENCFF307FFR.bigWig	cell line	Homo sapiens	1		ENCFF530HCQ, ENCFF825OWT, ENCFF841PLU	445846248	ENCODE Processing Pipeline	5d057a30f11ea54bf67b990e819278c4	GRCh38	released	s3://encode-public/2017/03/26/4df51d50-aa12-44bf-81bd-635780d4ce39/ENCFF307FFR.bigWig
ENCFF093WZM	bigWig	signal p-value	ENCSR230KKL	ChIP-seq	CL:2000045	foreskin melanocyte	H3K27me3	https://www.encodeproject.org/files/ENCFF093WZM/@@download/ENCFF093WZM.bigWig	primary cell	Homo sapiens	1		ENCFF749POO, ENCFF939GYM	1005144367	ENCODE Processing Pipeline	3d871c4b518513b8acba01d62da91a54	GRCh38	released	s3://encode-public/2017/11/28/874093ba-b414-4c45-b616-30ad6f258752/ENCFF093WZM.bigWig
ENCFF181TIV	bigWig	signal p-value	ENCSR359JHU	ChIP-seq	NTR:0001407	germinal matrix	H3K9me3	https://www.encodeproject.org/files/ENCFF181TIV/@@download/ENCFF181TIV.bigWig	tissue	Homo sapiens	1		ENCFF435GZJ, ENCFF692VBT	541678956	ENCODE Processing Pipeline	b416ce7c6febd32b69c05caed09591b7	GRCh38	released	s3://encode-public/2017/11/28/2ddb439f-830c-4755-8b91-62da71748381/ENCFF181TIV.bigWig
ENCFF696JUT	bigWig	signal p-value	ENCSR043SBG	ChIP-seq	CL:0000624	CD4-positive, alpha-beta T cell	H3K27me3	https://www.encodeproject.org/files/ENCFF696JUT/@@download/ENCFF696JUT.bigWig	primary cell	Homo sapiens	1		ENCFF516TWC, ENCFF971YVS	560423086	ENCODE Processing Pipeline	8b9e6a0c35f2c170ee11cbfbf17f74e8	GRCh38	released	s3://encode-public/2017/04/07/c7259ac4-5e1c-47d4-9af4-17e0b2f2650c/ENCFF696JUT.bigWig
ENCFF037PZN	bigWig	signal p-value	ENCSR792VLP	ChIP-seq	UBERON:0001157	transverse colon	H3K27ac	https://www.encodeproject.org/files/ENCFF037PZN/@@download/ENCFF037PZN.bigWig	tissue	Homo sapiens	1		ENCFF509UCY, ENCFF851TRU	1267156005	ENCODE Processing Pipeline	fb406cbb8478dbd5b1a777b1bd36a3f7	GRCh38	archived	s3://encode-public/2018/12/07/ba6042ae-8ba1-4fa3-bc4c-874a2f1c7d5d/ENCFF037PZN.bigWig
ENCFF413RUT	bigWig	signal p-value	ENCSR792VLP	ChIP-seq	UBERON:0001157	transverse colon	H3K27ac	https://www.encodeproject.org/files/ENCFF413RUT/@@download/ENCFF413RUT.bigWig	tissue	Homo sapiens	1		ENCFF509UCY, ENCFF838GQE, ENCFF851TRU	1728496454	ENCODE Processing Pipeline	03580a2f084906ebb1ee5a1675233f96	GRCh38	released	s3://encode-public/2019/09/07/47bf324a-6378-4a18-bd26-ed222fb0783f/ENCFF413RUT.bigWig
ENCFF946ABB	bigWig	signal p-value	ENCSR328CWP	ChIP-seq	UBERON:0012489	muscle layer of colon	H3K9me3	https://www.encodeproject.org/files/ENCFF946ABB/@@download/ENCFF946ABB.bigWig	tissue	Homo sapiens	1		ENCFF680DIJ, ENCFF728TUE	900934758	ENCODE Processing Pipeline	47c4c0cd2e5b141d2e7076c5e5a81866	GRCh38	released	s3://encode-public/2018/01/24/f331e238-8c71-425a-9176-238407d1aedb/ENCFF946ABB.bigWig
ENCFF996DCF	bigWig	signal p-value	ENCSR917QEH	ChIP-seq	CL:1001608	foreskin fibroblast	H3K27ac	https://www.encodeproject.org/files/ENCFF996DCF/@@download/ENCFF996DCF.bigWig	primary cell	Homo sapiens	1		ENCFF717BLF, ENCFF745HXH	383150964	ENCODE Processing Pipeline	a0a58f887ef697f337927496db68b850	GRCh38	released	s3://encode-public/2018/01/23/2ab8e536-1a4a-49f7-8e3f-92b71d6fcc43/ENCFF996DCF.bigWig
ENCFF588QAP	bigWig	signal p-value	ENCSR344VNY	ChIP-seq	UBERON:0001134	skeletal muscle tissue	H3K27me3	https://www.encodeproject.org/files/ENCFF588QAP/@@download/ENCFF588QAP.bigWig	tissue	Homo sapiens	1		ENCFF032BQV, ENCFF125FRB	583265720	ENCODE Processing Pipeline	a844c029c2a3486b1f83cf5c5e633c32	GRCh38	released	s3://encode-public/2018/01/23/4cc3f3f2-4756-4db2-8255-d868a0ca6fbb/ENCFF588QAP.bigWig
ENCFF109EWL	bigWig	signal p-value	ENCSR429YAE	ChIP-seq	EFO:0007105	iPS-18a	H3K27ac	https://www.encodeproject.org/files/ENCFF109EWL/@@download/ENCFF109EWL.bigWig	cell line	Homo sapiens	1		ENCFF124TRP, ENCFF984QHD	600574611	ENCODE Processing Pipeline	ed11194642ce5d740f5ec0e81a830f55	GRCh38	released	s3://encode-public/2017/03/21/57fd2da7-b437-48aa-9e93-1cad5c511c02/ENCFF109EWL.bigWig
ENCFF984KYN	bigWig	signal p-value	ENCSR822ZIG	ChIP-seq	CL:1001608	foreskin fibroblast	H3K27ac	https://www.encodeproject.org/files/ENCFF984KYN/@@download/ENCFF984KYN.bigWig	primary cell	Homo sapiens	1		ENCFF796RSP, ENCFF826JLM	711466845	ENCODE Processing Pipeline	2c75825dd1ce759309adca2e5d0594dd	GRCh38	released	s3://encode-public/2017/11/28/588713e9-423e-42d5-b965-7543c9ce275d/ENCFF984KYN.bigWig
ENCFF204KJN	bigWig	signal p-value	ENCSR000ARA	ChIP-seq	EFO:0007074	DND-41	H3K4me3	https://www.encodeproject.org/files/ENCFF204KJN/@@download/ENCFF204KJN.bigWig	cell line	Homo sapiens	1		ENCFF520YRJ, ENCFF531LXG, ENCFF728FRM	673678695	ENCODE Processing Pipeline	c36abe1cd0f294c524a1c93961f10d84	GRCh38	released	s3://encode-public/2016/08/23/22cf97e4-df0e-4784-b576-a793ce877d1e/ENCFF204KJN.bigWig
ENCFF074QWH	bigWig	signal p-value	ENCSR494OPF	ChIP-seq	UBERON:0001873	caudate nucleus	H3K27me3	https://www.encodeproject.org/files/ENCFF074QWH/@@download/ENCFF074QWH.bigWig	tissue	Homo sapiens	1		ENCFF057ZIZ, ENCFF319BGG	521404264	ENCODE Processing Pipeline	41f65fe055ecd3c031bbb95b96dd5c37	GRCh38	released	s3://encode-public/2017/11/08/ff27a103-cc9b-484a-a8d1-9b5d37416859/ENCFF074QWH.bigWig
ENCFF570JAO	bigWig	signal p-value	ENCSR305ISQ	ChIP-seq	UBERON:0003346	mucosa of rectum	H3K27ac	https://www.encodeproject.org/files/ENCFF570JAO/@@download/ENCFF570JAO.bigWig	tissue	Homo sapiens	1		ENCFF019SLT, ENCFF518OQG	442960200	ENCODE Processing Pipeline	517988dc7ba7ec1244a67f4475f9ece5	GRCh38	released	s3://encode-public/2018/01/22/04b393ea-0b4b-41bb-8952-7bb51bfad1a7/ENCFF570JAO.bigWig
ENCFF754SFP	bigWig	signal p-value	ENCSR273IYV	ChIP-seq	CL:0000223	endodermal cell	H3K27me3	https://www.encodeproject.org/files/ENCFF754SFP/@@download/ENCFF754SFP.bigWig	in vitro differentiated cells	Homo sapiens	1		ENCFF249NJY, ENCFF851TTA	502372840	ENCODE Processing Pipeline	27e2705ebae7992472915651963950e5	GRCh38	released	s3://encode-public/2017/02/18/8b25754f-ad64-4d81-8d1d-648c818ccb4e/ENCFF754SFP.bigWig
ENCFF566LHL	bigWig	signal p-value	ENCSR218HDF	ChIP-seq	CL:0000895	naive thymus-derived CD4-positive, alpha-beta T cell	H3K27me3	https://www.encodeproject.org/files/ENCFF566LHL/@@download/ENCFF566LHL.bigWig	primary cell	Homo sapiens	1		ENCFF034VOA, ENCFF737YRO	444231770	ENCODE Processing Pipeline	3d46dba6e6b7b970eb82c4bd72d0bbf3	GRCh38	released	s3://encode-public/2018/01/25/349a33db-7659-4a04-b660-302a1c0b5715/ENCFF566LHL.bigWig
ENCFF162VIG	bigWig	signal p-value	ENCSR447GWQ	ChIP-seq	UBERON:0000945	stomach	H3K9me3	https://www.encodeproject.org/files/ENCFF162VIG/@@download/ENCFF162VIG.bigWig	tissue	Homo sapiens	1		ENCFF081KPW, ENCFF904DBV	489308151	ENCODE Processing Pipeline	f419424795e463011828d25ba1bcab83	GRCh38	released	s3://encode-public/2017/03/21/0a1a52c2-6a25-464f-bfd8-f3736f061fbb/ENCFF162VIG.bigWig
ENCFF676ZEK	bigWig	signal p-value	ENCSR429EVA	ChIP-seq	UBERON:0001134	skeletal muscle tissue	H3K9me3	https://www.encodeproject.org/files/ENCFF676ZEK/@@download/ENCFF676ZEK.bigWig	tissue	Homo sapiens	1		ENCFF118AQB, ENCFF204OBO	471098457	ENCODE Processing Pipeline	2391d8ec0a975b94dd69e156f79a0f49	GRCh38	released	s3://encode-public/2018/01/23/1f49e690-92dd-44a8-868f-71fdcad86f2f/ENCFF676ZEK.bigWig
ENCFF181SON	bigWig	signal p-value	ENCSR270VNK	ChIP-seq	UBERON:0002108	small intestine	H3K9me3	https://www.encodeproject.org/files/ENCFF181SON/@@download/ENCFF181SON.bigWig	tissue	Homo sapiens	1		ENCFF180QGB, ENCFF181EGL	420476912	ENCODE Processing Pipeline	0c3ab5d41ba23ec83b37c0cbf2e1cb81	GRCh38	released	s3://encode-public/2017/04/15/1c509e4b-6ab9-41c1-9d0c-1e23f42dcc84/ENCFF181SON.bigWig
ENCFF327HXZ	bigWig	signal p-value	ENCSR937EVN	ChIP-seq	UBERON:0001159	sigmoid colon	H3K27ac	https://www.encodeproject.org/files/ENCFF327HXZ/@@download/ENCFF327HXZ.bigWig	tissue	Homo sapiens	1		ENCFF092THZ, ENCFF535IMT	1272300209	ENCODE Processing Pipeline	51dcdc6aed934e62afd9a9df9b8d4c2a	GRCh38	released	s3://encode-public/2019/07/24/a37f0328-5a2d-4ea1-a60c-22548b89f29a/ENCFF327HXZ.bigWig
ENCFF390FBW	bigWig	signal p-value	ENCSR000AMO	ChIP-seq	EFO:0001187	HepG2	H3K27ac	https://www.encodeproject.org/files/ENCFF390FBW/@@download/ENCFF390FBW.bigWig	cell line	Homo sapiens	1		ENCFF645CCA, ENCFF805KGN, ENCFF943MYJ	889080821	ENCODE Processing Pipeline	e3b3b85b894929c0871a86f891b2c17e	GRCh38	released	s3://encode-public/2017/02/14/2eb48076-5805-4bfc-8474-0b8ef15f229c/ENCFF390FBW.bigWig
ENCFF814AAQ	bigWig	signal p-value	ENCSR447OHF	ChIP-seq	UBERON:0003346	mucosa of rectum	H3K27ac	https://www.encodeproject.org/files/ENCFF814AAQ/@@download/ENCFF814AAQ.bigWig	tissue	Homo sapiens	1		ENCFF401AUV, ENCFF589NTV	534653220	ENCODE Processing Pipeline	16c455718a0f7863eea67e4747392397	GRCh38	released	s3://encode-public/2018/01/22/b5db7495-7070-4742-9bc0-2720ef6aeb07/ENCFF814AAQ.bigWig
ENCFF144WMN	bigWig	signal p-value	ENCSR358KID	ChIP-seq	UBERON:0001871	temporal lobe	H3K27me3	https://www.encodeproject.org/files/ENCFF144WMN/@@download/ENCFF144WMN.bigWig	tissue	Homo sapiens	1		ENCFF268LFU, ENCFF971CTG	625991847	ENCODE Processing Pipeline	f79f176c4592cdc97d63cef18de0638f	GRCh38	released	s3://encode-public/2017/11/06/16919d4c-259a-4e61-8708-3ee80fd5fdfd/ENCFF144WMN.bigWig
ENCFF223JEU	bigWig	signal p-value	ENCSR111KKC	ChIP-seq	UBERON:0002048	lung	H3K27me3	https://www.encodeproject.org/files/ENCFF223JEU/@@download/ENCFF223JEU.bigWig	tissue	Homo sapiens	1		ENCFF562SIS, ENCFF585KVQ	562165927	ENCODE Processing Pipeline	496301c5c76156ddf65af9bf85ec33c3	GRCh38	released	s3://encode-public/2018/02/01/f5af3553-45ef-44b3-b0b9-c53eedaf3e15/ENCFF223JEU.bigWig
ENCFF350BYI	bigWig	signal p-value	ENCSR458RRZ	ChIP-seq	UBERON:0002107	liver	H3K27ac	https://www.encodeproject.org/files/ENCFF350BYI/@@download/ENCFF350BYI.bigWig	tissue	Homo sapiens	1		ENCFF572NBX, ENCFF964MSO	476245787	ENCODE Processing Pipeline	b776b79ea1d532107ab704099c3e2b3f	GRCh38	released	s3://encode-public/2019/01/18/895941f7-f09d-411a-b3ce-8a2d719b4596/ENCFF350BYI.bigWig
ENCFF416WIU	bigWig	signal p-value	ENCSR761KZV	ChIP-seq	UBERON:0002113	kidney	H3K27me3	https://www.encodeproject.org/files/ENCFF416WIU/@@download/ENCFF416WIU.bigWig	tissue	Homo sapiens	1		ENCFF160OBG, ENCFF852VGX	336122046	ENCODE Processing Pipeline	5f3635cc05ff6d140e194e98c1f185a3	GRCh38	released	s3://encode-public/2017/03/22/c52a8587-3bdf-4a11-8089-d79dc04ec535/ENCFF416WIU.bigWig
ENCFF530NNI	bigWig	signal p-value	ENCSR352UID	ChIP-seq	EFO:0007108	iPS-20b	H3K27me3	https://www.encodeproject.org/files/ENCFF530NNI/@@download/ENCFF530NNI.bigWig	cell line	Homo sapiens	1		ENCFF080VLA, ENCFF256TIW, ENCFF289WQP	737571087	ENCODE Processing Pipeline	44770110d9b06a1d80f3dccacd1b51d8	GRCh38	released	s3://encode-public/2017/02/04/7334c0ff-eb8c-45e5-9448-8dfc067bd434/ENCFF530NNI.bigWig
ENCFF134LUG	bigWig	signal p-value	ENCSR000DTY	ChIP-seq	EFO:0002791	HeLa-S3	H3K27me3	https://www.encodeproject.org/files/ENCFF134LUG/@@download/ENCFF134LUG.bigWig	cell line	Homo sapiens	1		ENCFF883FFC, ENCFF928PZN	244949800	ENCODE Processing Pipeline	92bdcc0d2a0aaef89cffab41f42bc462	GRCh38	released	s3://encode-public/2016/11/13/503d4ace-54b5-46d7-8eca-0f8b9533521d/ENCFF134LUG.bigWig
ENCFF570EQI	bigWig	signal p-value	ENCSR000ARQ	ChIP-seq	CL:0002553	fibroblast of lung	H3K9me3	https://www.encodeproject.org/files/ENCFF570EQI/@@download/ENCFF570EQI.bigWig	primary cell	Homo sapiens	1		ENCFF306YKM, ENCFF386PAD, ENCFF681UKF	229230635	ENCODE Processing Pipeline	74010aed788df078e05489ac6c90aa95	GRCh38	released	s3://encode-public/2016/11/28/bb0edee1-d1e5-419c-9617-1e2e9c136fde/ENCFF570EQI.bigWig
ENCFF639BUQ	bigWig	signal p-value	ENCSR734ZTQ	ChIP-seq	UBERON:0001159	sigmoid colon	H3K27me3	https://www.encodeproject.org/files/ENCFF639BUQ/@@download/ENCFF639BUQ.bigWig	tissue	Homo sapiens	1		ENCFF246VDV, ENCFF567MTB	2301609648	ENCODE Processing Pipeline	cd9c1264b34d1ba8f5a3207d71813018	GRCh38	released	s3://encode-public/2019/09/03/4210cb39-96e1-4aa2-b759-d13008cac07b/ENCFF639BUQ.bigWig
ENCFF392RJT	bigWig	signal p-value	ENCSR000DWS	ChIP-seq	CL:1001608	foreskin fibroblast	H3K4me3	https://www.encodeproject.org/files/ENCFF392RJT/@@download/ENCFF392RJT.bigWig	primary cell	Homo sapiens	1		ENCFF153HAO, ENCFF700CVK	473934035	ENCODE Processing Pipeline	ea1b48dd4f6957660097f28480c6e5df	GRCh38	released	s3://encode-public/2016/08/23/a72917b0-f33d-44c0-bf10-76af110135ff/ENCFF392RJT.bigWig
ENCFF326FPS	bigWig	signal p-value	ENCSR330MAM	ChIP-seq	UBERON:0000945	stomach	H3K27me3	https://www.encodeproject.org/files/ENCFF326FPS/@@download/ENCFF326FPS.bigWig	tissue	Homo sapiens	1		ENCFF500NQH, ENCFF817BRE	1441320747	ENCODE Processing Pipeline	60066f4913e587438a7811e599ee94ac	GRCh38	released	s3://encode-public/2018/12/07/6d7abebc-e686-4f1d-85ad-c8e1de9e8b4f/ENCFF326FPS.bigWig
ENCFF125NQE	bigWig	signal p-value	ENCSR168WTY	ChIP-seq	UBERON:0012488	muscle layer of duodenum	H3K9me3	https://www.encodeproject.org/files/ENCFF125NQE/@@download/ENCFF125NQE.bigWig	tissue	Homo sapiens	1		ENCFF513NAW, ENCFF717JNI	409785795	ENCODE Processing Pipeline	68a2810ed151316623681f333a9f6fb2	GRCh38	released	s3://encode-public/2018/01/19/28ed9644-3c11-4ce7-9ec5-9c708376ba0e/ENCFF125NQE.bigWig
ENCFF404MTC	bigWig	signal p-value	ENCSR000AOQ	ChIP-seq	CL:0000127	astrocyte	H3K27ac	https://www.encodeproject.org/files/ENCFF404MTC/@@download/ENCFF404MTC.bigWig	primary cell	Homo sapiens	1		ENCFF084MDC, ENCFF216TIF, ENCFF639TYV	1167318075	ENCODE Processing Pipeline	3b4f25ac7fb571946e4d682fffd40e46	GRCh38	released	s3://encode-public/2017/04/07/d2bca33a-67aa-453b-9a4f-7315338f1e90/ENCFF404MTC.bigWig
ENCFF903MMV	bigWig	signal p-value	ENCSR389IVA	ChIP-seq	CL:2000001	peripheral blood mononuclear cell	H3K9me3	https://www.encodeproject.org/files/ENCFF903MMV/@@download/ENCFF903MMV.bigWig	primary cell	Homo sapiens	1		ENCFF038YVP, ENCFF720WOO	306611244	ENCODE Processing Pipeline	61d2bc170057cef185f617d1d92f4aab	GRCh38	released	s3://encode-public/2017/11/28/c7fa40a6-ac05-4693-b9b2-5be077288bdc/ENCFF903MMV.bigWig
ENCFF428VXB	bigWig	signal p-value	ENCSR000ARZ	ChIP-seq	EFO:0007074	DND-41	H3K9me3	https://www.encodeproject.org/files/ENCFF428VXB/@@download/ENCFF428VXB.bigWig	cell line	Homo sapiens	1		ENCFF520YRJ, ENCFF531LXG, ENCFF978CTG	702188934	ENCODE Processing Pipeline	1a5e80fce2f531fca834105be1139cae	GRCh38	released	s3://encode-public/2016/11/07/9e8a2680-3295-4192-946b-a0d1d682c86a/ENCFF428VXB.bigWig
ENCFF789NYM	bigWig	signal p-value	ENCSR734ESI	ChIP-seq	CL:0001059	common myeloid progenitor, CD34-positive	H3K9me3	https://www.encodeproject.org/files/ENCFF789NYM/@@download/ENCFF789NYM.bigWig	primary cell	Homo sapiens	1		ENCFF012EYH, ENCFF579QQP, ENCFF870OCM	916634070	ENCODE Processing Pipeline	17c6e37718c009d3f05727265a19deea	GRCh38	released	s3://encode-public/2018/02/01/de525f4d-3e0f-4446-8d91-865c7d98684a/ENCFF789NYM.bigWig
ENCFF121SSI	bigWig	signal p-value	ENCSR050LBS	ChIP-seq	UBERON:0008952	upper lobe of left lung	H3K27me3	https://www.encodeproject.org/files/ENCFF121SSI/@@download/ENCFF121SSI.bigWig	tissue	Homo sapiens	1		ENCFF028IGG, ENCFF291DIE	1362192764	ENCODE Processing Pipeline	0eabdc4557d6e8283035c7745f15bd9c	GRCh38	released	s3://encode-public/2019/09/07/da620a8e-033d-4366-bca7-b05cb9293bd0/ENCFF121SSI.bigWig
ENCFF530ULR	bigWig	signal p-value	ENCSR702RZM	ChIP-seq	CL:0000897	CD4-positive, alpha-beta memory T cell	H3K27me3	https://www.encodeproject.org/files/ENCFF530ULR/@@download/ENCFF530ULR.bigWig	primary cell	Homo sapiens	1		ENCFF152JEH, ENCFF443KDS, ENCFF807ZCI	962784677	ENCODE Processing Pipeline	e0bc491e9506280d8819ba7073234509	GRCh38	released	s3://encode-public/2018/01/27/59719a29-4a45-45ff-ac39-f34956c402aa/ENCFF530ULR.bigWig
ENCFF494OBF	bigWig	signal p-value	ENCSR311XVL	ChIP-seq	NTR:0003079	fibroblast of breast	H3K9me3	https://www.encodeproject.org/files/ENCFF494OBF/@@download/ENCFF494OBF.bigWig	primary cell	Homo sapiens	1		ENCFF387OMB, ENCFF647NFS	796481738	ENCODE Processing Pipeline	91e80437f6ffb13389274a07c411ff53	GRCh38	released	s3://encode-public/2017/11/28/5aeb799e-f657-4415-b33c-b34722db8d29/ENCFF494OBF.bigWig
ENCFF976XQP	bigWig	signal p-value	ENCSR333VFQ	ChIP-seq	CL:0000897	CD4-positive, alpha-beta memory T cell	H3K9me3	https://www.encodeproject.org/files/ENCFF976XQP/@@download/ENCFF976XQP.bigWig	primary cell	Homo sapiens	1		ENCFF136DYF, ENCFF807ZCI	578504729	ENCODE Processing Pipeline	14fe9dc57cd6a2dc5c86397ec00322e0	GRCh38	released	s3://encode-public/2018/01/26/83cd567d-a8d5-4b58-b76b-a6e6b34c1f20/ENCFF976XQP.bigWig
ENCFF010KYI	bigWig	signal p-value	ENCSR311OCP	ChIP-seq	CL:0001059	common myeloid progenitor, CD34-positive	H3K27me3	https://www.encodeproject.org/files/ENCFF010KYI/@@download/ENCFF010KYI.bigWig	primary cell	Homo sapiens	1		ENCFF128GDQ, ENCFF564LSD	413186839	ENCODE Processing Pipeline	a4519f92a2bba8fdd8093e70e64c2eb7	GRCh38	released	s3://encode-public/2018/02/02/f8e0da31-3e07-4b93-a0a0-2e55cf0f9b95/ENCFF010KYI.bigWig
ENCFF178AVN	bigWig	signal p-value	ENCSR442JTA	ChIP-seq	UBERON:0002084	heart left ventricle	H3K9me3	https://www.encodeproject.org/files/ENCFF178AVN/@@download/ENCFF178AVN.bigWig	tissue	Homo sapiens	1		ENCFF676AXV, ENCFF912ZKE	515208370	ENCODE Processing Pipeline	73319b73cbc533e15b08235c29a8431d	GRCh38	released	s3://encode-public/2017/03/21/9f0ecc30-ae8e-4976-8dac-8aff7327f0c4/ENCFF178AVN.bigWig
ENCFF600CXK	bigWig	signal p-value	ENCSR505OPZ	ChIP-seq	EFO:0007096	iPS DF 19.11	H3K27ac	https://www.encodeproject.org/files/ENCFF600CXK/@@download/ENCFF600CXK.bigWig	cell line	Homo sapiens	1		ENCFF363MTI, ENCFF456DFB	122598622	ENCODE Processing Pipeline	721653d9064a351c8319692c2617bf75	GRCh38	released	s3://encode-public/2017/02/15/a0c44210-8925-4d03-abb3-c40683be877e/ENCFF600CXK.bigWig
ENCFF752DSZ	bigWig	signal p-value	ENCSR690GLT	ChIP-seq	CL:0000221	ectodermal cell	H3K27me3	https://www.encodeproject.org/files/ENCFF752DSZ/@@download/ENCFF752DSZ.bigWig	in vitro differentiated cells	Homo sapiens	1		ENCFF050EJF, ENCFF761AOT	266508939	ENCODE Processing Pipeline	6f0f736a453229a2d890ee22e8760a40	GRCh38	released	s3://encode-public/2018/01/31/45f5e908-e33e-42fb-b8b6-ec2f369abe30/ENCFF752DSZ.bigWig
ENCFF810YRB	bigWig	signal p-value	ENCSR747HAM	ChIP-seq	CL:0000221	ectodermal cell	H3K27ac	https://www.encodeproject.org/files/ENCFF810YRB/@@download/ENCFF810YRB.bigWig	in vitro differentiated cells	Homo sapiens	1		ENCFF050EJF, ENCFF728FKI	342535519	ENCODE Processing Pipeline	62a1b2a97881c20341878407be66f977	GRCh38	released	s3://encode-public/2018/01/31/527d73a0-9d21-46f0-9af6-a1c4e9df0fb6/ENCFF810YRB.bigWig
ENCFF467XBM	bigWig	signal p-value	ENCSR939JZW	ChIP-seq	CL:0000623	natural killer cell	H3K27me3	https://www.encodeproject.org/files/ENCFF467XBM/@@download/ENCFF467XBM.bigWig	primary cell	Homo sapiens	1		ENCFF601DLY, ENCFF853ZML	537627437	ENCODE Processing Pipeline	9ebf26248ee69a69d0d48759b5caf0ea	GRCh38	released	s3://encode-public/2017/03/21/e024fb06-cf1e-41e8-ba3e-57c668aa5754/ENCFF467XBM.bigWig
ENCFF085SNP	bigWig	signal p-value	ENCSR340OPI	ChIP-seq	UBERON:0002108	small intestine	H3K27me3	https://www.encodeproject.org/files/ENCFF085SNP/@@download/ENCFF085SNP.bigWig	tissue	Homo sapiens	1		ENCFF034DXU, ENCFF816GHG	702380315	ENCODE Processing Pipeline	4c0a9e176ad9cef8f96f284cf988c320	GRCh38	released	s3://encode-public/2017/04/15/0eaa131e-2357-4ba4-a3b5-91c04e06a8bd/ENCFF085SNP.bigWig
ENCFF080RVX	bigWig	signal p-value	ENCSR103HMP	ChIP-seq	NTR:0000427	neurosphere	H3K4me3	https://www.encodeproject.org/files/ENCFF080RVX/@@download/ENCFF080RVX.bigWig	primary cell	Homo sapiens	1		ENCFF185LYU, ENCFF427OYR	797812560	ENCODE Processing Pipeline	ad4f6671b0c97e53da89ae96a285a2fb	GRCh38	released	s3://encode-public/2017/11/28/fbff8f44-a38e-4ed5-9ca0-7d860e191efb/ENCFF080RVX.bigWig
ENCFF918MXM	bigWig	signal p-value	ENCSR839ICQ	ChIP-seq	UBERON:0001987	placenta	H3K27me3	https://www.encodeproject.org/files/ENCFF918MXM/@@download/ENCFF918MXM.bigWig	tissue	Homo sapiens	1		ENCFF072XSV, ENCFF894XFV	388525775	ENCODE Processing Pipeline	e7feeffd2abf986454d64e6851ebd91b	GRCh38	released	s3://encode-public/2017/03/21/49b87ddf-490e-4efd-ac77-064e99a436cd/ENCFF918MXM.bigWig
ENCFF958PNM	bigWig	signal p-value	ENCSR000AMR	ChIP-seq	CL:0002553	fibroblast of lung	H3K27ac	https://www.encodeproject.org/files/ENCFF958PNM/@@download/ENCFF958PNM.bigWig	primary cell	Homo sapiens	1		ENCFF386PAD, ENCFF440FYI, ENCFF681UKF	208401215	ENCODE Processing Pipeline	ebea35abfd38427e32bf61f428a52b31	GRCh38	released	s3://encode-public/2017/02/07/cdacead3-f4ba-424c-8e82-d4de71da4441/ENCFF958PNM.bigWig
ENCFF151ILA	bigWig	signal p-value	ENCSR824PXG	ChIP-seq	CL:0000625	CD8-positive, alpha-beta T cell	H3K9me3	https://www.encodeproject.org/files/ENCFF151ILA/@@download/ENCFF151ILA.bigWig	primary cell	Homo sapiens	1		ENCFF534JYG, ENCFF953NDJ	627790459	ENCODE Processing Pipeline	93c28cc2f9d20bd348f21afeb8dd0bf1	GRCh38	released	s3://encode-public/2017/03/23/f11014b3-297b-4a06-8ac4-16a0c1ab3967/ENCFF151ILA.bigWig
ENCFF755XOK	bigWig	signal p-value	ENCSR768SPE	ChIP-seq	CL:0000236	B cell	H3K9me3	https://www.encodeproject.org/files/ENCFF755XOK/@@download/ENCFF755XOK.bigWig	primary cell	Homo sapiens	1		ENCFF373SDS, ENCFF869KEJ	411674521	ENCODE Processing Pipeline	0ed1b08e6d5eba49b6077790a3c12a07	GRCh38	released	s3://encode-public/2017/03/23/fb6a531c-fce6-4a05-9831-e50f252004b0/ENCFF755XOK.bigWig
ENCFF291HQC	bigWig	signal p-value	ENCSR775FTU	ChIP-seq	UBERON:0001774	muscle of trunk	H3K27ac	https://www.encodeproject.org/files/ENCFF291HQC/@@download/ENCFF291HQC.bigWig	tissue	Homo sapiens	1		ENCFF450SEM, ENCFF739WVP	480135045	ENCODE Processing Pipeline	4a028fbea9d4dd6f29b4c077f73bb5c8	GRCh38	released	s3://encode-public/2017/03/21/b94880d9-0410-4633-b3ee-f1bcd89ca9ec/ENCFF291HQC.bigWig
ENCFF339POO	bigWig	signal p-value	ENCSR997YTW	ChIP-seq	UBERON:0000955	brain	H3K27me3	https://www.encodeproject.org/files/ENCFF339POO/@@download/ENCFF339POO.bigWig	tissue	Homo sapiens	1		ENCFF258LZY, ENCFF767NUG, ENCFF804LDQ	532536291	ENCODE Processing Pipeline	128be44a90bf164d29ab00adcd3ea10f	GRCh38	released	s3://encode-public/2017/11/28/ee02a685-80dc-48ff-9840-daab450f6d6d/ENCFF339POO.bigWig
ENCFF069NMB	bigWig	signal p-value	ENCSR000DSJ	ChIP-seq	CL:0010021	cardiac myoblast	H3K27me3	https://www.encodeproject.org/files/ENCFF069NMB/@@download/ENCFF069NMB.bigWig	in vitro differentiated cells	Homo sapiens	1		ENCFF025ZMM, ENCFF331JTO	371417327	ENCODE Processing Pipeline	c395bd5b66ec910a6faa68b415b9c1eb	GRCh38	released	s3://encode-public/2016/11/13/94d66b7d-1fae-4921-b079-d9d89a88e03b/ENCFF069NMB.bigWig
ENCFF404SPA	bigWig	signal p-value	ENCSR000DUE	ChIP-seq	EFO:0001187	HepG2	H3K27me3	https://www.encodeproject.org/files/ENCFF404SPA/@@download/ENCFF404SPA.bigWig	cell line	Homo sapiens	1		ENCFF394DQA, ENCFF887ZEB	259829186	ENCODE Processing Pipeline	9f10c8851893519138f278bb99b53bb1	GRCh38	released	s3://encode-public/2016/11/13/243e6ef9-b1ca-4c2e-8b45-3ca8d66d3d3a/ENCFF404SPA.bigWig
ENCFF931YZF	bigWig	signal p-value	ENCSR104CCB	ChIP-seq	UBERON:0001159	sigmoid colon	H3K27me3	https://www.encodeproject.org/files/ENCFF931YZF/@@download/ENCFF931YZF.bigWig	tissue	Homo sapiens	1		ENCFF132NWA, ENCFF490ZHG	2085727673	ENCODE Processing Pipeline	6b624603e3fe85bc651eb08f24038bad	GRCh38	released	s3://encode-public/2019/09/07/11a7c176-cdde-4772-9155-17b232de33ed/ENCFF931YZF.bigWig
ENCFF364JXZ	bigWig	signal p-value	ENCSR214JUK	ChIP-seq	UBERON:0014455	subcutaneous abdominal adipose tissue	H3K27me3	https://www.encodeproject.org/files/ENCFF364JXZ/@@download/ENCFF364JXZ.bigWig	tissue	Homo sapiens	1		ENCFF110INE, ENCFF524DCO	614481540	ENCODE Processing Pipeline	6e825a9124fa9c8cd097a394b8d1f174	GRCh38	released	s3://encode-public/2018/01/24/8f964b3d-aa71-428a-9749-e7b4eb9c2ca2/ENCFF364JXZ.bigWig
ENCFF663FZI	bigWig	signal p-value	ENCSR000DQH	ChIP-seq	EFO:0002779	BJ	H3K4me3	https://www.encodeproject.org/files/ENCFF663FZI/@@download/ENCFF663FZI.bigWig	cell line	Homo sapiens	1		ENCFF311CVR, ENCFF517WZK	259326346	ENCODE Processing Pipeline	fb1ae5d3c23b9532cd13e74daf15c43d	GRCh38	released	s3://encode-public/2016/08/23/30c9e832-2fd2-4281-8103-79d32cd25fd2/ENCFF663FZI.bigWig
ENCFF013FBJ	bigWig	signal p-value	ENCSR336RLL	ChIP-seq	UBERON:0003346	mucosa of rectum	H3K27me3	https://www.encodeproject.org/files/ENCFF013FBJ/@@download/ENCFF013FBJ.bigWig	tissue	Homo sapiens	1		ENCFF052JMN, ENCFF401AUV	690435701	ENCODE Processing Pipeline	6f5917967f191871d99a50806c673a16	GRCh38	released	s3://encode-public/2018/01/22/ea1e719a-8b36-4d6f-ad97-6823fd5b8433/ENCFF013FBJ.bigWig
ENCFF521JHE	bigWig	signal p-value	ENCSR042RIW	ChIP-seq	UBERON:0001159	sigmoid colon	H3K27me3	https://www.encodeproject.org/files/ENCFF521JHE/@@download/ENCFF521JHE.bigWig	tissue	Homo sapiens	1		ENCFF124DET, ENCFF718BTS	381882344	ENCODE Processing Pipeline	147b006fe2da00fc971adb1fc141dbfe	GRCh38	released	s3://encode-public/2017/03/23/cc58fd68-304b-450e-a06a-06460d993295/ENCFF521JHE.bigWig
ENCFF226XKG	bigWig	signal p-value	ENCSR011MGQ	ChIP-seq	UBERON:0014455	subcutaneous abdominal adipose tissue	H3K27ac	https://www.encodeproject.org/files/ENCFF226XKG/@@download/ENCFF226XKG.bigWig	tissue	Homo sapiens	1		ENCFF371GDC, ENCFF976PAI	442170104	ENCODE Processing Pipeline	6dc06a52ee6755b58dbe8c4f5bff10d3	GRCh38	released	s3://encode-public/2018/01/24/8882bb38-a030-4be3-ac15-22d643278954/ENCFF226XKG.bigWig
ENCFF268XDZ	bigWig	signal p-value	ENCSR888WZL	ChIP-seq	EFO:0007096	iPS DF 19.11	H3K4me3	https://www.encodeproject.org/files/ENCFF268XDZ/@@download/ENCFF268XDZ.bigWig	cell line	Homo sapiens	1		ENCFF363MTI, ENCFF698OXG, ENCFF960NXR	381129857	ENCODE Processing Pipeline	f1e3bba75ac4f06ae5a023af10f270aa	GRCh38	released	s3://encode-public/2017/02/04/43ed9abb-3f20-427a-97d6-3211298db578/ENCFF268XDZ.bigWig
ENCFF672RQD	bigWig	signal p-value	ENCSR284EJR	ChIP-seq	UBERON:0018112	rectal smooth muscle tissue	H3K27me3	https://www.encodeproject.org/files/ENCFF672RQD/@@download/ENCFF672RQD.bigWig	tissue	Homo sapiens	1		ENCFF129HAS, ENCFF194OEH	480694508	ENCODE Processing Pipeline	2206f4899becc1fa0e291f2972726e74	GRCh38	released	s3://encode-public/2018/01/22/949e138d-eb45-4d21-85df-4d23b0ec0d24/ENCFF672RQD.bigWig
ENCFF981CYQ	bigWig	signal p-value	ENCSR608FDQ	ChIP-seq	UBERON:0002106	spleen	H3K27me3	https://www.encodeproject.org/files/ENCFF981CYQ/@@download/ENCFF981CYQ.bigWig	tissue	Homo sapiens	1		ENCFF259EKT, ENCFF558UBX	172581802	ENCODE Processing Pipeline	88895a2b957c74494690bcbb6fa090e5	GRCh38	released	s3://encode-public/2017/05/15/17bbad29-8acb-437d-9255-fc1a88edc0ef/ENCFF981CYQ.bigWig
ENCFF647IXQ	bigWig	signal p-value	ENCSR829NJE	ChIP-seq	UBERON:0000955	brain	H3K9me3	https://www.encodeproject.org/files/ENCFF647IXQ/@@download/ENCFF647IXQ.bigWig	tissue	Homo sapiens	1		ENCFF274UGH, ENCFF818YVY	331063918	ENCODE Processing Pipeline	c8149e1d3218c2a4c14ba660edcd11d5	GRCh38	released	s3://encode-public/2018/02/01/26b2867d-d748-4b82-8b44-f2406756d2a0/ENCFF647IXQ.bigWig
ENCFF453AFU	bigWig	signal p-value	ENCSR363SSI	ChIP-seq	UBERON:0014455	subcutaneous abdominal adipose tissue	H3K9me3	https://www.encodeproject.org/files/ENCFF453AFU/@@download/ENCFF453AFU.bigWig	tissue	Homo sapiens	1		ENCFF128ZWA, ENCFF288IRL	502194969	ENCODE Processing Pipeline	dfb525b3801e547096f44149369d737b	GRCh38	released	s3://encode-public/2018/01/24/ad8b3ebb-b0c3-4e86-ba85-e01440f08bf9/ENCFF453AFU.bigWig
ENCFF492DCJ	bigWig	signal p-value	ENCSR035QNZ	ChIP-seq	UBERON:0001264	pancreas	H3K9me3	https://www.encodeproject.org/files/ENCFF492DCJ/@@download/ENCFF492DCJ.bigWig	tissue	Homo sapiens	1		ENCFF506OJR, ENCFF912RCK	600103432	ENCODE Processing Pipeline	4318ab129e1b2661dfc8a669d0a53ece	GRCh38	released	s3://encode-public/2017/05/06/30fe634e-f466-4e9b-ad8a-5396727d0901/ENCFF492DCJ.bigWig
ENCFF584DZH	bigWig	signal p-value	ENCSR055ZZY	ChIP-seq	EFO:0001196	IMR-90	H3K9me3	https://www.encodeproject.org/files/ENCFF584DZH/@@download/ENCFF584DZH.bigWig	cell line	Homo sapiens	1		ENCFF530HCQ, ENCFF648MBH, ENCFF841PLU	359776564	ENCODE Processing Pipeline	089f63f1da3b009aa89767e4785bf378	GRCh38	released	s3://encode-public/2017/03/26/b17e05a6-bede-4656-8d18-c7edca56572d/ENCFF584DZH.bigWig
ENCFF572WCM	bigWig	signal p-value	ENCSR000DUO	ChIP-seq	EFO:0002793	HL-60	H3K4me3	https://www.encodeproject.org/files/ENCFF572WCM/@@download/ENCFF572WCM.bigWig	cell line	Homo sapiens	1		ENCFF337ZUN, ENCFF693QTE	216074689	ENCODE Processing Pipeline	c8bfa5e39b5f8d52a6a18937b31e61fb	GRCh38	released	s3://encode-public/2016/11/13/30c60593-e278-48f8-9ea0-6666a8068910/ENCFF572WCM.bigWig
ENCFF087TFR	bigWig	signal p-value	ENCSR082NQB	ChIP-seq	EFO:0001221	NCI-H929	H3K4me3	https://www.encodeproject.org/files/ENCFF087TFR/@@download/ENCFF087TFR.bigWig	cell line	Homo sapiens	1		ENCFF417RNS, ENCFF446RUP, ENCFF960WRQ	1924045176	ENCODE Processing Pipeline	946103906461792a890dcf2c8a2885d5	GRCh38	released	s3://encode-public/2016/10/17/7091c4d8-7a0f-494b-bfd2-a938c73560c8/ENCFF087TFR.bigWig
ENCFF164SJJ	bigWig	signal p-value	ENCSR941WHT	ChIP-seq	UBERON:0004222	stomach smooth muscle	H3K27me3	https://www.encodeproject.org/files/ENCFF164SJJ/@@download/ENCFF164SJJ.bigWig	tissue	Homo sapiens	1		ENCFF722BJU, ENCFF933BEX	507051760	ENCODE Processing Pipeline	359a3dd5a25d1eb876c24177282358b4	GRCh38	released	s3://encode-public/2018/01/19/c7e5c5a9-ad86-4232-9991-31e5ed4d18fb/ENCFF164SJJ.bigWig
ENCFF193KUK	bigWig	signal p-value	ENCSR714TJD	ChIP-seq	EFO:0002106	A673	H3K27ac	https://www.encodeproject.org/files/ENCFF193KUK/@@download/ENCFF193KUK.bigWig	cell line	Homo sapiens	1		ENCFF170UTG, ENCFF567KKK, ENCFF737FZT	1131122487	ENCODE Processing Pipeline	64eea3a5450f1ea54b1c419bd0f944d7	GRCh38	released	s3://encode-public/2017/01/28/49ad7d6e-eb82-400b-a8a6-f0109a7b51ab/ENCFF193KUK.bigWig
ENCFF749LPB	bigWig	signal p-value	ENCSR823BHO	ChIP-seq	CL:0000223	endodermal cell	H3K9me3	https://www.encodeproject.org/files/ENCFF749LPB/@@download/ENCFF749LPB.bigWig	in vitro differentiated cells	Homo sapiens	1		ENCFF184CLR, ENCFF542OVE	537792086	ENCODE Processing Pipeline	2d621ca5e62da72a9a81e5a2a5cc937c	GRCh38	released	s3://encode-public/2017/02/18/090ae359-f1df-4715-bb2d-aa5fb212adbb/ENCFF749LPB.bigWig
ENCFF274XBI	bigWig	signal p-value	ENCSR394DRL	ChIP-seq	UBERON:0008450	psoas muscle	H3K9me3	https://www.encodeproject.org/files/ENCFF274XBI/@@download/ENCFF274XBI.bigWig	tissue	Homo sapiens	1		ENCFF062DIE, ENCFF616JVU	834839224	ENCODE Processing Pipeline	e23d06a038276f0839c74139601935a3	GRCh38	released	s3://encode-public/2017/03/21/50d9a0de-694d-4d25-90af-685ef6306b18/ENCFF274XBI.bigWig
ENCFF138XCM	bigWig	signal p-value	ENCSR003WKF	ChIP-seq	UBERON:0004222	stomach smooth muscle	H3K9me3	https://www.encodeproject.org/files/ENCFF138XCM/@@download/ENCFF138XCM.bigWig	tissue	Homo sapiens	1		ENCFF022MJD, ENCFF722BJU	551558092	ENCODE Processing Pipeline	d60552ebec137de9868eb2699fb4d426	GRCh38	released	s3://encode-public/2018/01/19/d1c339a2-22dc-4206-b338-fe8393edf94b/ENCFF138XCM.bigWig
ENCFF837SUC	bigWig	signal p-value	ENCSR855JPU	ChIP-seq	UBERON:0002240	spinal cord	H3K27me3	https://www.encodeproject.org/files/ENCFF837SUC/@@download/ENCFF837SUC.bigWig	tissue	Homo sapiens	1		ENCFF129QUW, ENCFF879WYG	437147216	ENCODE Processing Pipeline	40ac6258406102e19652395c47c5aaa1	GRCh38	released	s3://encode-public/2017/03/21/fc76c883-c49f-4bc2-a660-e29764be64dd/ENCFF837SUC.bigWig
ENCFF736JHG	bigWig	signal p-value	ENCSR177CGN	ChIP-seq	UBERON:0004648	esophagus muscularis mucosa	H3K27me3	https://www.encodeproject.org/files/ENCFF736JHG/@@download/ENCFF736JHG.bigWig	tissue	Homo sapiens	1		ENCFF144FKQ, ENCFF349LVZ	1376025920	ENCODE Processing Pipeline	53613e8fa47bc20cf76649d49f29fcb2	GRCh38	released	s3://encode-public/2017/04/06/571c5e84-476c-4b6f-8aec-79552b335e38/ENCFF736JHG.bigWig
ENCFF955KYZ	bigWig	signal p-value	ENCSR109NBJ	ChIP-seq	UBERON:0001873	caudate nucleus	H3K9me3	https://www.encodeproject.org/files/ENCFF955KYZ/@@download/ENCFF955KYZ.bigWig	tissue	Homo sapiens	1		ENCFF057ZIZ, ENCFF086YSP	473874251	ENCODE Processing Pipeline	1dd1499137f46dc22a8e95f1c8f367e1	GRCh38	released	s3://encode-public/2017/11/06/c781d431-df4b-43d4-92bc-1d401ff3f80d/ENCFF955KYZ.bigWig
ENCFF387KDV	bigWig	signal p-value	ENCSR186OBR	ChIP-seq	EFO:0003042	H1	H3K27me3	https://www.encodeproject.org/files/ENCFF387KDV/@@download/ENCFF387KDV.bigWig	cell line	Homo sapiens	1		ENCFF236MNB, ENCFF572GEP, ENCFF748KOZ	298121899	ENCODE Processing Pipeline	5361690d11195eb2c3271ea6f54b01d5	GRCh38	released	s3://encode-public/2017/03/26/84f1ebc4-a35f-4db4-9b74-5322cbc59cd9/ENCFF387KDV.bigWig
ENCFF534EAO	bigWig	signal p-value	ENCSR904LIL	ChIP-seq	UBERON:0002107	liver	H3K27me3	https://www.encodeproject.org/files/ENCFF534EAO/@@download/ENCFF534EAO.bigWig	tissue	Homo sapiens	1		ENCFF193LYZ, ENCFF955NVU	521181886	ENCODE Processing Pipeline	6b620334e7333b16670298741e8f6457	GRCh38	released	s3://encode-public/2018/01/19/359b4fb4-70b3-4233-bb88-811cbf769c33/ENCFF534EAO.bigWig
ENCFF588YNH	bigWig	signal p-value	ENCSR432DPY	ChIP-seq	UBERON:0001150	body of pancreas	H3K27ac	https://www.encodeproject.org/files/ENCFF588YNH/@@download/ENCFF588YNH.bigWig	tissue	Homo sapiens	1		ENCFF814NJK, ENCFF992DZR	1293612109	ENCODE Processing Pipeline	f96e7b56ccbdd8af82d64b6b207589d3	GRCh38	released	s3://encode-public/2019/02/09/3069f34f-f7a8-41cb-8edd-500d89672f08/ENCFF588YNH.bigWig
ENCFF070ORW	bigWig	signal p-value	ENCSR204NFO	ChIP-seq	UBERON:0002048	lung	H3K27me3	https://www.encodeproject.org/files/ENCFF070ORW/@@download/ENCFF070ORW.bigWig	tissue	Homo sapiens	1		ENCFF048FDD, ENCFF859GMA	339132824	ENCODE Processing Pipeline	572d85f23cbaefca6035fbc6322987c8	GRCh38	released	s3://encode-public/2017/05/10/a3d38c2e-70c6-4961-a707-bcba5569a3c4/ENCFF070ORW.bigWig
ENCFF819LXH	bigWig	signal p-value	ENCSR196PGM	ChIP-seq	UBERON:0000947	aorta	H3K27me3	https://www.encodeproject.org/files/ENCFF819LXH/@@download/ENCFF819LXH.bigWig	tissue	Homo sapiens	1		ENCFF127BNG, ENCFF861FUK	333112162	ENCODE Processing Pipeline	3aa19e1fb7354e056e41e453a6ac306a	GRCh38	released	s3://encode-public/2017/05/06/5e8399e5-4032-40bc-9bd0-4c55bba5823b/ENCFF819LXH.bigWig
ENCFF608HUB	bigWig	signal p-value	ENCSR069KYE	ChIP-seq	UBERON:0002967	cingulate gyrus	H3K9me3	https://www.encodeproject.org/files/ENCFF608HUB/@@download/ENCFF608HUB.bigWig	tissue	Homo sapiens	1		ENCFF328IAC, ENCFF784FZO	568788163	ENCODE Processing Pipeline	b1e0324225c5d4eb457f05ad48429218	GRCh38	released	s3://encode-public/2017/11/06/b387b07f-03c5-4c4d-aa13-e4f9a2bbeb40/ENCFF608HUB.bigWig
ENCFF979ACK	bigWig	signal p-value	ENCSR736ALU	ChIP-seq	UBERON:0011907	gastrocnemius medialis	H3K27ac	https://www.encodeproject.org/files/ENCFF979ACK/@@download/ENCFF979ACK.bigWig	tissue	Homo sapiens	1		ENCFF736RVR, ENCFF829OGO	785545440	ENCODE Processing Pipeline	316ffb329850c7bf6add5750fb136970	GRCh38	released	s3://encode-public/2017/01/28/b08c1b55-141c-4f97-a3f4-d5ab95be34b3/ENCFF979ACK.bigWig
ENCFF970NTA	bigWig	signal p-value	ENCSR166VXF	ChIP-seq	UBERON:0007610	tibial artery	H3K9me3	https://www.encodeproject.org/files/ENCFF970NTA/@@download/ENCFF970NTA.bigWig	tissue	Homo sapiens	1		ENCFF280JEU, ENCFF809DRE	751616971	ENCODE Processing Pipeline	13a2ada6b9d3ee7e42f28a36361356fc	GRCh38	released	s3://encode-public/2017/03/21/14c15080-2c81-4c5a-99af-4253e536abf2/ENCFF970NTA.bigWig
ENCFF073HFV	bigWig	signal p-value	ENCSR110UIN	ChIP-seq	UBERON:0014455	subcutaneous abdominal adipose tissue	H3K27me3	https://www.encodeproject.org/files/ENCFF073HFV/@@download/ENCFF073HFV.bigWig	tissue	Homo sapiens	1		ENCFF288IRL, ENCFF962FGU	736983388	ENCODE Processing Pipeline	9163362c22ce4144b90524e247f78bd0	GRCh38	released	s3://encode-public/2018/01/24/1496c08b-1c25-4b66-9c8c-42639d42395f/ENCFF073HFV.bigWig
ENCFF611FKW	bigWig	signal p-value	ENCSR501JET	ChIP-seq	CL:0000134	mesenchymal cell	H3K4me3	https://www.encodeproject.org/files/ENCFF611FKW/@@download/ENCFF611FKW.bigWig	in vitro differentiated cells	Homo sapiens	1		ENCFF071ETA, ENCFF089AIV	361893945	ENCODE Processing Pipeline	1305a71537923249712540375aac5cb5	GRCh38	released	s3://encode-public/2017/02/08/7e4dbf33-1327-4e66-a10f-de1fa69c31e3/ENCFF611FKW.bigWig
ENCFF803HKN	bigWig	signal p-value	ENCSR002YRE	ChIP-seq	EFO:0001196	IMR-90	H3K27ac	https://www.encodeproject.org/files/ENCFF803HKN/@@download/ENCFF803HKN.bigWig	cell line	Homo sapiens	1		ENCFF146UYU, ENCFF465UIJ, ENCFF841PLU	493827602	ENCODE Processing Pipeline	3028d55ecc4f806d297322c5c21d5da5	GRCh38	released	s3://encode-public/2017/03/29/54ee0ae7-0126-48de-95f3-b4d04a59ad98/ENCFF803HKN.bigWig
ENCFF861OMD	bigWig	signal p-value	ENCSR395USV	ChIP-seq	EFO:0003042	H1	H3K9me3	https://www.encodeproject.org/files/ENCFF861OMD/@@download/ENCFF861OMD.bigWig	cell line	Homo sapiens	1		ENCFF008ALX, ENCFF717QWP, ENCFF843PKT	569314509	ENCODE Processing Pipeline	b4d55d6ff44f2ea6b56a32ed5d8670a5	GRCh38	released	s3://encode-public/2017/12/07/9218184c-4d8c-4070-a727-d9c473d4de15/ENCFF861OMD.bigWig
ENCFF992BYQ	bigWig	signal p-value	ENCSR674VPA	ChIP-seq	CL:0000895	naive thymus-derived CD4-positive, alpha-beta T cell	H3K27ac	https://www.encodeproject.org/files/ENCFF992BYQ/@@download/ENCFF992BYQ.bigWig	primary cell	Homo sapiens	1		ENCFF343ILJ, ENCFF422BYQ	453250354	ENCODE Processing Pipeline	33c5580378122a46525b4a4c1d38c1c6	GRCh38	released	s3://encode-public/2017/04/07/fa8e9f2c-ff00-4e8f-b26f-eabde3e7f7d6/ENCFF992BYQ.bigWig
ENCFF318RVO	bigWig	signal p-value	ENCSR780FXX	ChIP-seq	UBERON:0000955	brain	H3K4me3	https://www.encodeproject.org/files/ENCFF318RVO/@@download/ENCFF318RVO.bigWig	tissue	Homo sapiens	1		ENCFF258LZY, ENCFF804LDQ, ENCFF911BVA	504005647	ENCODE Processing Pipeline	b8b500c9a3207e4317e0e48db17b5a42	GRCh38	released	s3://encode-public/2017/11/28/5cfa9a9b-c24e-4269-9c1a-b511efa41e8d/ENCFF318RVO.bigWig
ENCFF997NJP	bigWig	signal p-value	ENCSR003SSR	ChIP-seq	EFO:0003042	H1	H3K4me3	https://www.encodeproject.org/files/ENCFF997NJP/@@download/ENCFF997NJP.bigWig	cell line	Homo sapiens	1		ENCFF168PZP, ENCFF717QWP, ENCFF843PKT	442886651	ENCODE Processing Pipeline	32b495e4b92b97ee419350062c231f86	GRCh38	released	s3://encode-public/2017/12/07/1fa15200-0aca-4bf7-9db7-ccad41708528/ENCFF997NJP.bigWig
ENCFF862QSU	bigWig	signal p-value	ENCSR820ABR	ChIP-seq	NTR:0001407	germinal matrix	H3K9me3	https://www.encodeproject.org/files/ENCFF862QSU/@@download/ENCFF862QSU.bigWig	tissue	Homo sapiens	1		ENCFF680XYY, ENCFF692VBT	429345035	ENCODE Processing Pipeline	556e88ee90421d235937740964a6be1f	GRCh38	released	s3://encode-public/2017/11/28/64bb9806-dfbb-4e74-9d05-c7709235a1dc/ENCFF862QSU.bigWig
ENCFF172DZN	bigWig	signal p-value	ENCSR000DVK	ChIP-seq	CL:0002586	retinal pigment epithelial cell	H3K4me3	https://www.encodeproject.org/files/ENCFF172DZN/@@download/ENCFF172DZN.bigWig	primary cell	Homo sapiens	1		ENCFF305AHC, ENCFF419THA	346094716	ENCODE Processing Pipeline	9b9974860fefdd59b4db17278c57e6e5	GRCh38	released	s3://encode-public/2016/08/23/cde7e4d6-81ad-4f87-ab4c-a0f987656fd8/ENCFF172DZN.bigWig
ENCFF295KFG	bigWig	signal p-value	ENCSR028IND	ChIP-seq	NTR:0000427	neurosphere	H3K27me3	https://www.encodeproject.org/files/ENCFF295KFG/@@download/ENCFF295KFG.bigWig	primary cell	Homo sapiens	1		ENCFF843AVE, ENCFF903OEB	1041967044	ENCODE Processing Pipeline	6153d84a7457d00a93b0545389e97c97	GRCh38	released	s3://encode-public/2017/11/28/d0689521-2cd0-4811-8d78-a6d05d7e3d75/ENCFF295KFG.bigWig
ENCFF951JCX	bigWig	signal p-value	ENCSR645SYH	ChIP-seq	UBERON:0001043	esophagus	H3K27ac	https://www.encodeproject.org/files/ENCFF951JCX/@@download/ENCFF951JCX.bigWig	tissue	Homo sapiens	1		ENCFF027UBL, ENCFF166HVM	485493774	ENCODE Processing Pipeline	6898d86094555c32b3f157027a390bbf	GRCh38	released	s3://encode-public/2017/03/27/20c909e1-f00e-4e22-98df-1ff0667b42ec/ENCFF951JCX.bigWig
ENCFF815BLG	bigWig	signal p-value	ENCSR668GBL	ChIP-seq	UBERON:0002106	spleen	H3K27ac	https://www.encodeproject.org/files/ENCFF815BLG/@@download/ENCFF815BLG.bigWig	tissue	Homo sapiens	1		ENCFF078AVO, ENCFF241TGJ, ENCFF435JNA	1508022423	ENCODE Processing Pipeline	f64ce5395e7e734bbe43d08691327b1b	GRCh38	released	s3://encode-public/2019/09/07/249cfee6-7ee5-40f4-bff9-d6216a57ac04/ENCFF815BLG.bigWig
ENCFF375FGA	bigWig	signal p-value	ENCSR666FYM	ChIP-seq	UBERON:0002107	liver	H3K27me3	https://www.encodeproject.org/files/ENCFF375FGA/@@download/ENCFF375FGA.bigWig	tissue	Homo sapiens	1		ENCFF457HGI, ENCFF964MSO	613093712	ENCODE Processing Pipeline	52c7af9337e416828348aee0aa98e20f	GRCh38	released	s3://encode-public/2017/03/23/03bd2947-85f5-4009-9866-900ab30472f5/ENCFF375FGA.bigWig
ENCFF796QJL	bigWig	signal p-value	ENCSR582UTE	ChIP-seq	UBERON:0000945	stomach	H3K27ac	https://www.encodeproject.org/files/ENCFF796QJL/@@download/ENCFF796QJL.bigWig	tissue	Homo sapiens	1		ENCFF434DAM, ENCFF805CCB	432629859	ENCODE Processing Pipeline	c0428613113c5505b2171526c04c2f59	GRCh38	released	s3://encode-public/2017/05/10/4831b947-0a2f-4e2c-a116-6c7a763fe338/ENCFF796QJL.bigWig
ENCFF832NUR	bigWig	signal p-value	ENCSR000EXE	ChIP-seq	EFO:0005236	NT2/D1	H3K27me3	https://www.encodeproject.org/files/ENCFF832NUR/@@download/ENCFF832NUR.bigWig	cell line	Homo sapiens	1		ENCFF293DEQ, ENCFF985FXS	698032144	ENCODE Processing Pipeline	9c8409861a496293eb28655321863200	GRCh38	released	s3://encode-public/2016/11/15/84ab6b47-165f-4f46-94ee-26fe74e41c18/ENCFF832NUR.bigWig
ENCFF910YUU	bigWig	signal p-value	ENCSR198HVO	ChIP-seq	EFO:0005904	H7	H3K27me3	https://www.encodeproject.org/files/ENCFF910YUU/@@download/ENCFF910YUU.bigWig	cell line	Homo sapiens	1		ENCFF438WTU, ENCFF474FEM	233198576	ENCODE Processing Pipeline	540f8f8a78048165d7aae2f7823c2826	GRCh38	released	s3://encode-public/2018/01/25/a020704d-2d74-4238-a6d1-5b348b780edd/ENCFF910YUU.bigWig
ENCFF290LZT	bigWig	signal p-value	ENCSR134HVI	ChIP-seq	CL:0002327	mammary epithelial cell	H3K27me3	https://www.encodeproject.org/files/ENCFF290LZT/@@download/ENCFF290LZT.bigWig	primary cell	Homo sapiens	1		ENCFF659GET, ENCFF914ACQ	565514669	ENCODE Processing Pipeline	073f2743fecad39024311a2a93feade2	GRCh38	released	s3://encode-public/2017/11/28/490aff41-ad05-46a4-9382-59c7995975ef/ENCFF290LZT.bigWig
ENCFF967MND	bigWig	signal p-value	ENCSR322TJD	ChIP-seq	UBERON:0000947	aorta	H3K27ac	https://www.encodeproject.org/files/ENCFF967MND/@@download/ENCFF967MND.bigWig	tissue	Homo sapiens	1		ENCFF278NFU, ENCFF434DCE	689658998	ENCODE Processing Pipeline	471b3afce15fe629b4219da99f72a830	GRCh38	released	s3://encode-public/2017/05/23/2320e5fc-1c66-40e7-a0a8-203018aae643/ENCFF967MND.bigWig
ENCFF515FXV	bigWig	signal p-value	ENCSR527BFF	ChIP-seq	UBERON:0000945	stomach	H3K27me3	https://www.encodeproject.org/files/ENCFF515FXV/@@download/ENCFF515FXV.bigWig	tissue	Homo sapiens	1		ENCFF192EMA, ENCFF218XAV	744373106	ENCODE Processing Pipeline	24f0de77048d223111f596a14f42802f	GRCh38	released	s3://encode-public/2017/05/24/342622f5-21ad-42c8-b390-d1f797a5aa11/ENCFF515FXV.bigWig
ENCFF522NPC	bigWig	signal p-value	ENCSR170MAJ	ChIP-seq	UBERON:0002106	spleen	H3K27ac	https://www.encodeproject.org/files/ENCFF522NPC/@@download/ENCFF522NPC.bigWig	tissue	Homo sapiens	1		ENCFF259EKT, ENCFF825ZUF	181780682	ENCODE Processing Pipeline	dc66d7a94138737698604464f547bed1	GRCh38	released	s3://encode-public/2017/03/21/19b5714e-3dfb-4373-97d6-3af2495408c8/ENCFF522NPC.bigWig
ENCFF926ZIH	bigWig	signal p-value	ENCSR847AIA	ChIP-seq	UBERON:0002369	adrenal gland	H3K27ac	https://www.encodeproject.org/files/ENCFF926ZIH/@@download/ENCFF926ZIH.bigWig	tissue	Homo sapiens	1		ENCFF939RTX, ENCFF962WPS	493988627	ENCODE Processing Pipeline	58095601dce2b6ea0145bab44ff6de40	GRCh38	released	s3://encode-public/2017/03/21/65c5116e-69ab-4a5b-ba06-ee5d48d5a71f/ENCFF926ZIH.bigWig
ENCFF106CEF	bigWig	signal p-value	ENCSR776KLS	ChIP-seq	UBERON:0002370	thymus	H3K27ac	https://www.encodeproject.org/files/ENCFF106CEF/@@download/ENCFF106CEF.bigWig	tissue	Homo sapiens	1		ENCFF170WLV, ENCFF625BZY	688093952	ENCODE Processing Pipeline	ac72fd81af8af214afba982048c18500	GRCh38	released	s3://encode-public/2017/03/21/95c57fc3-c6ea-435f-a851-a65a23b434cd/ENCFF106CEF.bigWig
ENCFF006EOW	bigWig	signal p-value	ENCSR866UQO	ChIP-seq	CL:2000001	peripheral blood mononuclear cell	H3K27me3	https://www.encodeproject.org/files/ENCFF006EOW/@@download/ENCFF006EOW.bigWig	primary cell	Homo sapiens	1		ENCFF257UIH, ENCFF386MAX	488285006	ENCODE Processing Pipeline	09854412c05c6f6b23421b34bb9388cc	GRCh38	released	s3://encode-public/2017/11/28/9c12d77a-bc95-4caa-b75b-027117542a1e/ENCFF006EOW.bigWig
ENCFF106VMM	bigWig	signal p-value	ENCSR448FZC	ChIP-seq	UBERON:0002106	spleen	H3K4me3	https://www.encodeproject.org/files/ENCFF106VMM/@@download/ENCFF106VMM.bigWig	tissue	Homo sapiens	1		ENCFF205USG, ENCFF259EKT	176019394	ENCODE Processing Pipeline	3f63857a4fbfb6156a57b9072c5e5f01	GRCh38	released	s3://encode-public/2017/03/21/9773fcf7-7763-4bc6-8767-e70f054fcdc8/ENCFF106VMM.bigWig
ENCFF766LKC	bigWig	signal p-value	ENCSR000DXZ	ChIP-seq	EFO:0001260	WI38	H3K4me3	https://www.encodeproject.org/files/ENCFF766LKC/@@download/ENCFF766LKC.bigWig	cell line	Homo sapiens	1		ENCFF070KUR, ENCFF370QUX	268796015	ENCODE Processing Pipeline	f2efe0bda0055056e284d1b9937e0cf6	GRCh38	released	s3://encode-public/2016/08/23/a9bff31e-1c10-4a99-bafd-a1b922e1e9db/ENCFF766LKC.bigWig
ENCFF373HZS	bigWig	signal p-value	ENCSR453GNY	ChIP-seq	CL:0000624	CD4-positive, alpha-beta T cell	H3K9me3	https://www.encodeproject.org/files/ENCFF373HZS/@@download/ENCFF373HZS.bigWig	primary cell	Homo sapiens	1		ENCFF516TWC, ENCFF616YFF	530747296	ENCODE Processing Pipeline	d9dcfddc2c54bf2f7c817795cb252c35	GRCh38	released	s3://encode-public/2017/04/07/f49c0d33-14ee-4636-bdb2-eb7578f4ce9a/ENCFF373HZS.bigWig
ENCFF676OFD	bigWig	signal p-value	ENCSR835OJV	ChIP-seq	CL:0000625	CD8-positive, alpha-beta T cell	H3K27ac	https://www.encodeproject.org/files/ENCFF676OFD/@@download/ENCFF676OFD.bigWig	primary cell	Homo sapiens	1		ENCFF167QXX, ENCFF232SFI, ENCFF844URI	613968777	ENCODE Processing Pipeline	486ca7bf4cfcaca1d8a72d55fa83e3d1	GRCh38	released	s3://encode-public/2018/01/25/d7f965d5-d151-44d0-ab32-99de637c65f2/ENCFF676OFD.bigWig
ENCFF883EEB	bigWig	signal p-value	ENCSR213SMK	ChIP-seq	UBERON:0001159	sigmoid colon	H3K27ac	https://www.encodeproject.org/files/ENCFF883EEB/@@download/ENCFF883EEB.bigWig	tissue	Homo sapiens	1		ENCFF118ACN, ENCFF999JOG	933301203	ENCODE Processing Pipeline	dd8769e44e6fd921ab4b6033e72c4042	GRCh38	released	s3://encode-public/2017/05/10/5e8a9894-0e18-49ef-9014-20f293540c6b/ENCFF883EEB.bigWig
ENCFF317TTE	bigWig	signal p-value	ENCSR034ZKE	ChIP-seq	UBERON:0008367	breast epithelium	H3K27ac	https://www.encodeproject.org/files/ENCFF317TTE/@@download/ENCFF317TTE.bigWig	tissue	Homo sapiens	1		ENCFF422CZO, ENCFF636AYA	760398911	ENCODE Processing Pipeline	1ff03fffcde7bce2d7220caf822bbb19	GRCh38	released	s3://encode-public/2017/03/21/0954cb6a-6a25-410f-a9dd-a6bd438f1485/ENCFF317TTE.bigWig
ENCFF660NRN	bigWig	signal p-value	ENCSR161FEJ	ChIP-seq	UBERON:0002106	spleen	H3K27me3	https://www.encodeproject.org/files/ENCFF660NRN/@@download/ENCFF660NRN.bigWig	tissue	Homo sapiens	1		ENCFF202EUA, ENCFF608SQR	794454932	ENCODE Processing Pipeline	ba03c0dead0922742388239116b8c04c	GRCh38	archived	s3://encode-public/2017/03/21/f7c49d74-ba2a-4d8f-a3b0-e6225823b471/ENCFF660NRN.bigWig
ENCFF444ZUR	bigWig	signal p-value	ENCSR161FEJ	ChIP-seq	UBERON:0002106	spleen	H3K27me3	https://www.encodeproject.org/files/ENCFF444ZUR/@@download/ENCFF444ZUR.bigWig	tissue	Homo sapiens	1		ENCFF124DXU, ENCFF746ZRB, ENCFF982ZMC	1841047815	ENCODE Processing Pipeline	9e964ced2dd5c5f1d26bcbeeb75224cb	GRCh38	released	s3://encode-public/2019/09/07/0235a207-580b-4954-bdc6-6d9eacb3f9e9/ENCFF444ZUR.bigWig
ENCFF943KDJ	bigWig	signal p-value	ENCSR645NLL	ChIP-seq	UBERON:0000320	duodenal mucosa	H3K27me3	https://www.encodeproject.org/files/ENCFF943KDJ/@@download/ENCFF943KDJ.bigWig	tissue	Homo sapiens	1		ENCFF578SRP, ENCFF919PFZ	694458394	ENCODE Processing Pipeline	800f82f1e736c191c40023d005f9e6f2	GRCh38	released	s3://encode-public/2018/01/19/1924e0b0-3256-4e51-ad45-0c572db9e035/ENCFF943KDJ.bigWig
ENCFF821VCM	bigWig	signal p-value	ENCSR975RSD	ChIP-seq	UBERON:0002038	substantia nigra	H3K9me3	https://www.encodeproject.org/files/ENCFF821VCM/@@download/ENCFF821VCM.bigWig	tissue	Homo sapiens	1		ENCFF772GNJ, ENCFF820UZU	623980755	ENCODE Processing Pipeline	6a7a22d106dfe0a0059301bb07450143	GRCh38	released	s3://encode-public/2017/11/06/b8f02a40-55fe-4013-ae32-7e10fc7a1389/ENCFF821VCM.bigWig
ENCFF975ESZ	bigWig	signal p-value	ENCSR432GOP	ChIP-seq	UBERON:0004264	lower leg skin	H3K4me3	https://www.encodeproject.org/files/ENCFF975ESZ/@@download/ENCFF975ESZ.bigWig	tissue	Homo sapiens	1		ENCFF190OUS, ENCFF640ERF	1464618915	ENCODE Processing Pipeline	00b96d118c79a13bc4373e29f72aa003	GRCh38	released	s3://encode-public/2019/02/01/c92e4071-cfed-413b-b78a-bb535e289e77/ENCFF975ESZ.bigWig
ENCFF594GUV	bigWig	signal p-value	ENCSR571CSC	ChIP-seq	CL:2000045	foreskin melanocyte	H3K9me3	https://www.encodeproject.org/files/ENCFF594GUV/@@download/ENCFF594GUV.bigWig	primary cell	Homo sapiens	1		ENCFF613SAA, ENCFF725GON	476152029	ENCODE Processing Pipeline	baf51405193dd717595bf9b769b55596	GRCh38	released	s3://encode-public/2017/11/28/5a7502a2-973a-40c9-80e4-20334cb7bbbe/ENCFF594GUV.bigWig
ENCFF257WLV	bigWig	signal p-value	ENCSR156XNC	ChIP-seq	CL:2000001	peripheral blood mononuclear cell	H3K27ac	https://www.encodeproject.org/files/ENCFF257WLV/@@download/ENCFF257WLV.bigWig	primary cell	Homo sapiens	1		ENCFF503WNJ, ENCFF572MZP	655903943	ENCODE Processing Pipeline	4af569fdfb42dacb461cc3dd24493f1f	GRCh38	released	s3://encode-public/2017/11/28/9681b8af-8944-4fbd-a0f7-14bbf1a17f94/ENCFF257WLV.bigWig
ENCFF589AVZ	bigWig	signal p-value	ENCSR000ALK	ChIP-seq	CL:0000312	keratinocyte	H3K27ac	https://www.encodeproject.org/files/ENCFF589AVZ/@@download/ENCFF589AVZ.bigWig	primary cell	Homo sapiens	1		ENCFF292GHV, ENCFF578IKI	167272084	ENCODE Processing Pipeline	30824643e0a7891cf234b522fb3a991b	GRCh38	released	s3://encode-public/2017/04/04/a5e29014-575c-49c8-83d6-a303c1c16c11/ENCFF589AVZ.bigWig
ENCFF988UGH	bigWig	signal p-value	ENCSR891KSP	ChIP-seq	CL:0001059	common myeloid progenitor, CD34-positive	H3K27ac	https://www.encodeproject.org/files/ENCFF988UGH/@@download/ENCFF988UGH.bigWig	primary cell	Homo sapiens	1		ENCFF012EYH, ENCFF047LSV, ENCFF542TJT	966030519	ENCODE Processing Pipeline	e57bb2ba62d562d179f4ba5f2b12309d	GRCh38	released	s3://encode-public/2018/02/01/e8383054-852e-407c-84e9-3cf27c20f30b/ENCFF988UGH.bigWig
ENCFF752SXF	bigWig	signal p-value	ENCSR264APD	ChIP-seq	UBERON:0012488	muscle layer of duodenum	H3K4me3	https://www.encodeproject.org/files/ENCFF752SXF/@@download/ENCFF752SXF.bigWig	tissue	Homo sapiens	1		ENCFF206VJP, ENCFF652IAB	734716377	ENCODE Processing Pipeline	7efe26ab10e7fd07d1660e651468efd8	GRCh38	released	s3://encode-public/2018/01/19/f457337e-8474-41b8-88d9-edd0eb4673d3/ENCFF752SXF.bigWig
ENCFF421CIU	bigWig	signal p-value	ENCSR057BFO	ChIP-seq	UBERON:0006920	esophagus squamous epithelium	H3K27me3	https://www.encodeproject.org/files/ENCFF421CIU/@@download/ENCFF421CIU.bigWig	tissue	Homo sapiens	1		ENCFF245SNK, ENCFF305KDB	1415214163	ENCODE Processing Pipeline	846f31c51531b3fde1fd37f6d6990f5d	GRCh38	released	s3://encode-public/2017/03/21/067aafff-865a-4c42-9465-c30a53dffa9a/ENCFF421CIU.bigWig
ENCFF646XDM	bigWig	signal p-value	ENCSR743JIT	ChIP-seq	EFO:0007105	iPS-18a	H3K27me3	https://www.encodeproject.org/files/ENCFF646XDM/@@download/ENCFF646XDM.bigWig	cell line	Homo sapiens	1		ENCFF391OGS, ENCFF984QHD	530535791	ENCODE Processing Pipeline	2a5ba861805871c41cad78bbf4e44937	GRCh38	released	s3://encode-public/2017/03/21/b0ce5ffa-a1a6-42e7-9c2a-ee8917c6676d/ENCFF646XDM.bigWig
ENCFF819UVT	bigWig	signal p-value	ENCSR000DSM	ChIP-seq	CL:0000746	cardiac muscle cell	H3K27me3	https://www.encodeproject.org/files/ENCFF819UVT/@@download/ENCFF819UVT.bigWig	in vitro differentiated cells	Homo sapiens	1		ENCFF231YIP, ENCFF504HBF	395567663	ENCODE Processing Pipeline	364856d996779e5602ed8f9f3d0884c0	GRCh38	released	s3://encode-public/2017/01/04/0d44e4b9-b3ec-430d-9b0d-94549a2d4069/ENCFF819UVT.bigWig
ENCFF482JMJ	bigWig	signal p-value	ENCSR975GZA	ChIP-seq	EFO:0003072	SK-N-SH	H3K4me3	https://www.encodeproject.org/files/ENCFF482JMJ/@@download/ENCFF482JMJ.bigWig	cell line	Homo sapiens	1		ENCFF245RXP, ENCFF497JDI, ENCFF959FMO	1711197125	ENCODE Processing Pipeline	119eb05f237865a6195860948c7f9783	GRCh38	released	s3://encode-public/2016/10/17/43ae0ffc-8679-479d-9563-e61348831d94/ENCFF482JMJ.bigWig
ENCFF948LFP	bigWig	signal p-value	ENCSR000ARN	ChIP-seq	CL:0000312	keratinocyte	H3K9me3	https://www.encodeproject.org/files/ENCFF948LFP/@@download/ENCFF948LFP.bigWig	primary cell	Homo sapiens	1		ENCFF292GHV, ENCFF398VYS, ENCFF715NGU	341303475	ENCODE Processing Pipeline	4babc48eed559203ddc7671287768374	GRCh38	released	s3://encode-public/2017/03/14/2db14ca8-78fd-492e-83ff-c981ab85367b/ENCFF948LFP.bigWig
ENCFF526VUI	bigWig	signal p-value	ENCSR217CEY	ChIP-seq	UBERON:0004222	stomach smooth muscle	H3K27me3	https://www.encodeproject.org/files/ENCFF526VUI/@@download/ENCFF526VUI.bigWig	tissue	Homo sapiens	1		ENCFF714IHX, ENCFF946QOM	501984046	ENCODE Processing Pipeline	11540b62ce74626e8fca53c37f0ef2ea	GRCh38	released	s3://encode-public/2018/01/19/acd7111e-a538-4503-985c-90d7e899bf42/ENCFF526VUI.bigWig
ENCFF858XUM	bigWig	signal p-value	ENCSR899TDF	ChIP-seq	UBERON:0011907	gastrocnemius medialis	H3K9me3	https://www.encodeproject.org/files/ENCFF858XUM/@@download/ENCFF858XUM.bigWig	tissue	Homo sapiens	1		ENCFF736RVR, ENCFF895GMY	1022212945	ENCODE Processing Pipeline	3ba6627bc7eeb0ea5f43df00f076e096	GRCh38	released	s3://encode-public/2017/04/06/8aea2ea0-4661-4310-aeb4-b9bffeb6fe95/ENCFF858XUM.bigWig
ENCFF962IUW	bigWig	signal p-value	ENCSR000DQU	ChIP-seq	EFO:0002783	GM06990	H3K27me3	https://www.encodeproject.org/files/ENCFF962IUW/@@download/ENCFF962IUW.bigWig	cell line	Homo sapiens	1		ENCFF186FRO, ENCFF458QQR	269767590	ENCODE Processing Pipeline	6b460ba8d2521cf5469b6f5ff11d4eaa	GRCh38	released	s3://encode-public/2016/11/13/9a12848b-679c-4e73-a7ac-4394499a3be5/ENCFF962IUW.bigWig
ENCFF117OMY	bigWig	signal p-value	ENCSR746QFI	ChIP-seq	UBERON:0000320	duodenal mucosa	H3K9me3	https://www.encodeproject.org/files/ENCFF117OMY/@@download/ENCFF117OMY.bigWig	tissue	Homo sapiens	1		ENCFF047YNV, ENCFF903HKB	622752490	ENCODE Processing Pipeline	37a0a603d3717fb0cb934c5c2568f4d0	GRCh38	released	s3://encode-public/2018/01/19/83a00756-ef89-4d5a-b13e-192d4d86a736/ENCFF117OMY.bigWig
ENCFF402KYC	bigWig	signal p-value	ENCSR897TGR	ChIP-seq	UBERON:0001159	sigmoid colon	H3K27me3	https://www.encodeproject.org/files/ENCFF402KYC/@@download/ENCFF402KYC.bigWig	tissue	Homo sapiens	1		ENCFF607WIJ, ENCFF999JOG	956443427	ENCODE Processing Pipeline	bae6eb6215af89a745cc43f5045c82d5	GRCh38	released	s3://encode-public/2017/03/21/e3315a97-0e96-49c6-a562-8cd96a2b2f3b/ENCFF402KYC.bigWig
ENCFF540NSZ	bigWig	signal p-value	ENCSR101KMF	ChIP-seq	UBERON:0006920	esophagus squamous epithelium	H3K9me3	https://www.encodeproject.org/files/ENCFF540NSZ/@@download/ENCFF540NSZ.bigWig	tissue	Homo sapiens	1		ENCFF406AYW, ENCFF675VKU	1790636237	ENCODE Processing Pipeline	1c5558e4955fd2b60c47fa5e22e0a736	GRCh38	released	s3://encode-public/2019/07/24/90006b05-c9b0-4cbb-8712-0a16d308898a/ENCFF540NSZ.bigWig
ENCFF089NNB	bigWig	signal p-value	ENCSR281JXC	ChIP-seq	UBERON:0000948	heart	H3K27me3	https://www.encodeproject.org/files/ENCFF089NNB/@@download/ENCFF089NNB.bigWig	tissue	Homo sapiens	1		ENCFF237BOS, ENCFF589TFO	249618130	ENCODE Processing Pipeline	86ca5bcb5144cd1ad8db1ea0f414bc11	GRCh38	released	s3://encode-public/2017/03/22/7d756859-503e-49a9-a883-53fef09f6cb8/ENCFF089NNB.bigWig
ENCFF134ZMV	bigWig	signal p-value	ENCSR475TRZ	ChIP-seq	UBERON:0000945	stomach	H3K9me3	https://www.encodeproject.org/files/ENCFF134ZMV/@@download/ENCFF134ZMV.bigWig	tissue	Homo sapiens	1		ENCFF584HPK, ENCFF808COP	1225108300	ENCODE Processing Pipeline	117684e8063eb38b509354beabc759c8	GRCh38	released	s3://encode-public/2019/02/11/df1a11a4-8028-4949-a955-1c802e54352a/ENCFF134ZMV.bigWig
ENCFF871FLR	bigWig	signal p-value	ENCSR578MTT	ChIP-seq	UBERON:0004648	esophagus muscularis mucosa	H3K9me3	https://www.encodeproject.org/files/ENCFF871FLR/@@download/ENCFF871FLR.bigWig	tissue	Homo sapiens	1		ENCFF144FKQ, ENCFF889RNU	1065496502	ENCODE Processing Pipeline	03ad3c3386c4570e52ed6617e69b3ab2	GRCh38	released	s3://encode-public/2017/04/06/423e030b-3fca-418e-9eaf-65d3d75d9766/ENCFF871FLR.bigWig
ENCFF267PQX	bigWig	signal p-value	ENCSR799TMR	ChIP-seq	UBERON:0000320	duodenal mucosa	H3K4me3	https://www.encodeproject.org/files/ENCFF267PQX/@@download/ENCFF267PQX.bigWig	tissue	Homo sapiens	1		ENCFF047YNV, ENCFF329JPE	566158213	ENCODE Processing Pipeline	e1a6710a860d67bc7980ce610d34b059	GRCh38	released	s3://encode-public/2018/01/19/475cdd77-2ed2-4082-957c-d67df9f9e9e4/ENCFF267PQX.bigWig
ENCFF106DKE	bigWig	signal p-value	ENCSR864LRY	ChIP-seq	CL:0000746	cardiac muscle cell	H3K27me3	https://www.encodeproject.org/files/ENCFF106DKE/@@download/ENCFF106DKE.bigWig	in vitro differentiated cells	Homo sapiens	1		ENCFF083APJ, ENCFF120GPO, ENCFF759XSW	1255181011	ENCODE Processing Pipeline	37b909fdc699be6b9cbe7e5c6edc7e84	GRCh38	released	s3://encode-public/2017/01/27/5785ce79-c5f9-4a67-886e-8ace4d071573/ENCFF106DKE.bigWig
ENCFF191JJM	bigWig	signal p-value	ENCSR797GOJ	ChIP-seq	CL:0000625	CD8-positive, alpha-beta T cell	H3K27me3	https://www.encodeproject.org/files/ENCFF191JJM/@@download/ENCFF191JJM.bigWig	primary cell	Homo sapiens	1		ENCFF167QXX, ENCFF179XXQ, ENCFF844URI	630100846	ENCODE Processing Pipeline	28cfb9cb7760e4df937afd267bf12118	GRCh38	released	s3://encode-public/2018/01/25/d81503c2-cda6-411b-b25d-5569acaccfaf/ENCFF191JJM.bigWig
ENCFF131BTB	bigWig	signal p-value	ENCSR770WSE	ChIP-seq	UBERON:0008367	breast epithelium	H3K27me3	https://www.encodeproject.org/files/ENCFF131BTB/@@download/ENCFF131BTB.bigWig	tissue	Homo sapiens	1		ENCFF114URN, ENCFF636AYA	948167786	ENCODE Processing Pipeline	39f16aff1b421de8951186739b5106da	GRCh38	released	s3://encode-public/2017/03/21/d0bbd3ef-80e3-4464-91d1-a2afbc1d7ab0/ENCFF131BTB.bigWig
ENCFF347AHS	bigWig	signal p-value	ENCSR340WQU	ChIP-seq	EFO:0002791	HeLa-S3	H3K4me3	https://www.encodeproject.org/files/ENCFF347AHS/@@download/ENCFF347AHS.bigWig	cell line	Homo sapiens	1		ENCFF432JPE, ENCFF766QNY, ENCFF818YAG	1450392497	ENCODE Processing Pipeline	f5e402931f2c3fb25b89b1b7c8f7377e	GRCh38	released	s3://encode-public/2016/11/08/f90d0722-1093-49ef-a883-1b30a2edd251/ENCFF347AHS.bigWig
ENCFF997OGX	bigWig	signal p-value	ENCSR268ZCF	ChIP-seq	UBERON:0001159	sigmoid colon	H3K27ac	https://www.encodeproject.org/files/ENCFF997OGX/@@download/ENCFF997OGX.bigWig	tissue	Homo sapiens	1		ENCFF251KKG, ENCFF519GTX	998648778	ENCODE Processing Pipeline	d9cdfc5ca4376f31bf4822fdbd57f3fb	GRCh38	released	s3://encode-public/2017/03/21/185b4784-530b-4068-9cfe-ddc2da9647fc/ENCFF997OGX.bigWig
ENCFF140RFV	bigWig	signal p-value	ENCSR088GXB	ChIP-seq	UBERON:0001043	esophagus	H3K27me3	https://www.encodeproject.org/files/ENCFF140RFV/@@download/ENCFF140RFV.bigWig	tissue	Homo sapiens	1		ENCFF611WYN, ENCFF703GII	550071720	ENCODE Processing Pipeline	36e4e1cfd127308b55421c581e92c1fa	GRCh38	released	s3://encode-public/2017/05/06/a1ed224c-8986-4937-baff-a43dc5654648/ENCFF140RFV.bigWig
ENCFF165VMD	bigWig	signal p-value	ENCSR877PAS	ChIP-seq	UBERON:0002108	small intestine	H3K27me3	https://www.encodeproject.org/files/ENCFF165VMD/@@download/ENCFF165VMD.bigWig	tissue	Homo sapiens	1		ENCFF180QGB, ENCFF557ZVM	431823096	ENCODE Processing Pipeline	b722fe964cb1fc761c2365decafdbb2b	GRCh38	released	s3://encode-public/2017/05/15/0559aa7b-4ec2-4333-8ebe-67e9a20c18c8/ENCFF165VMD.bigWig
ENCFF727JCQ	bigWig	signal p-value	ENCSR443UYU	ChIP-seq	UBERON:0001621	coronary artery	H3K27ac	https://www.encodeproject.org/files/ENCFF727JCQ/@@download/ENCFF727JCQ.bigWig	tissue	Homo sapiens	1		ENCFF663UKL, ENCFF935OQU	839846711	ENCODE Processing Pipeline	50ef84fb5aa90bac6c82afd1a9833382	GRCh38	released	s3://encode-public/2017/03/21/7c7157f0-a84a-4872-a7e6-c1c9e0cad012/ENCFF727JCQ.bigWig
ENCFF183TKL	bigWig	signal p-value	ENCSR581YZL	ChIP-seq	EFO:0007102	iPS-15b	H3K27me3	https://www.encodeproject.org/files/ENCFF183TKL/@@download/ENCFF183TKL.bigWig	cell line	Homo sapiens	1		ENCFF541WSY, ENCFF577KKL	480883242	ENCODE Processing Pipeline	0b97f786b837c16423c32da11dce7de5	GRCh38	released	s3://encode-public/2017/03/21/3c8ece11-847d-47cf-984e-38dde16ccdc6/ENCFF183TKL.bigWig
ENCFF846DCZ	bigWig	signal p-value	ENCSR539TKY	ChIP-seq	EFO:0005694	KMS-11	H3K4me3	https://www.encodeproject.org/files/ENCFF846DCZ/@@download/ENCFF846DCZ.bigWig	cell line	Homo sapiens	1		ENCFF387DQY, ENCFF638AYA	603029139	ENCODE Processing Pipeline	acab983f92f76b1b759d457af7fe01b4	GRCh38	released	s3://encode-public/2019/02/02/d0b7429c-0fb2-4751-a085-efb295b1a54a/ENCFF846DCZ.bigWig
ENCFF844NNO	bigWig	signal p-value	ENCSR405ESP	ChIP-seq	UBERON:0002369	adrenal gland	H3K27ac	https://www.encodeproject.org/files/ENCFF844NNO/@@download/ENCFF844NNO.bigWig	tissue	Homo sapiens	1		ENCFF237BVB, ENCFF529DAA	746847215	ENCODE Processing Pipeline	6366d2b74cd618ea40e0246cb16f10bc	GRCh38	released	s3://encode-public/2017/05/25/89b54867-2e58-4c30-828b-d3581e6864cb/ENCFF844NNO.bigWig
ENCFF635WNA	bigWig	signal p-value	ENCSR431FZZ	ChIP-seq	UBERON:0002305	layer of hippocampus	H3K9me3	https://www.encodeproject.org/files/ENCFF635WNA/@@download/ENCFF635WNA.bigWig	tissue	Homo sapiens	1		ENCFF714GWN, ENCFF855VQK	567687734	ENCODE Processing Pipeline	5e18ec8b7ec24fc78e2418dec4077937	GRCh38	released	s3://encode-public/2017/11/08/940ab18e-e8b8-45d3-8294-515ca078c207/ENCFF635WNA.bigWig
ENCFF712WAT	bigWig	signal p-value	ENCSR000DST	ChIP-seq	EFO:0005904	H7	H3K27me3	https://www.encodeproject.org/files/ENCFF712WAT/@@download/ENCFF712WAT.bigWig	cell line	Homo sapiens	1		ENCFF043XTH, ENCFF250WQM	315727402	ENCODE Processing Pipeline	d5482a11f7ca00b21adfaf546ce73939	GRCh38	released	s3://encode-public/2016/11/13/13a1669a-e456-4fce-a940-7596a9b1e835/ENCFF712WAT.bigWig
ENCFF899NPW	bigWig	signal p-value	ENCSR694PCO	ChIP-seq	NTR:0000427	neurosphere	H3K9me3	https://www.encodeproject.org/files/ENCFF899NPW/@@download/ENCFF899NPW.bigWig	primary cell	Homo sapiens	1		ENCFF427OYR, ENCFF664VRC	790726073	ENCODE Processing Pipeline	a1e5814ee310e8c399a9b5807bd68168	GRCh38	released	s3://encode-public/2017/11/28/ae00a446-58c0-49ed-9620-fc826f267f25/ENCFF899NPW.bigWig
ENCFF183LRU	bigWig	signal p-value	ENCSR550XZG	ChIP-seq	CL:0000047	neural stem progenitor cell	H3K27me3	https://www.encodeproject.org/files/ENCFF183LRU/@@download/ENCFF183LRU.bigWig	in vitro differentiated cells	Homo sapiens	1		ENCFF101MMK, ENCFF782IJY	647833126	ENCODE Processing Pipeline	820ce14b0dc49ab43a6bb4d45405c14f	GRCh38	released	s3://encode-public/2017/07/11/effa63f1-3020-4df3-9aa2-e2999cbdc624/ENCFF183LRU.bigWig
ENCFF200GEF	bigWig	signal p-value	ENCSR736ZEG	ChIP-seq	CL:1001606	foreskin keratinocyte	H3K27ac	https://www.encodeproject.org/files/ENCFF200GEF/@@download/ENCFF200GEF.bigWig	primary cell	Homo sapiens	1		ENCFF234PWP, ENCFF444OBR	1130029107	ENCODE Processing Pipeline	2f79eecbb295683fa8f2be99a1887fc1	GRCh38	released	s3://encode-public/2017/01/11/cb19a7d0-6ce1-47d9-8991-a151125e97e6/ENCFF200GEF.bigWig
ENCFF818JKG	bigWig	signal p-value	ENCSR000GGX	ChIP-seq	CL:0000540	neuron	H3K9me3	https://www.encodeproject.org/files/ENCFF818JKG/@@download/ENCFF818JKG.bigWig	in vitro differentiated cells	Homo sapiens	1		ENCFF032JTZ, ENCFF169TUP	994658315	ENCODE Processing Pipeline	ce6de4ae209da43c2932f51a1c5a96f7	GRCh38	released	s3://encode-public/2018/02/01/5cbc1f53-098e-4244-8517-fe0a029f3471/ENCFF818JKG.bigWig
ENCFF076PLX	bigWig	signal p-value	ENCSR495OEG	ChIP-seq	UBERON:0000088	trophoblast	H3K27me3	https://www.encodeproject.org/files/ENCFF076PLX/@@download/ENCFF076PLX.bigWig	tissue	Homo sapiens	1		ENCFF046JDZ, ENCFF354EWL	545303707	ENCODE Processing Pipeline	c299cf54d31fc774cf6d0ce134e2ed2a	GRCh38	released	s3://encode-public/2017/11/28/57841c37-bbcd-4fe4-ae17-af61fc8be8ab/ENCFF076PLX.bigWig
ENCFF460OND	bigWig	signal p-value	ENCSR000APR	ChIP-seq	CL:0002551	fibroblast of dermis	H3K4me3	https://www.encodeproject.org/files/ENCFF460OND/@@download/ENCFF460OND.bigWig	primary cell	Homo sapiens	1		ENCFF619XJS, ENCFF638YZB, ENCFF782IQQ	531324135	ENCODE Processing Pipeline	c267d58c9f7a8471363d3787482ecec8	GRCh38	released	s3://encode-public/2017/04/11/8d4a1199-8bb0-4f04-9343-3810f9497048/ENCFF460OND.bigWig
ENCFF520YGH	bigWig	signal p-value	ENCSR000ARX	ChIP-seq	CL:0002551	fibroblast of dermis	H3K9me3	https://www.encodeproject.org/files/ENCFF520YGH/@@download/ENCFF520YGH.bigWig	primary cell	Homo sapiens	1		ENCFF506WJB, ENCFF737BEX, ENCFF963ACZ	348455485	ENCODE Processing Pipeline	895e05a6f88cef427f2320bcd025de1a	GRCh38	released	s3://encode-public/2017/02/07/6967c799-6de5-4d57-b2e3-8a9982241a0c/ENCFF520YGH.bigWig
ENCFF536GEG	bigWig	signal p-value	ENCSR526RGE	ChIP-seq	NTR:0003013	placental basal plate	H3K27ac	https://www.encodeproject.org/files/ENCFF536GEG/@@download/ENCFF536GEG.bigWig	tissue	Homo sapiens	1		ENCFF088ELZ, ENCFF661XKE	875835758	ENCODE Processing Pipeline	1d5f99e3bbdf1080fc8596159e0e30b7	GRCh38	released	s3://encode-public/2017/11/28/c08b9be0-0d4b-45ff-98cc-ca81b66c5451/ENCFF536GEG.bigWig
ENCFF940MSU	bigWig	signal p-value	ENCSR004AKD	ChIP-seq	CL:0000134	mesenchymal cell	H3K4me3	https://www.encodeproject.org/files/ENCFF940MSU/@@download/ENCFF940MSU.bigWig	primary cell	Homo sapiens	1		ENCFF176PAG, ENCFF999NFD	520161873	ENCODE Processing Pipeline	dc01a5d89d4a91403cf46c6c4081c071	GRCh38	released	s3://encode-public/2018/01/30/064418a1-55f3-401c-9734-85f716be9086/ENCFF940MSU.bigWig
ENCFF303XFH	bigWig	signal p-value	ENCSR507SRD	ChIP-seq	UBERON:0000088	trophoblast	H3K27ac	https://www.encodeproject.org/files/ENCFF303XFH/@@download/ENCFF303XFH.bigWig	tissue	Homo sapiens	1		ENCFF291ITK, ENCFF417VBD	454373294	ENCODE Processing Pipeline	74396fd9b12ed8e1532dd5816b7db39b	GRCh38	released	s3://encode-public/2017/11/28/5307bc8d-d846-485a-8449-5c1f7d700cb9/ENCFF303XFH.bigWig
ENCFF135FCK	bigWig	signal p-value	ENCSR561YSH	ChIP-seq	UBERON:0001159	sigmoid colon	H3K27ac	https://www.encodeproject.org/files/ENCFF135FCK/@@download/ENCFF135FCK.bigWig	tissue	Homo sapiens	1		ENCFF342MZW, ENCFF718BTS	403990437	ENCODE Processing Pipeline	bd853e51103f24e02da90f1342d13633	GRCh38	released	s3://encode-public/2017/05/10/bd824005-acf3-49a2-8cdf-1f147e369613/ENCFF135FCK.bigWig
ENCFF472TGU	bigWig	signal p-value	ENCSR001SHB	ChIP-seq	UBERON:0000945	stomach	H3K27ac	https://www.encodeproject.org/files/ENCFF472TGU/@@download/ENCFF472TGU.bigWig	tissue	Homo sapiens	1		ENCFF218XAV, ENCFF735KUK	779212753	ENCODE Processing Pipeline	2487557d9b1f064c950f5e4a416cbae6	GRCh38	released	s3://encode-public/2017/05/24/985bbba2-648e-4d4f-b143-84af11984935/ENCFF472TGU.bigWig
ENCFF851GBT	bigWig	signal p-value	ENCSR303BUB	ChIP-seq	UBERON:0007610	tibial artery	H3K9me3	https://www.encodeproject.org/files/ENCFF851GBT/@@download/ENCFF851GBT.bigWig	tissue	Homo sapiens	1		ENCFF329HGQ, ENCFF597AGN	1015121620	ENCODE Processing Pipeline	b629ca3038cb0b2b87269a5c4f51dd22	GRCh38	released	s3://encode-public/2018/12/07/05cc396a-2ca1-464a-9ff9-2f5f840325f7/ENCFF851GBT.bigWig
ENCFF640BZX	bigWig	signal p-value	ENCSR578QSO	ChIP-seq	CL:0002618	endothelial cell of umbilical vein	H3K4me3	https://www.encodeproject.org/files/ENCFF640BZX/@@download/ENCFF640BZX.bigWig	primary cell	Homo sapiens	1		ENCFF650CMQ, ENCFF780ZFP	335878012	ENCODE Processing Pipeline	d0503df5d643b46ccdb7bede5b7f259c	GRCh38	released	s3://encode-public/2016/11/15/3203f4fc-ccdd-438f-abce-cffab43d175d/ENCFF640BZX.bigWig
ENCFF189QVH	bigWig	signal p-value	ENCSR568OLP	ChIP-seq	NTR:0000427	neurosphere	H3K9me3	https://www.encodeproject.org/files/ENCFF189QVH/@@download/ENCFF189QVH.bigWig	primary cell	Homo sapiens	1		ENCFF270NYD, ENCFF843AVE	1091261583	ENCODE Processing Pipeline	00c4146bd5d3d71542e42c82667d05c6	GRCh38	released	s3://encode-public/2017/11/28/f5daf188-a695-4969-b2fe-dd0d8fac7cd3/ENCFF189QVH.bigWig
ENCFF365DWT	bigWig	signal p-value	ENCSR254XTB	ChIP-seq	CL:0000775	neutrophil	H3K27me3	https://www.encodeproject.org/files/ENCFF365DWT/@@download/ENCFF365DWT.bigWig	primary cell	Homo sapiens	1		ENCFF073HXA, ENCFF129BSE	344798992	ENCODE Processing Pipeline	63065487f071505d01b8fee5e7460295	GRCh38	released	s3://encode-public/2017/03/29/b7cd46bb-7313-4e34-b192-60a41a2fc13e/ENCFF365DWT.bigWig
ENCFF556VMP	bigWig	signal p-value	ENCSR144NDE	ChIP-seq	UBERON:0000305	amnion	H3K27me3	https://www.encodeproject.org/files/ENCFF556VMP/@@download/ENCFF556VMP.bigWig	tissue	Homo sapiens	1		ENCFF454LRX, ENCFF945WFW	601406587	ENCODE Processing Pipeline	a57ae3f394df22e58671e63c82f72311	GRCh38	released	s3://encode-public/2017/11/28/0e16a4bd-51ea-44e3-9085-2c6100442821/ENCFF556VMP.bigWig
ENCFF467OKH	bigWig	signal p-value	ENCSR792EDG	ChIP-seq	UBERON:0001159	sigmoid colon	H3K9me3	https://www.encodeproject.org/files/ENCFF467OKH/@@download/ENCFF467OKH.bigWig	tissue	Homo sapiens	1		ENCFF529YBT, ENCFF623CCZ	1394357962	ENCODE Processing Pipeline	acd59f388e22b2611d79bfd83253a634	GRCh38	archived	s3://encode-public/2019/02/09/100c2fc8-ff92-4b43-8935-255e87e7ef6f/ENCFF467OKH.bigWig
ENCFF995CVR	bigWig	signal p-value	ENCSR792EDG	ChIP-seq	UBERON:0001159	sigmoid colon	H3K9me3	https://www.encodeproject.org/files/ENCFF995CVR/@@download/ENCFF995CVR.bigWig	tissue	Homo sapiens	1		ENCFF132NWA, ENCFF419NDM	1969583859	ENCODE Processing Pipeline	08ef7351ea3cfab9aa5242ada1d980ba	GRCh38	released	s3://encode-public/2019/09/07/c343294e-4788-445d-b3e9-4de70188d0b5/ENCFF995CVR.bigWig
ENCFF881MOR	bigWig	signal p-value	ENCSR479GPU	ChIP-seq	UBERON:0001323	tibial nerve	H3K9me3	https://www.encodeproject.org/files/ENCFF881MOR/@@download/ENCFF881MOR.bigWig	tissue	Homo sapiens	1		ENCFF717FSG, ENCFF925HTZ	1275421840	ENCODE Processing Pipeline	a26f4e5d0ce4bd12d22502347842235a	GRCh38	released	s3://encode-public/2017/03/21/8870997e-3076-4c17-80e6-077f1baec7de/ENCFF881MOR.bigWig
ENCFF550EBW	bigWig	signal p-value	ENCSR751BHO	ChIP-seq	UBERON:0000945	stomach	H3K27ac	https://www.encodeproject.org/files/ENCFF550EBW/@@download/ENCFF550EBW.bigWig	tissue	Homo sapiens	1		ENCFF470BXZ, ENCFF817BRE	1172825265	ENCODE Processing Pipeline	2a96a321bf62113e8ff990448888f11b	GRCh38	released	s3://encode-public/2018/12/07/c52024b2-9090-4121-837a-7a6fa01e8bc7/ENCFF550EBW.bigWig
ENCFF928RXH	bigWig	signal p-value	ENCSR000DSY	ChIP-seq	CL:0002603	astrocyte of the cerebellum	H3K4me3	https://www.encodeproject.org/files/ENCFF928RXH/@@download/ENCFF928RXH.bigWig	primary cell	Homo sapiens	1		ENCFF069XVM, ENCFF401TDE	381357399	ENCODE Processing Pipeline	72198c52cd940b5e13927fd378cd81f0	GRCh38	released	s3://encode-public/2016/08/23/2cb9a2e3-9fb0-44ed-ac53-5cc7b2b104a7/ENCFF928RXH.bigWig
ENCFF358DBG	bigWig	signal p-value	ENCSR059MVB	ChIP-seq	EFO:0007070	ACC112	H3K27ac	https://www.encodeproject.org/files/ENCFF358DBG/@@download/ENCFF358DBG.bigWig	cell line	Homo sapiens	1		ENCFF420CUB, ENCFF906YGC, ENCFF994UEQ	887644836	ENCODE Processing Pipeline	033f75c8e5cdf6d0d7a2a888244a3893	GRCh38	released	s3://encode-public/2016/11/01/4f6fe9ee-64ac-4af7-a8d1-93edec7f8db2/ENCFF358DBG.bigWig
ENCFF086SJC	bigWig	signal p-value	ENCSR812GLE	ChIP-seq	CL:1001606	foreskin keratinocyte	H3K27me3	https://www.encodeproject.org/files/ENCFF086SJC/@@download/ENCFF086SJC.bigWig	primary cell	Homo sapiens	1		ENCFF108CVW, ENCFF220BUY, ENCFF270SFZ	2390851473	ENCODE Processing Pipeline	4c17c490be91a434d323f95313366019	GRCh38	released	s3://encode-public/2017/01/13/bf2af2a5-667d-481a-9b0d-2fb3c3f3f65b/ENCFF086SJC.bigWig
ENCFF688OWS	bigWig	signal p-value	ENCSR203BQB	ChIP-seq	UBERON:0000320	duodenal mucosa	H3K9me3	https://www.encodeproject.org/files/ENCFF688OWS/@@download/ENCFF688OWS.bigWig	tissue	Homo sapiens	1		ENCFF578SRP, ENCFF797OUB	627858122	ENCODE Processing Pipeline	534450b244946e825ed40e94018585e8	GRCh38	released	s3://encode-public/2018/01/19/d1639a29-c957-485c-840e-ab6d8d53a0f6/ENCFF688OWS.bigWig
ENCFF727TNC	bigWig	signal p-value	ENCSR276ZSL	ChIP-seq	CL:0000895	naive thymus-derived CD4-positive, alpha-beta T cell	H3K9me3	https://www.encodeproject.org/files/ENCFF727TNC/@@download/ENCFF727TNC.bigWig	primary cell	Homo sapiens	1		ENCFF737YRO, ENCFF753UAT	523245471	ENCODE Processing Pipeline	f29740f986fae9310e48aff9a911b5d9	GRCh38	released	s3://encode-public/2018/01/26/b29d1b33-668f-4119-b123-a713741011a5/ENCFF727TNC.bigWig
ENCFF598MWN	bigWig	signal p-value	ENCSR329DTQ	ChIP-seq	UBERON:0001134	skeletal muscle tissue	H3K27me3	https://www.encodeproject.org/files/ENCFF598MWN/@@download/ENCFF598MWN.bigWig	tissue	Homo sapiens	1		ENCFF118AQB, ENCFF838ZHV	531103964	ENCODE Processing Pipeline	98f4a72ae33c50172d491e65c7f9b410	GRCh38	released	s3://encode-public/2018/01/23/b1c2cf6a-f15e-4ec2-a4f2-eaeb0adab9f6/ENCFF598MWN.bigWig
ENCFF075IPC	bigWig	signal p-value	ENCSR931WLE	ChIP-seq	CL:0000222	mesodermal cell	H3K27ac	https://www.encodeproject.org/files/ENCFF075IPC/@@download/ENCFF075IPC.bigWig	in vitro differentiated cells	Homo sapiens	1		ENCFF114JZY, ENCFF486CGJ	341775940	ENCODE Processing Pipeline	3806059eb668c58d0ddfc55c2f90a7eb	GRCh38	released	s3://encode-public/2018/01/29/2ada897d-e13e-41fa-af1f-399ab0682726/ENCFF075IPC.bigWig
ENCFF935MKO	bigWig	signal p-value	ENCSR000DWF	ChIP-seq	EFO:0005726	LNCaP clone FGC	H3K4me3	https://www.encodeproject.org/files/ENCFF935MKO/@@download/ENCFF935MKO.bigWig	cell line	Homo sapiens	1		ENCFF523BIQ, ENCFF805AGC	332957175	ENCODE Processing Pipeline	bb2f556abfb67bf6ad5c4576e5cf0f5b	GRCh38	released	s3://encode-public/2016/08/23/eec02697-1be0-426c-a4d5-714cd2f5c1a0/ENCFF935MKO.bigWig
ENCFF481MOX	bigWig	signal p-value	ENCSR000AQW	ChIP-seq	EFO:0007074	DND-41	H3K27ac	https://www.encodeproject.org/files/ENCFF481MOX/@@download/ENCFF481MOX.bigWig	cell line	Homo sapiens	1		ENCFF072ZAR, ENCFF520YRJ, ENCFF531LXG	856794646	ENCODE Processing Pipeline	0be28015fd7e3433028f0f15284f0f33	GRCh38	released	s3://encode-public/2016/07/13/599b8d04-bdce-4382-b0b3-432e2471294d/ENCFF481MOX.bigWig
ENCFF831ISM	bigWig	signal p-value	ENCSR176KNR	ChIP-seq	UBERON:0002084	heart left ventricle	H3K9me3	https://www.encodeproject.org/files/ENCFF831ISM/@@download/ENCFF831ISM.bigWig	tissue	Homo sapiens	1		ENCFF623DTG, ENCFF624QUZ	325775382	ENCODE Processing Pipeline	22f94fdc98ea016b766dc918483b6029	GRCh38	released	s3://encode-public/2017/03/21/20b3a94a-b041-4d22-a59e-2d9ea050952c/ENCFF831ISM.bigWig
ENCFF326CWT	bigWig	signal p-value	ENCSR677LBH	ChIP-seq	UBERON:0004550	gastroesophageal sphincter	H3K27ac	https://www.encodeproject.org/files/ENCFF326CWT/@@download/ENCFF326CWT.bigWig	tissue	Homo sapiens	1		ENCFF727EYK, ENCFF956VTO	695589345	ENCODE Processing Pipeline	38ba14b1af59e2e427f9a52ff66591ad	GRCh38	released	s3://encode-public/2017/03/21/febf50ec-54bc-485a-8599-e73961e93e8c/ENCFF326CWT.bigWig
ENCFF875ZKP	bigWig	signal p-value	ENCSR377MRR	ChIP-seq	CL:1001606	foreskin keratinocyte	H3K27me3	https://www.encodeproject.org/files/ENCFF875ZKP/@@download/ENCFF875ZKP.bigWig	primary cell	Homo sapiens	1		ENCFF093LKV, ENCFF182BXL	573783532	ENCODE Processing Pipeline	bf19671219d74d81add1b27fdf88ab99	GRCh38	released	s3://encode-public/2017/11/28/0420d688-0039-47f8-8db5-96dd4efb4f31/ENCFF875ZKP.bigWig
ENCFF793FYN	bigWig	signal p-value	ENCSR408ONP	ChIP-seq	UBERON:0002106	spleen	H3K27me3	https://www.encodeproject.org/files/ENCFF793FYN/@@download/ENCFF793FYN.bigWig	tissue	Homo sapiens	1		ENCFF708NMK, ENCFF969DRM	422199411	ENCODE Processing Pipeline	055663aca90890433a840fe1f564f822	GRCh38	released	s3://encode-public/2017/05/10/aa87398a-23e4-4e78-af04-9a3e7addb526/ENCFF793FYN.bigWig
ENCFF167YRA	bigWig	signal p-value	ENCSR600TOW	ChIP-seq	UBERON:0004550	gastroesophageal sphincter	H3K27ac	https://www.encodeproject.org/files/ENCFF167YRA/@@download/ENCFF167YRA.bigWig	tissue	Homo sapiens	1		ENCFF579VWV, ENCFF937ZTN	1068147768	ENCODE Processing Pipeline	f9b2653ee9941ce617f5bef4b49cd2f5	GRCh38	released	s3://encode-public/2019/07/24/d9488f80-5bb9-4de6-aefd-8466cef3e739/ENCFF167YRA.bigWig
ENCFF552IVP	bigWig	signal p-value	ENCSR588WOD	ChIP-seq	UBERON:0000016	endocrine pancreas	H3K27me3	https://www.encodeproject.org/files/ENCFF552IVP/@@download/ENCFF552IVP.bigWig	tissue	Homo sapiens	1		ENCFF290SLW, ENCFF490IZD	159569007	ENCODE Processing Pipeline	50ece7dece12b503c24af8747c788ec2	GRCh38	released	s3://encode-public/2017/11/28/50a41635-e216-4ab7-9df6-fbe4ac7279c2/ENCFF552IVP.bigWig
ENCFF067UZM	bigWig	signal p-value	ENCSR929AXP	ChIP-seq	UBERON:0012488	muscle layer of duodenum	H3K27me3	https://www.encodeproject.org/files/ENCFF067UZM/@@download/ENCFF067UZM.bigWig	tissue	Homo sapiens	1		ENCFF283BIK, ENCFF652IAB	867922021	ENCODE Processing Pipeline	4c74ab348d08b6560a65a7811010e38c	GRCh38	released	s3://encode-public/2018/01/19/969d47b7-9904-41ff-8116-12d1b1b60a5f/ENCFF067UZM.bigWig
ENCFF916LOU	bigWig	signal p-value	ENCSR880SUY	ChIP-seq	EFO:0003042	H1	H3K27ac	https://www.encodeproject.org/files/ENCFF916LOU/@@download/ENCFF916LOU.bigWig	cell line	Homo sapiens	1		ENCFF236MNB, ENCFF572GEP, ENCFF663SAM	305220276	ENCODE Processing Pipeline	2caa549275b0cc06af3e714e7f5b6984	GRCh38	released	s3://encode-public/2017/03/25/3f5deb15-dc3f-4b54-b333-7923fc8798c3/ENCFF916LOU.bigWig
ENCFF722SSC	bigWig	signal p-value	ENCSR439EHQ	ChIP-seq	CL:0000134	mesenchymal cell	H3K9me3	https://www.encodeproject.org/files/ENCFF722SSC/@@download/ENCFF722SSC.bigWig	primary cell	Homo sapiens	1		ENCFF528JNN, ENCFF999NFD	633690793	ENCODE Processing Pipeline	db53cdde7bba6fe7929d7adb9813afb5	GRCh38	released	s3://encode-public/2018/01/29/8b7a9653-a2e5-4473-8826-7455952ef845/ENCFF722SSC.bigWig
ENCFF578LLY	bigWig	signal p-value	ENCSR000AOC	ChIP-seq	EFO:0002791	HeLa-S3	H3K27ac	https://www.encodeproject.org/files/ENCFF578LLY/@@download/ENCFF578LLY.bigWig	cell line	Homo sapiens	1		ENCFF113QJM, ENCFF432JPE, ENCFF818YAG	839224127	ENCODE Processing Pipeline	f1ec3e639402b2073748464c89f7fe95	GRCh38	released	s3://encode-public/2016/08/17/6ca63336-51f4-4c5e-b277-4d3dfaba2596/ENCFF578LLY.bigWig
ENCFF593OEI	bigWig	signal p-value	ENCSR000EXD	ChIP-seq	EFO:0005236	NT2/D1	H3K4me3	https://www.encodeproject.org/files/ENCFF593OEI/@@download/ENCFF593OEI.bigWig	cell line	Homo sapiens	1		ENCFF293DEQ, ENCFF819CWE	658672729	ENCODE Processing Pipeline	258666d7b3310b385d0249c27a5ba882	GRCh38	released	s3://encode-public/2016/11/17/af2a2722-623f-48f9-8b56-89c8e59cb0e3/ENCFF593OEI.bigWig
ENCFF201SMT	bigWig	signal p-value	ENCSR944KAZ	ChIP-seq	UBERON:0000945	stomach	H3K27ac	https://www.encodeproject.org/files/ENCFF201SMT/@@download/ENCFF201SMT.bigWig	tissue	Homo sapiens	1		ENCFF692ILM, ENCFF984GNG	1475911730	ENCODE Processing Pipeline	1b2a87e72dd0cfbcb898ce91305610a9	GRCh38	released	s3://encode-public/2019/09/07/1a436907-50b0-4a04-8c18-4300d460903d/ENCFF201SMT.bigWig
ENCFF349MXI	bigWig	signal p-value	ENCSR237GVU	ChIP-seq	UBERON:0004550	gastroesophageal sphincter	H3K9me3	https://www.encodeproject.org/files/ENCFF349MXI/@@download/ENCFF349MXI.bigWig	tissue	Homo sapiens	1		ENCFF350IUG, ENCFF584UYW	824300830	ENCODE Processing Pipeline	60068cc3328052c21c3f88872238244c	GRCh38	released	s3://encode-public/2019/07/24/3be0bd38-57c6-421f-8eea-3c714fc277a5/ENCFF349MXI.bigWig
ENCFF921JHJ	bigWig	signal p-value	ENCSR000AQS	ChIP-seq	CL:0000062	osteoblast	H3K27me3	https://www.encodeproject.org/files/ENCFF921JHJ/@@download/ENCFF921JHJ.bigWig	primary cell	Homo sapiens	1		ENCFF318IMH, ENCFF535QXZ, ENCFF699UTE	523090809	ENCODE Processing Pipeline	66641c39238143537c92b9349c28d7db	GRCh38	released	s3://encode-public/2016/11/28/c4e52db7-e1e2-416e-9d22-a8cd8bd15ef0/ENCFF921JHJ.bigWig
ENCFF927SYB	bigWig	signal p-value	ENCSR015GFK	ChIP-seq	UBERON:0001515	thoracic aorta	H3K27ac	https://www.encodeproject.org/files/ENCFF927SYB/@@download/ENCFF927SYB.bigWig	tissue	Homo sapiens	1		ENCFF301JHG, ENCFF499VQN	634721195	ENCODE Processing Pipeline	62a44f390dabbc7d06511d7f47d9df6d	GRCh38	released	s3://encode-public/2016/11/15/ec385c52-bb32-48a5-8263-a6f1b6593881/ENCFF927SYB.bigWig
ENCFF646MEX	bigWig	signal p-value	ENCSR692CTK	ChIP-seq	CL:0000047	neural stem progenitor cell	H3K27me3	https://www.encodeproject.org/files/ENCFF646MEX/@@download/ENCFF646MEX.bigWig	in vitro differentiated cells	Homo sapiens	1		ENCFF194JFG, ENCFF241VUX	681244271	ENCODE Processing Pipeline	72e60ee733696c102eae10568cf0f0d2	GRCh38	released	s3://encode-public/2017/02/10/794a0f3a-cb2f-4023-89ef-16c0099e8758/ENCFF646MEX.bigWig
ENCFF807YWD	bigWig	signal p-value	ENCSR641RQV	ChIP-seq	UBERON:0001043	esophagus	H3K27me3	https://www.encodeproject.org/files/ENCFF807YWD/@@download/ENCFF807YWD.bigWig	tissue	Homo sapiens	1		ENCFF096RVZ, ENCFF420JJY	716451112	ENCODE Processing Pipeline	ea0540161f26347b91effd8dc193070f	GRCh38	released	s3://encode-public/2017/03/27/cce50fc1-6fac-43fa-97f1-06a6bb670dc6/ENCFF807YWD.bigWig
ENCFF754BNN	bigWig	signal p-value	ENCSR303IKJ	ChIP-seq	UBERON:0002370	thymus	H3K27ac	https://www.encodeproject.org/files/ENCFF754BNN/@@download/ENCFF754BNN.bigWig	tissue	Homo sapiens	1		ENCFF063RNQ, ENCFF870RGK	308613822	ENCODE Processing Pipeline	bebbef68210e06ae008ed6818061ffa0	GRCh38	released	s3://encode-public/2017/03/21/a697e077-617b-41d3-b3fa-8123fa81f666/ENCFF754BNN.bigWig
ENCFF839DEH	bigWig	signal p-value	ENCSR000DXP	ChIP-seq	EFO:0003072	SK-N-SH	H3K27me3	https://www.encodeproject.org/files/ENCFF839DEH/@@download/ENCFF839DEH.bigWig	cell line	Homo sapiens	1		ENCFF614FPH, ENCFF968MUT	312424613	ENCODE Processing Pipeline	6ce9b5fdc9ea7102226678a05681254d	GRCh38	released	s3://encode-public/2016/11/13/756c8852-7ab3-4f3f-8b13-53cb0303a258/ENCFF839DEH.bigWig
ENCFF213IDE	bigWig	signal p-value	ENCSR737NLJ	ChIP-seq	UBERON:0001159	sigmoid colon	H3K9me3	https://www.encodeproject.org/files/ENCFF213IDE/@@download/ENCFF213IDE.bigWig	tissue	Homo sapiens	1		ENCFF718BTS, ENCFF900CUX	366827299	ENCODE Processing Pipeline	46caa2910e224ac5c7b6871337d8897f	GRCh38	released	s3://encode-public/2017/03/23/737c3662-1b75-4619-9756-61dc13654bef/ENCFF213IDE.bigWig
ENCFF878IIW	bigWig	signal p-value	ENCSR000ANG	ChIP-seq	CL:0000515	skeletal muscle myoblast	H3K27me3	https://www.encodeproject.org/files/ENCFF878IIW/@@download/ENCFF878IIW.bigWig	primary cell	Homo sapiens	1		ENCFF232HUV, ENCFF298NLV, ENCFF791XAM	282522581	ENCODE Processing Pipeline	8bc06f96de663b67b5da4ef0574f807a	GRCh38	released	s3://encode-public/2017/04/19/5fe99158-2e93-484f-bdb3-a01df0252f06/ENCFF878IIW.bigWig
ENCFF871YOY	bigWig	signal p-value	ENCSR853XJK	ChIP-seq	CL:1001606	foreskin keratinocyte	H3K27me3	https://www.encodeproject.org/files/ENCFF871YOY/@@download/ENCFF871YOY.bigWig	primary cell	Homo sapiens	1		ENCFF524BYH, ENCFF772IWY	775191474	ENCODE Processing Pipeline	39f7d00f01eae28fda41c5e30a71f6b0	GRCh38	released	s3://encode-public/2017/11/28/b47a876e-1998-419c-bb62-45e38d1d22f6/ENCFF871YOY.bigWig
ENCFF173PGT	bigWig	signal p-value	ENCSR000DRX	ChIP-seq	EFO:0002784	GM12878	H3K27me3	https://www.encodeproject.org/files/ENCFF173PGT/@@download/ENCFF173PGT.bigWig	cell line	Homo sapiens	1		ENCFF094HMB, ENCFF927XRX	252976658	ENCODE Processing Pipeline	04e31d3c52d6b2da469c3c16c790d3d6	GRCh38	released	s3://encode-public/2016/11/13/b764889d-5f2d-439b-8dc1-6074a25d100c/ENCFF173PGT.bigWig
ENCFF425TBC	bigWig	signal p-value	ENCSR195CFR	ChIP-seq	UBERON:0006483	middle frontal area 46	H3K27ac	https://www.encodeproject.org/files/ENCFF425TBC/@@download/ENCFF425TBC.bigWig	tissue	Homo sapiens	1		ENCFF339BII, ENCFF931ZAL	654155496	ENCODE Processing Pipeline	2075b55324e3433ea54ac7df721690ce	GRCh38	released	s3://encode-public/2017/11/06/e9cd3441-4ee7-4b28-a740-25cf46198196/ENCFF425TBC.bigWig
ENCFF914JQY	bigWig	signal p-value	ENCSR912TVO	ChIP-seq	UBERON:0002305	layer of hippocampus	H3K27ac	https://www.encodeproject.org/files/ENCFF914JQY/@@download/ENCFF914JQY.bigWig	tissue	Homo sapiens	1		ENCFF548HKU, ENCFF861MBI	308892865	ENCODE Processing Pipeline	2148725feabb7a89636956f1a051a645	GRCh38	released	s3://encode-public/2017/11/06/89d285c3-c01c-4be3-ae94-97df43580561/ENCFF914JQY.bigWig
ENCFF284ZSX	bigWig	signal p-value	ENCSR204OJS	ChIP-seq	UBERON:0000945	stomach	H3K27ac	https://www.encodeproject.org/files/ENCFF284ZSX/@@download/ENCFF284ZSX.bigWig	tissue	Homo sapiens	1		ENCFF636ACK, ENCFF808COP	1349706741	ENCODE Processing Pipeline	74f597ccdcd0b4996e5eedbc3e9d96ec	GRCh38	released	s3://encode-public/2019/02/11/ece4279e-f783-47aa-a9aa-c371754b54d1/ENCFF284ZSX.bigWig
ENCFF806CFX	bigWig	signal p-value	ENCSR708IFN	ChIP-seq	CL:2000045	foreskin melanocyte	H3K27me3	https://www.encodeproject.org/files/ENCFF806CFX/@@download/ENCFF806CFX.bigWig	primary cell	Homo sapiens	1		ENCFF653ZQK, ENCFF768ZOR	618440387	ENCODE Processing Pipeline	9f54a0f56898ae435b1a2cb1eee4e131	GRCh38	released	s3://encode-public/2017/11/28/a24dfc47-1ae8-4461-9575-7e86dc0da8f0/ENCFF806CFX.bigWig
ENCFF746NKE	bigWig	signal p-value	ENCSR735SLW	ChIP-seq	NTR:0001226	parathyroid adenoma	H3K27ac	https://www.encodeproject.org/files/ENCFF746NKE/@@download/ENCFF746NKE.bigWig	tissue	Homo sapiens	1		ENCFF109KEU, ENCFF242IEI	789773232	ENCODE Processing Pipeline	9d29265d320e4e5e33fe7e8beb4b1d10	GRCh38	released	s3://encode-public/2017/11/30/d009860c-3452-4a54-95b0-5a526772fbd1/ENCFF746NKE.bigWig
ENCFF667LEZ	bigWig	signal p-value	ENCSR000DSK	ChIP-seq	NTR:0000514	cardiovascular progenitor cell	H3K27me3	https://www.encodeproject.org/files/ENCFF667LEZ/@@download/ENCFF667LEZ.bigWig	in vitro differentiated cells	Homo sapiens	1		ENCFF198VJS, ENCFF960KYW	298428092	ENCODE Processing Pipeline	bfda8adb11c0ee3d41dd3307edfd01d3	GRCh38	released	s3://encode-public/2016/11/12/6f4372d0-69fb-471a-9a60-cbed67aa5ad6/ENCFF667LEZ.bigWig
ENCFF092VSV	bigWig	signal p-value	ENCSR230BWN	ChIP-seq	UBERON:0002113	kidney	H3K27ac	https://www.encodeproject.org/files/ENCFF092VSV/@@download/ENCFF092VSV.bigWig	tissue	Homo sapiens	1		ENCFF119WEO, ENCFF226FMX	465704853	ENCODE Processing Pipeline	6978d98f3187a6f8d76411203598d0ef	GRCh38	released	s3://encode-public/2018/01/20/6d0b6300-833b-4b5b-8aa1-0d8a5a9d9489/ENCFF092VSV.bigWig
ENCFF805LJB	bigWig	signal p-value	ENCSR705BTW	ChIP-seq	UBERON:0004648	esophagus muscularis mucosa	H3K27ac	https://www.encodeproject.org/files/ENCFF805LJB/@@download/ENCFF805LJB.bigWig	tissue	Homo sapiens	1		ENCFF089EGV, ENCFF201GMS	1398555536	ENCODE Processing Pipeline	353c80beb6d61d3e0e150683c14aeeeb	GRCh38	released	s3://encode-public/2019/09/07/f43e66ac-76f5-4a72-8cbc-59ae23b64ac1/ENCFF805LJB.bigWig
ENCFF801CKY	bigWig	signal p-value	ENCSR543UBL	ChIP-seq	UBERON:0004648	esophagus muscularis mucosa	H3K27me3	https://www.encodeproject.org/files/ENCFF801CKY/@@download/ENCFF801CKY.bigWig	tissue	Homo sapiens	1		ENCFF089EGV, ENCFF811QQO	1157219124	ENCODE Processing Pipeline	a45235716aa000ea8f0667c4c869acce	GRCh38	released	s3://encode-public/2019/09/09/fac768c5-4d55-4014-8bf9-2b64fa931618/ENCFF801CKY.bigWig
ENCFF042JMH	bigWig	signal p-value	ENCSR262VXI	ChIP-seq	CL:0000134	mesenchymal cell	H3K27me3	https://www.encodeproject.org/files/ENCFF042JMH/@@download/ENCFF042JMH.bigWig	primary cell	Homo sapiens	1		ENCFF097OLC, ENCFF111ALY, ENCFF525FVZ	924896954	ENCODE Processing Pipeline	de32dd753aa48e30a302c4c7aa7e036c	GRCh38	released	s3://encode-public/2018/01/30/0a4dff2c-1eae-4342-bf87-1f9a88e99da8/ENCFF042JMH.bigWig
ENCFF701ISS	bigWig	signal p-value	ENCSR389SGO	ChIP-seq	UBERON:0002686	angular gyrus	H3K9me3	https://www.encodeproject.org/files/ENCFF701ISS/@@download/ENCFF701ISS.bigWig	tissue	Homo sapiens	1		ENCFF822KHR, ENCFF854FFH	658798462	ENCODE Processing Pipeline	95258717551747de986cef8001e539fa	GRCh38	released	s3://encode-public/2017/11/06/4ff98068-38df-4a05-b1ea-7c6e117e1314/ENCFF701ISS.bigWig
ENCFF111RDI	bigWig	signal p-value	ENCSR678RCY	ChIP-seq	CL:0000899	T-helper 17 cell	H3K9me3	https://www.encodeproject.org/files/ENCFF111RDI/@@download/ENCFF111RDI.bigWig	primary cell	Homo sapiens	1		ENCFF422VIU, ENCFF743DQR	187653933	ENCODE Processing Pipeline	95e9502fc79379b332ac390543764001	GRCh38	released	s3://encode-public/2018/01/25/aa874004-b4bd-4cd9-9d79-a75fd514d741/ENCFF111RDI.bigWig
ENCFF774YSJ	bigWig	signal p-value	ENCSR441RDQ	ChIP-seq	CL:0000815	regulatory T cell	H3K9me3	https://www.encodeproject.org/files/ENCFF774YSJ/@@download/ENCFF774YSJ.bigWig	primary cell	Homo sapiens	1		ENCFF388JMJ, ENCFF434FXR	475358592	ENCODE Processing Pipeline	ac9d01c182276d7264e9083de6b28dad	GRCh38	released	s3://encode-public/2018/01/20/29102094-58c3-40bb-93cd-fe68cc8458f2/ENCFF774YSJ.bigWig
ENCFF686JJQ	bigWig	signal p-value	ENCSR324JDC	ChIP-seq	UBERON:0000016	endocrine pancreas	H3K27ac	https://www.encodeproject.org/files/ENCFF686JJQ/@@download/ENCFF686JJQ.bigWig	tissue	Homo sapiens	1		ENCFF021DHO, ENCFF490IZD	183381884	ENCODE Processing Pipeline	035d7cb93d9befe811a999882655402e	GRCh38	released	s3://encode-public/2017/11/28/3e92e19f-3fb2-4386-8cee-cdb9c3ac0238/ENCFF686JJQ.bigWig
ENCFF627ZWX	bigWig	signal p-value	ENCSR275NCH	ChIP-seq	EFO:0002074	PC-3	H3K4me3	https://www.encodeproject.org/files/ENCFF627ZWX/@@download/ENCFF627ZWX.bigWig	cell line	Homo sapiens	1		ENCFF607ZQL, ENCFF615BTY, ENCFF630PML	1063896631	ENCODE Processing Pipeline	38758d3b7e59a454e41654cba81c8c88	GRCh38	released	s3://encode-public/2016/11/09/148af7d1-cf22-483f-88fa-527eec4f2a93/ENCFF627ZWX.bigWig
ENCFF285GFD	bigWig	signal p-value	ENCSR000DRS	ChIP-seq	EFO:0001162	GM12875	H3K4me3	https://www.encodeproject.org/files/ENCFF285GFD/@@download/ENCFF285GFD.bigWig	cell line	Homo sapiens	1		ENCFF425NYG, ENCFF490MFW	273202581	ENCODE Processing Pipeline	244ad699748703517408456cbc8cba65	GRCh38	released	s3://encode-public/2017/04/19/5db009e0-9e1e-433f-a447-3ddcb498af13/ENCFF285GFD.bigWig
ENCFF955LOC	bigWig	signal p-value	ENCSR000DQP	ChIP-seq	CL:0000236	B cell	H3K4me3	https://www.encodeproject.org/files/ENCFF955LOC/@@download/ENCFF955LOC.bigWig	primary cell	Homo sapiens	1		ENCFF207FGO, ENCFF842FEQ	407677787	ENCODE Processing Pipeline	942ea96e86313d4338cf3fd020882c4d	GRCh38	released	s3://encode-public/2016/08/23/906232d1-e4ea-489a-b726-37f09de485cb/ENCFF955LOC.bigWig
ENCFF002QGL	bigWig	signal p-value	ENCSR393SYU	ChIP-seq	CL:0000775	neutrophil	H3K4me3	https://www.encodeproject.org/files/ENCFF002QGL/@@download/ENCFF002QGL.bigWig	primary cell	Homo sapiens	1		ENCFF287MNP, ENCFF557VQL, ENCFF944NDZ	1177951349	ENCODE Processing Pipeline	d01e026ac268eae322505ecfb4675d57	GRCh38	released	s3://encode-public/2016/11/16/9feeea14-1f3c-468a-b3f0-4d6d50b84c31/ENCFF002QGL.bigWig
ENCFF299NGF	bigWig	signal p-value	ENCSR000AKK	ChIP-seq	CL:0002618	endothelial cell of umbilical vein	H3K27me3	https://www.encodeproject.org/files/ENCFF299NGF/@@download/ENCFF299NGF.bigWig	primary cell	Homo sapiens	1		ENCFF764MJN, ENCFF780ZFP	312805360	ENCODE Processing Pipeline	28b995b45b707a1ea0fc7af179e11e2e	GRCh38	released	s3://encode-public/2017/01/06/0fdf3f59-3635-4340-ac22-ead0a0c4d61d/ENCFF299NGF.bigWig
ENCFF060PKC	bigWig	signal p-value	ENCSR636FCX	ChIP-seq	CL:0002324	myoepithelial cell of mammary gland	H3K27me3	https://www.encodeproject.org/files/ENCFF060PKC/@@download/ENCFF060PKC.bigWig	primary cell	Homo sapiens	1		ENCFF200RNQ, ENCFF914EWH	389939496	ENCODE Processing Pipeline	e6a163264fa53dd2f110bb62388c87dc	GRCh38	released	s3://encode-public/2017/11/28/5d324973-733a-4c0d-8835-71ac7f97ed59/ENCFF060PKC.bigWig
ENCFF247BFF	bigWig	signal p-value	ENCSR000DXT	ChIP-seq	CL:0000188	skeletal muscle cell	H3K4me3	https://www.encodeproject.org/files/ENCFF247BFF/@@download/ENCFF247BFF.bigWig	primary cell	Homo sapiens	1		ENCFF466QFU, ENCFF552ORJ	321353961	ENCODE Processing Pipeline	bac9df17b77b3dc136830391cf4893f2	GRCh38	released	s3://encode-public/2016/08/23/0a542323-8ff8-43b8-ad87-c5608dcf4b3c/ENCFF247BFF.bigWig
ENCFF029MYX	bigWig	signal p-value	ENCSR632SLJ	ChIP-seq	UBERON:0001211	Peyer's patch	H3K27me3	https://www.encodeproject.org/files/ENCFF029MYX/@@download/ENCFF029MYX.bigWig	tissue	Homo sapiens	1		ENCFF788GGD, ENCFF982TWX	1698805113	ENCODE Processing Pipeline	e1ce5835fc8eddce9be6b10269091021	GRCh38	released	s3://encode-public/2019/07/24/cb79e8cc-d04b-40d6-93fe-7d2fade8d45f/ENCFF029MYX.bigWig
ENCFF414JQD	bigWig	signal p-value	ENCSR316LNO	ChIP-seq	UBERON:0004550	gastroesophageal sphincter	H3K27ac	https://www.encodeproject.org/files/ENCFF414JQD/@@download/ENCFF414JQD.bigWig	tissue	Homo sapiens	1		ENCFF046MQK, ENCFF532BJA, ENCFF950DQE	1344194153	ENCODE Processing Pipeline	c880cf1ee6ed0712e526135cd6e1f503	GRCh38	released	s3://encode-public/2019/07/24/04c186bb-97ad-4646-a450-2016b1a7379a/ENCFF414JQD.bigWig
ENCFF286YUL	bigWig	signal p-value	ENCSR361FWQ	ChIP-seq	EFO:0005724	MM.1S	H3K4me3	https://www.encodeproject.org/files/ENCFF286YUL/@@download/ENCFF286YUL.bigWig	cell line	Homo sapiens	1		ENCFF014IHG, ENCFF345DWY, ENCFF550VRT	1030125590	ENCODE Processing Pipeline	ec6a3d7c781303350ee457ab3e6c676f	GRCh38	archived	s3://encode-public/2016/06/23/0a61f792-46d3-44e4-b852-84af4dae414c/ENCFF286YUL.bigWig
ENCFF914VWY	bigWig	signal p-value	ENCSR361FWQ	ChIP-seq	EFO:0005724	MM.1S	H3K4me3	https://www.encodeproject.org/files/ENCFF914VWY/@@download/ENCFF914VWY.bigWig	cell line	Homo sapiens	1		ENCFF186KKP, ENCFF842WXL	986473975	ENCODE Processing Pipeline	a9c35512fdeae9fb5f641c2427b933bc	GRCh38	released	s3://encode-public/2016/09/28/00ffb4ac-53a5-4c27-b16b-e613b6ae7877/ENCFF914VWY.bigWig
ENCFF480FHL	bigWig	signal p-value	ENCSR807XUB	ChIP-seq	UBERON:0001159	sigmoid colon	H3K27ac	https://www.encodeproject.org/files/ENCFF480FHL/@@download/ENCFF480FHL.bigWig	tissue	Homo sapiens	1		ENCFF079UNB, ENCFF246VDV	2278787181	ENCODE Processing Pipeline	b86df2f665f0b5bde47e3a0c37fe85a5	GRCh38	released	s3://encode-public/2019/09/07/cbe99eeb-aff4-4d2d-abf0-b042409fad4c/ENCFF480FHL.bigWig
ENCFF061EJI	bigWig	signal p-value	ENCSR000ASK	ChIP-seq	CL:0001054	CD14-positive monocyte	H3K27me3	https://www.encodeproject.org/files/ENCFF061EJI/@@download/ENCFF061EJI.bigWig	primary cell	Homo sapiens	1		ENCFF075YNC, ENCFF760LLG, ENCFF865NTT	660703362	ENCODE Processing Pipeline	fadbf7f4881e45a4d152e5a2a434a6b7	GRCh38	released	s3://encode-public/2017/02/02/9684a226-6905-434c-8bec-21e8719ea27f/ENCFF061EJI.bigWig
ENCFF614HGC	bigWig	signal p-value	ENCSR000ALW	ChIP-seq	CL:0002327	mammary epithelial cell	H3K27ac	https://www.encodeproject.org/files/ENCFF614HGC/@@download/ENCFF614HGC.bigWig	primary cell	Homo sapiens	1		ENCFF068FTW, ENCFF801RTD, ENCFF813ZYQ	677448208	ENCODE Processing Pipeline	b7bf55ae1e52ac43665aaaa02fdd6cf1	GRCh38	released	s3://encode-public/2017/04/06/89945e49-51b5-4a5f-90fc-8eba052a7ae7/ENCFF614HGC.bigWig
ENCFF494EVE	bigWig	signal p-value	ENCSR176ZMW	ChIP-seq	UBERON:0001323	tibial nerve	H3K9me3	https://www.encodeproject.org/files/ENCFF494EVE/@@download/ENCFF494EVE.bigWig	tissue	Homo sapiens	1		ENCFF360WGB, ENCFF782HSW	1021589370	ENCODE Processing Pipeline	995052835e722fec14fd3da84f3b46ad	GRCh38	released	s3://encode-public/2018/12/07/868c3a96-7a5b-4d54-8c77-bec0e18ba8c7/ENCFF494EVE.bigWig
ENCFF425EOT	bigWig	signal p-value	ENCSR000DXL	ChIP-seq	EFO:0002860	SK-N-MC	H3K4me3	https://www.encodeproject.org/files/ENCFF425EOT/@@download/ENCFF425EOT.bigWig	cell line	Homo sapiens	1		ENCFF642MDS, ENCFF854RRT	283241239	ENCODE Processing Pipeline	d46d182e3eb71dd90447a10ce09f3551	GRCh38	released	s3://encode-public/2016/08/23/45d7675f-e5d7-4225-8df1-6ce41db2bfad/ENCFF425EOT.bigWig
ENCFF114TNA	bigWig	signal p-value	ENCSR641SDI	ChIP-seq	UBERON:0001159	sigmoid colon	H3K27ac	https://www.encodeproject.org/files/ENCFF114TNA/@@download/ENCFF114TNA.bigWig	tissue	Homo sapiens	1		ENCFF529YBT, ENCFF538YUR	1247132804	ENCODE Processing Pipeline	a4c191ab1de8cd58936c12ae3627017d	GRCh38	archived	s3://encode-public/2018/12/07/7732ea8d-a3ae-48e3-ba64-3d3251fc7342/ENCFF114TNA.bigWig
ENCFF618RKN	bigWig	signal p-value	ENCSR641SDI	ChIP-seq	UBERON:0001159	sigmoid colon	H3K27ac	https://www.encodeproject.org/files/ENCFF618RKN/@@download/ENCFF618RKN.bigWig	tissue	Homo sapiens	1		ENCFF132NWA, ENCFF538YUR	1737321366	ENCODE Processing Pipeline	ddaa9e0b90d3026c13ffa3c64d50b41c	GRCh38	released	s3://encode-public/2019/09/10/90c77cf3-5167-4b3b-9e97-4be1949d6645/ENCFF618RKN.bigWig
ENCFF689CSO	bigWig	signal p-value	ENCSR197QDK	ChIP-seq	UBERON:0002106	spleen	H3K4me3	https://www.encodeproject.org/files/ENCFF689CSO/@@download/ENCFF689CSO.bigWig	tissue	Homo sapiens	1		ENCFF608SQR, ENCFF813EVB	904717445	ENCODE Processing Pipeline	19ccce14894131baca7b1e155f12e903	GRCh38	archived	s3://encode-public/2017/03/21/52f2edc1-efe9-48a1-89c5-26f6f78d03ae/ENCFF689CSO.bigWig
ENCFF085EPP	bigWig	signal p-value	ENCSR197QDK	ChIP-seq	UBERON:0002106	spleen	H3K4me3	https://www.encodeproject.org/files/ENCFF085EPP/@@download/ENCFF085EPP.bigWig	tissue	Homo sapiens	1		ENCFF124DXU, ENCFF447CHF, ENCFF746ZRB	1688307492	ENCODE Processing Pipeline	03430c6e498e67b1a01422f82c7555b7	GRCh38	released	s3://encode-public/2019/09/07/b01a95d1-128b-410f-be53-0a0ac6d56003/ENCFF085EPP.bigWig
ENCFF564FQL	bigWig	signal p-value	ENCSR694RCH	ChIP-seq	UBERON:0012488	muscle layer of duodenum	H3K27ac	https://www.encodeproject.org/files/ENCFF564FQL/@@download/ENCFF564FQL.bigWig	tissue	Homo sapiens	1		ENCFF652IAB, ENCFF875GHM	706141651	ENCODE Processing Pipeline	e894c46a3d6d7a210ab7750e55943dca	GRCh38	released	s3://encode-public/2018/01/19/270970a6-a676-47a1-ba3c-32a16a3eaeec/ENCFF564FQL.bigWig
ENCFF883ESX	bigWig	signal p-value	ENCSR000DSL	ChIP-seq	CL:0000222	mesodermal cell	H3K27me3	https://www.encodeproject.org/files/ENCFF883ESX/@@download/ENCFF883ESX.bigWig	in vitro differentiated cells	Homo sapiens	1		ENCFF136OPR, ENCFF333ZYU	339082142	ENCODE Processing Pipeline	198d750d3caa1e3c8dcb595eefe1aaf2	GRCh38	released	s3://encode-public/2016/11/13/29eb5d7f-3181-4d47-8d8b-a0d53306db16/ENCFF883ESX.bigWig
ENCFF413MFN	bigWig	signal p-value	ENCSR787TQW	ChIP-seq	UBERON:0000945	stomach	H3K9me3	https://www.encodeproject.org/files/ENCFF413MFN/@@download/ENCFF413MFN.bigWig	tissue	Homo sapiens	1		ENCFF147CHI, ENCFF817BRE	1637064907	ENCODE Processing Pipeline	2c54b891f1aa87f186f825aeb7b70d23	GRCh38	released	s3://encode-public/2018/12/07/591936e3-b24e-48e0-9fa7-3539579a255d/ENCFF413MFN.bigWig
ENCFF339QLE	bigWig	signal p-value	ENCSR200AFX	ChIP-seq	UBERON:0004648	esophagus muscularis mucosa	H3K27me3	https://www.encodeproject.org/files/ENCFF339QLE/@@download/ENCFF339QLE.bigWig	tissue	Homo sapiens	1		ENCFF131KLD, ENCFF633EEL	998068377	ENCODE Processing Pipeline	a20f1c356aadd8abd977bffe618ddf66	GRCh38	released	s3://encode-public/2019/07/24/1d38611a-6a30-4f27-82e7-9e2035568bcc/ENCFF339QLE.bigWig
ENCFF995WCO	bigWig	signal p-value	ENCSR726EEM	ChIP-seq	UBERON:0001323	tibial nerve	H3K9me3	https://www.encodeproject.org/files/ENCFF995WCO/@@download/ENCFF995WCO.bigWig	tissue	Homo sapiens	1		ENCFF538CEM, ENCFF997CMR	1520110651	ENCODE Processing Pipeline	b3e2280b40591e5a0caba76bbe33d00e	GRCh38	released	s3://encode-public/2019/02/11/e68ee9fc-4199-4ff8-8777-ce457f6f8331/ENCFF995WCO.bigWig
ENCFF941TNB	bigWig	signal p-value	ENCSR058FCG	ChIP-seq	CL:0000775	neutrophil	H3K27me3	https://www.encodeproject.org/files/ENCFF941TNB/@@download/ENCFF941TNB.bigWig	primary cell	Homo sapiens	1		ENCFF517KOQ, ENCFF557VQL, ENCFF944NDZ	1517354806	ENCODE Processing Pipeline	a187f317156d8309f84a58865126c01c	GRCh38	released	s3://encode-public/2016/11/16/b28b2450-5889-4333-878f-863e859b07b9/ENCFF941TNB.bigWig
ENCFF678ZOV	bigWig	signal p-value	ENCSR426VHO	ChIP-seq	UBERON:0002106	spleen	H3K27ac	https://www.encodeproject.org/files/ENCFF678ZOV/@@download/ENCFF678ZOV.bigWig	tissue	Homo sapiens	1		ENCFF123TAC, ENCFF396LLO, ENCFF750CZQ	1813803782	ENCODE Processing Pipeline	ac2c72c0437347ccb46829c4fa2920da	GRCh38	released	s3://encode-public/2019/09/07/d1d0dbc8-1564-4bf7-b181-898aa30f62a8/ENCFF678ZOV.bigWig
ENCFF770KNQ	bigWig	signal p-value	ENCSR124VOE	ChIP-seq	CL:0002319	neural cell	H3K27ac	https://www.encodeproject.org/files/ENCFF770KNQ/@@download/ENCFF770KNQ.bigWig	in vitro differentiated cells	Homo sapiens	1		ENCFF814QLD, ENCFF945CWL	993597249	ENCODE Processing Pipeline	4123a15793294cbbe9d7dc0ba27fe3b8	GRCh38	released	s3://encode-public/2017/06/30/18719b67-39b8-4c5e-a5ed-c63e85b5503f/ENCFF770KNQ.bigWig
ENCFF203ZVP	bigWig	signal p-value	ENCSR524RIH	ChIP-seq	CL:0000775	neutrophil	H3K9me3	https://www.encodeproject.org/files/ENCFF203ZVP/@@download/ENCFF203ZVP.bigWig	primary cell	Homo sapiens	1		ENCFF373TAE, ENCFF557VQL, ENCFF944NDZ	1429094587	ENCODE Processing Pipeline	0026e52ec153ee2ca6f48dad82c25cbe	GRCh38	released	s3://encode-public/2016/11/16/7f48e390-3fa5-48bb-8eb6-ff2b12161fbb/ENCFF203ZVP.bigWig
ENCFF956UAE	bigWig	signal p-value	ENCSR368YPC	ChIP-seq	CL:2000001	peripheral blood mononuclear cell	H3K4me3	https://www.encodeproject.org/files/ENCFF956UAE/@@download/ENCFF956UAE.bigWig	primary cell	Homo sapiens	1		ENCFF386MAX, ENCFF881WEL	456721869	ENCODE Processing Pipeline	2f027062dd9f3b49ac63cff0a9361b89	GRCh38	released	s3://encode-public/2017/11/28/b98d6613-7cd1-4f51-9f9f-91c12e56d3b1/ENCFF956UAE.bigWig
ENCFF036DIY	bigWig	signal p-value	ENCSR473PNT	ChIP-seq	NTR:0000856	mesendoderm	H3K27ac	https://www.encodeproject.org/files/ENCFF036DIY/@@download/ENCFF036DIY.bigWig	in vitro differentiated cells	Homo sapiens	1		ENCFF033ZAD, ENCFF621ETP, ENCFF710LJW	523557577	ENCODE Processing Pipeline	0cdbdfec0053078c171c34808a40a895	GRCh38	released	s3://encode-public/2017/03/01/37feb57c-442e-4b54-af01-8d8b45cc073f/ENCFF036DIY.bigWig
ENCFF455IJT	bigWig	signal p-value	ENCSR231FDF	ChIP-seq	CL:0000625	CD8-positive, alpha-beta T cell	H3K4me3	https://www.encodeproject.org/files/ENCFF455IJT/@@download/ENCFF455IJT.bigWig	primary cell	Homo sapiens	1		ENCFF167QXX, ENCFF450HKI, ENCFF844URI	691785477	ENCODE Processing Pipeline	be2ba6533d3ff2adc660f4e1f01459e5	GRCh38	released	s3://encode-public/2018/01/25/c99d82e1-f017-4e6b-8eb9-89196401d966/ENCFF455IJT.bigWig
ENCFF724DHO	bigWig	signal p-value	ENCSR068CQX	ChIP-seq	UBERON:0002080	heart right ventricle	H3K27me3	https://www.encodeproject.org/files/ENCFF724DHO/@@download/ENCFF724DHO.bigWig	tissue	Homo sapiens	1		ENCFF927UEQ, ENCFF993LSH	297852038	ENCODE Processing Pipeline	e3ff5eda38111a85840e6b39e3151665	GRCh38	released	s3://encode-public/2017/05/15/def2c6fa-36e9-4d81-8c6d-d545fdbcec5c/ENCFF724DHO.bigWig
ENCFF961XWQ	bigWig	signal p-value	ENCSR000DQL	ChIP-seq	EFO:0001099	Caco-2	H3K27me3	https://www.encodeproject.org/files/ENCFF961XWQ/@@download/ENCFF961XWQ.bigWig	cell line	Homo sapiens	1		ENCFF251WLZ, ENCFF851MPE	289618288	ENCODE Processing Pipeline	271166651a598580c0434dcc40749434	GRCh38	released	s3://encode-public/2016/11/13/649be847-1eb0-458d-b826-64b756b5a0e6/ENCFF961XWQ.bigWig
ENCFF161OCD	bigWig	signal p-value	ENCSR992XOO	ChIP-seq	UBERON:0001323	tibial nerve	H3K27me3	https://www.encodeproject.org/files/ENCFF161OCD/@@download/ENCFF161OCD.bigWig	tissue	Homo sapiens	1		ENCFF782HSW, ENCFF880MZS	1274856545	ENCODE Processing Pipeline	7ffa1a3f80e650a5c910428699498e1c	GRCh38	released	s3://encode-public/2019/02/09/f49c1380-4b01-41c3-8716-8b241718cc6a/ENCFF161OCD.bigWig
ENCFF923MIW	bigWig	signal p-value	ENCSR654KVJ	ChIP-seq	UBERON:0001159	sigmoid colon	H3K9me3	https://www.encodeproject.org/files/ENCFF923MIW/@@download/ENCFF923MIW.bigWig	tissue	Homo sapiens	1		ENCFF246VDV, ENCFF854QZJ	2279393905	ENCODE Processing Pipeline	51c65272c085aec87e8a3fafd5b3f109	GRCh38	released	s3://encode-public/2019/09/07/382d1c9f-6051-4671-87d5-5f1073dae0d7/ENCFF923MIW.bigWig
ENCFF721ZRS	bigWig	signal p-value	ENCSR778QHG	ChIP-seq	UBERON:0001323	tibial nerve	H3K27ac	https://www.encodeproject.org/files/ENCFF721ZRS/@@download/ENCFF721ZRS.bigWig	tissue	Homo sapiens	1		ENCFF782HSW, ENCFF929ZNM	895409085	ENCODE Processing Pipeline	27f8653aeb9fb76b4006ac9136b7a93e	GRCh38	released	s3://encode-public/2018/12/07/33a26ac0-3a12-4775-aedd-218683b642d7/ENCFF721ZRS.bigWig
ENCFF413TID	bigWig	signal p-value	ENCSR511OIE	ChIP-seq	EFO:0002357	SU-DHL-6	H3K27me3	https://www.encodeproject.org/files/ENCFF413TID/@@download/ENCFF413TID.bigWig	cell line	Homo sapiens	1		ENCFF182RDK, ENCFF506DRY, ENCFF676EKJ	1414028597	ENCODE Processing Pipeline	516badc5c9ede7feaddda8224ff3f8c7	GRCh38	released	s3://encode-public/2017/01/27/feaa7fa8-77c9-47b1-bcbe-854179a51d4d/ENCFF413TID.bigWig
ENCFF291LDL	bigWig	signal p-value	ENCSR826UTD	ChIP-seq	EFO:0002074	PC-3	H3K27ac	https://www.encodeproject.org/files/ENCFF291LDL/@@download/ENCFF291LDL.bigWig	cell line	Homo sapiens	1		ENCFF474QFK, ENCFF607ZQL, ENCFF630PML	1007641153	ENCODE Processing Pipeline	d79552427a07e068c0b398be95c3aef8	GRCh38	released	s3://encode-public/2016/11/09/56334b2f-00b9-4ea7-baa5-b80cd7610d72/ENCFF291LDL.bigWig
ENCFF848HFC	bigWig	signal p-value	ENCSR000DRY	ChIP-seq	EFO:0002784	GM12878	H3K4me3	https://www.encodeproject.org/files/ENCFF848HFC/@@download/ENCFF848HFC.bigWig	cell line	Homo sapiens	1		ENCFF094HMB, ENCFF147ZCK	266328427	ENCODE Processing Pipeline	d39002cf02689cf1211e46d49a82f01f	GRCh38	released	s3://encode-public/2016/08/23/f884f195-19aa-4874-be52-a2926db3c61c/ENCFF848HFC.bigWig
ENCFF932CNC	bigWig	signal p-value	ENCSR857GMX	ChIP-seq	EFO:0006710	OCI-LY3	H3K27ac	https://www.encodeproject.org/files/ENCFF932CNC/@@download/ENCFF932CNC.bigWig	cell line	Homo sapiens	1		ENCFF212AOK, ENCFF691EEI, ENCFF988VMF	1167249039	ENCODE Processing Pipeline	0943c3279f5d2ed48c7793affc2a4260	GRCh38	released	s3://encode-public/2016/11/04/6873aecf-e314-40db-8cf7-1d55384d1cf8/ENCFF932CNC.bigWig
ENCFF434ASF	bigWig	signal p-value	ENCSR000ASJ	ChIP-seq	CL:0001054	CD14-positive monocyte	H3K27ac	https://www.encodeproject.org/files/ENCFF434ASF/@@download/ENCFF434ASF.bigWig	primary cell	Homo sapiens	1		ENCFF075YNC, ENCFF835ZFV, ENCFF865NTT	607700559	ENCODE Processing Pipeline	2dcdcee64c5918443b41e6617f45ce7c	GRCh38	released	s3://encode-public/2016/07/13/009fc66b-9d70-401d-9c11-5f7bc6facfb6/ENCFF434ASF.bigWig
ENCFF341PLT	bigWig	signal p-value	ENCSR183CQK	ChIP-seq	EFO:0007112	Loucy	H3K27me3	https://www.encodeproject.org/files/ENCFF341PLT/@@download/ENCFF341PLT.bigWig	cell line	Homo sapiens	1		ENCFF506FWW, ENCFF711NHN, ENCFF871BGG	1171480517	ENCODE Processing Pipeline	b7f736718ec924f82e9328a2aaca901c	GRCh38	released	s3://encode-public/2016/11/01/1fe4de21-bd5d-4865-9c29-68d423b0ea20/ENCFF341PLT.bigWig
ENCFF059BEC	bigWig	signal p-value	ENCSR884QDT	ChIP-seq	EFO:0007112	Loucy	H3K9me3	https://www.encodeproject.org/files/ENCFF059BEC/@@download/ENCFF059BEC.bigWig	cell line	Homo sapiens	1		ENCFF074DIR, ENCFF711NHN, ENCFF871BGG	1045619286	ENCODE Processing Pipeline	b841d91f4aa8a9f684e9a3f1321ec5f1	GRCh38	released	s3://encode-public/2016/11/01/ebee3223-ad5e-428d-96d6-21611afb1146/ENCFF059BEC.bigWig
ENCFF225PWN	bigWig	signal p-value	ENCSR556QXD	ChIP-seq	UBERON:0002106	spleen	H3K4me3	https://www.encodeproject.org/files/ENCFF225PWN/@@download/ENCFF225PWN.bigWig	tissue	Homo sapiens	1		ENCFF123TAC, ENCFF651PPM, ENCFF750CZQ	1685720928	ENCODE Processing Pipeline	718a499b4b437d12d5796ff38b4fdfa1	GRCh38	released	s3://encode-public/2019/09/07/991f4cd0-edec-4689-803d-ad4b3be12507/ENCFF225PWN.bigWig
ENCFF009GIE	bigWig	signal p-value	ENCSR729ENO	ChIP-seq	EFO:0007950	GM23338	H3K27ac	https://www.encodeproject.org/files/ENCFF009GIE/@@download/ENCFF009GIE.bigWig	cell line	Homo sapiens	1		ENCFF403VXK, ENCFF408TVJ, ENCFF754UFV	1555050383	ENCODE Processing Pipeline	2337180eb201a1e348b1a600a64cba26	GRCh38	released	s3://encode-public/2016/11/14/48ee9158-bf7a-454d-8d4c-a0764e936862/ENCFF009GIE.bigWig
ENCFF707TJQ	bigWig	signal p-value	ENCSR881TWJ	ChIP-seq	EFO:0002074	PC-3	H3K27me3	https://www.encodeproject.org/files/ENCFF707TJQ/@@download/ENCFF707TJQ.bigWig	cell line	Homo sapiens	1		ENCFF127CPB, ENCFF607ZQL, ENCFF630PML	1578293348	ENCODE Processing Pipeline	6796f296bde6dfe2ce54917ed8e86def	GRCh38	released	s3://encode-public/2016/11/09/abd1d387-e4ca-4b2f-b4d4-3b6c748e6609/ENCFF707TJQ.bigWig
ENCFF263TPK	bigWig	signal p-value	ENCSR661MUS	ChIP-seq	NTR:0000711	neural progenitor cell	H3K4me3	https://www.encodeproject.org/files/ENCFF263TPK/@@download/ENCFF263TPK.bigWig	in vitro differentiated cells	Homo sapiens	1		ENCFF175BOB, ENCFF224OZC, ENCFF615RXB	1812742097	ENCODE Processing Pipeline	2fff86eda30d6b546fcaa1406bf26022	GRCh38	released	s3://encode-public/2016/11/14/3d013c20-e818-44b0-8d89-604b995f4315/ENCFF263TPK.bigWig
ENCFF069ZXB	bigWig	signal p-value	ENCSR423LXQ	ChIP-seq	UBERON:0011907	gastrocnemius medialis	H3K27me3	https://www.encodeproject.org/files/ENCFF069ZXB/@@download/ENCFF069ZXB.bigWig	tissue	Homo sapiens	1		ENCFF302HIW, ENCFF650KVU	745275776	ENCODE Processing Pipeline	8ee66d56e1d22472d9cb85bef023c981	GRCh38	released	s3://encode-public/2017/04/06/98e6859f-0aba-45df-b795-7ae031170201/ENCFF069ZXB.bigWig
ENCFF514SNI	bigWig	signal p-value	ENCSR867TPP	ChIP-seq	EFO:0006710	OCI-LY3	H3K27me3	https://www.encodeproject.org/files/ENCFF514SNI/@@download/ENCFF514SNI.bigWig	cell line	Homo sapiens	1		ENCFF212AOK, ENCFF691EEI, ENCFF818WQQ	1309677633	ENCODE Processing Pipeline	305cb706848606da4bccb86d7267a203	GRCh38	released	s3://encode-public/2016/11/04/e100a6d8-a295-48bf-b084-3594a3710688/ENCFF514SNI.bigWig
ENCFF926ERR	bigWig	signal p-value	ENCSR447ZGY	ChIP-seq	EFO:0006711	OCI-LY7	H3K27ac	https://www.encodeproject.org/files/ENCFF926ERR/@@download/ENCFF926ERR.bigWig	cell line	Homo sapiens	1		ENCFF046QZN, ENCFF204UGN, ENCFF537BWA	1026008203	ENCODE Processing Pipeline	60d66e65f2ee4f60ca3b10dbb8960ac5	GRCh38	released	s3://encode-public/2016/12/06/38e6177e-43df-4116-8e63-520dfb4a2cbb/ENCFF926ERR.bigWig
ENCFF101KAD	bigWig	signal p-value	ENCSR307DQT	ChIP-seq	EFO:0002357	SU-DHL-6	H3K27ac	https://www.encodeproject.org/files/ENCFF101KAD/@@download/ENCFF101KAD.bigWig	cell line	Homo sapiens	1		ENCFF506DRY, ENCFF676EKJ, ENCFF730NKH	1242031374	ENCODE Processing Pipeline	a999104c432777d282c8a6a0525dab27	GRCh38	released	s3://encode-public/2016/11/17/305347ed-953b-4d4c-9d2f-1bd49b39ef45/ENCFF101KAD.bigWig
ENCFF386MTE	bigWig	signal p-value	ENCSR716ZJH	ChIP-seq	EFO:0003045	H9	H3K4me3	https://www.encodeproject.org/files/ENCFF386MTE/@@download/ENCFF386MTE.bigWig	cell line	Homo sapiens	1		ENCFF478PPT, ENCFF556EHG, ENCFF910JMV	1185402076	ENCODE Processing Pipeline	d09c585fb6e53b107abc0494e4a54fca	GRCh38	released	s3://encode-public/2017/01/31/c155c2f3-4524-484b-9bc9-4f4b42e2761a/ENCFF386MTE.bigWig
ENCFF497RNF	bigWig	signal p-value	ENCSR370KYM	ChIP-seq	NTR:0001226	parathyroid adenoma	H3K27me3	https://www.encodeproject.org/files/ENCFF497RNF/@@download/ENCFF497RNF.bigWig	tissue	Homo sapiens	1		ENCFF242IEI, ENCFF402QZE	642968410	ENCODE Processing Pipeline	04ad56d8c8bf0126aa8f04d6742770a3	GRCh38	released	s3://encode-public/2017/11/30/ca58ada4-8773-42c3-ab26-c26f49599b9a/ENCFF497RNF.bigWig
ENCFF843DII	bigWig	signal p-value	ENCSR000EWQ	ChIP-seq	EFO:0001203	MCF-7	H3K9me3	https://www.encodeproject.org/files/ENCFF843DII/@@download/ENCFF843DII.bigWig	cell line	Homo sapiens	1		ENCFF076CJL, ENCFF311QEJ, ENCFF839GWH	412959251	ENCODE Processing Pipeline	ca4b36e88f0fdb4657d13283861d40af	GRCh38	released	s3://encode-public/2016/11/12/74102d71-d0bf-45e2-a42c-05465cbcb824/ENCFF843DII.bigWig
ENCFF619YTI	bigWig	signal p-value	ENCSR978BQI	ChIP-seq	EFO:0005719	Karpas-422	H3K9me3	https://www.encodeproject.org/files/ENCFF619YTI/@@download/ENCFF619YTI.bigWig	cell line	Homo sapiens	1		ENCFF056BZA, ENCFF701LLO, ENCFF876PYV	1529661320	ENCODE Processing Pipeline	e642d6cd5d24e0068c2c4c0a2669a4b9	GRCh38	released	s3://encode-public/2016/10/17/389f05fd-ecad-4a86-8bcd-ea84795cae09/ENCFF619YTI.bigWig
ENCFF082EAK	bigWig	signal p-value	ENCSR859JNA	ChIP-seq	EFO:0005907	OCI-LY1	H3K27me3	https://www.encodeproject.org/files/ENCFF082EAK/@@download/ENCFF082EAK.bigWig	cell line	Homo sapiens	1		ENCFF012EJM, ENCFF474SYV, ENCFF503PYV	702738603	ENCODE Processing Pipeline	804910b83670b3d5c942f549d394b059	GRCh38	released	s3://encode-public/2016/10/17/8d421ada-27fd-4806-8709-5f098dac1026/ENCFF082EAK.bigWig
ENCFF415QLL	bigWig	signal p-value	ENCSR654VRX	ChIP-seq	CL:0002319	neural cell	H3K27me3	https://www.encodeproject.org/files/ENCFF415QLL/@@download/ENCFF415QLL.bigWig	in vitro differentiated cells	Homo sapiens	1		ENCFF650DYO, ENCFF814QLD	1147666941	ENCODE Processing Pipeline	590a00dfcbd6e9cffc95c2819f419a79	GRCh38	released	s3://encode-public/2017/06/30/0c6840dc-492b-4b2b-b308-a97f5d501cc0/ENCFF415QLL.bigWig
ENCFF583PQT	bigWig	signal p-value	ENCSR661KMA	ChIP-seq	EFO:0002824	HCT116	H3K27ac	https://www.encodeproject.org/files/ENCFF583PQT/@@download/ENCFF583PQT.bigWig	cell line	Homo sapiens	1		ENCFF064LQH, ENCFF689GKI, ENCFF889VIV	839909092	ENCODE Processing Pipeline	a4dd3cfd2c5237628183d0109e5f9839	GRCh38	released	s3://encode-public/2016/11/18/1fbd41ef-d3d3-4265-b43d-16a3ad28afe2/ENCFF583PQT.bigWig
ENCFF069JIF	bigWig	signal p-value	ENCSR000EWR	ChIP-seq	EFO:0001203	MCF-7	H3K27ac	https://www.encodeproject.org/files/ENCFF069JIF/@@download/ENCFF069JIF.bigWig	cell line	Homo sapiens	1		ENCFF076CJL, ENCFF224RMQ, ENCFF839GWH	549816779	ENCODE Processing Pipeline	7a613ff3ca471af5c338aff5cd2c8507	GRCh38	released	s3://encode-public/2016/07/13/83b2f387-c663-421f-a355-44af4a000d50/ENCFF069JIF.bigWig
ENCFF691WYM	bigWig	signal p-value	ENCSR000DQG	ChIP-seq	EFO:0002779	BJ	H3K27me3	https://www.encodeproject.org/files/ENCFF691WYM/@@download/ENCFF691WYM.bigWig	cell line	Homo sapiens	1		ENCFF415WLX, ENCFF517WZK	267556917	ENCODE Processing Pipeline	510043ae75bdbfac8fa2fcb74ed55c27	GRCh38	released	s3://encode-public/2016/11/13/73411ec1-ad05-4541-8054-17f0ef623998/ENCFF691WYM.bigWig
ENCFF332ABT	bigWig	signal p-value	ENCSR000DUA	ChIP-seq	EFO:0002791	HeLa-S3	H3K4me3	https://www.encodeproject.org/files/ENCFF332ABT/@@download/ENCFF332ABT.bigWig	cell line	Homo sapiens	1		ENCFF681ZZF, ENCFF883FFC	304106259	ENCODE Processing Pipeline	f7f98ebb77054bfd9f8b2342eb191069	GRCh38	released	s3://encode-public/2016/08/23/7bf72fc8-17ec-42c1-84ff-10b55d7a736f/ENCFF332ABT.bigWig
ENCFF589QUR	bigWig	signal p-value	ENCSR000DWU	ChIP-seq	CL:0000312	keratinocyte	H3K27me3	https://www.encodeproject.org/files/ENCFF589QUR/@@download/ENCFF589QUR.bigWig	primary cell	Homo sapiens	1		ENCFF696RSF, ENCFF962BWT	247303737	ENCODE Processing Pipeline	9d5abab944960fe455ee0e4341dbc3ff	GRCh38	released	s3://encode-public/2016/11/13/bdb2d6c0-3b46-412a-a3fd-3ae1c033fe79/ENCFF589QUR.bigWig
ENCFF650XJN	bigWig	signal p-value	ENCSR548PZS	ChIP-seq	EFO:0006710	OCI-LY3	H3K4me3	https://www.encodeproject.org/files/ENCFF650XJN/@@download/ENCFF650XJN.bigWig	cell line	Homo sapiens	1		ENCFF212AOK, ENCFF224FBU, ENCFF691EEI	1222616808	ENCODE Processing Pipeline	beb51e0c56459fb509b09dfe71323f74	GRCh38	released	s3://encode-public/2016/11/04/908c9af0-e2f1-4631-8fbb-fdc78a33ce60/ENCFF650XJN.bigWig
ENCFF769XHC	bigWig	signal p-value	ENCSR939CJE	ChIP-seq	UBERON:0004550	gastroesophageal sphincter	H3K9me3	https://www.encodeproject.org/files/ENCFF769XHC/@@download/ENCFF769XHC.bigWig	tissue	Homo sapiens	1		ENCFF462AEX, ENCFF579VWV	1271239050	ENCODE Processing Pipeline	1d3718b5efe3fdee8ee59d045baf5637	GRCh38	released	s3://encode-public/2019/07/24/b3e166bb-bd22-4d06-8538-f67c74c22c63/ENCFF769XHC.bigWig
ENCFF397NOH	bigWig	signal p-value	ENCSR475NLR	ChIP-seq	EFO:0007070	ACC112	H3K27me3	https://www.encodeproject.org/files/ENCFF397NOH/@@download/ENCFF397NOH.bigWig	cell line	Homo sapiens	1		ENCFF086FXU, ENCFF906YGC, ENCFF994UEQ	776678308	ENCODE Processing Pipeline	a20a945945bc93aad0c6d1da19de89ce	GRCh38	released	s3://encode-public/2016/11/01/81a0d017-213f-42b0-a628-2b04f3591966/ENCFF397NOH.bigWig
ENCFF216KWV	bigWig	signal p-value	ENCSR494LJG	ChIP-seq	EFO:0002357	SU-DHL-6	H3K4me3	https://www.encodeproject.org/files/ENCFF216KWV/@@download/ENCFF216KWV.bigWig	cell line	Homo sapiens	1		ENCFF506DRY, ENCFF676EKJ, ENCFF800LQW	1236267421	ENCODE Processing Pipeline	df77224c42d16cfa65ff241986da28d0	GRCh38	released	s3://encode-public/2017/02/17/04170ba8-96c7-444d-a7f3-7b3bee253ea7/ENCFF216KWV.bigWig
ENCFF620QLF	bigWig	signal p-value	ENCSR189AGR	ChIP-seq	EFO:0005907	OCI-LY1	H3K9me3	https://www.encodeproject.org/files/ENCFF620QLF/@@download/ENCFF620QLF.bigWig	cell line	Homo sapiens	1		ENCFF012EJM, ENCFF449IGA, ENCFF474SYV	996295888	ENCODE Processing Pipeline	b8f0645e79dd1c312e5e84ba236fa457	GRCh38	released	s3://encode-public/2016/11/04/09406ffd-da84-4cd7-9cdc-6eaeb6fe6eb0/ENCFF620QLF.bigWig
ENCFF579LMB	bigWig	signal p-value	ENCSR005SXO	ChIP-seq	EFO:0006711	OCI-LY7	H3K4me3	https://www.encodeproject.org/files/ENCFF579LMB/@@download/ENCFF579LMB.bigWig	cell line	Homo sapiens	1		ENCFF046QZN, ENCFF186RJW, ENCFF537BWA	1173134356	ENCODE Processing Pipeline	eb7f7f95836e576edd82cea5ec9d791f	GRCh38	released	s3://encode-public/2016/06/24/c12cfca2-1415-4872-ba23-5d020c4fccf8/ENCFF579LMB.bigWig
ENCFF608ALX	bigWig	signal p-value	ENCSR389WWC	ChIP-seq	EFO:0006711	OCI-LY7	H3K9me3	https://www.encodeproject.org/files/ENCFF608ALX/@@download/ENCFF608ALX.bigWig	cell line	Homo sapiens	1		ENCFF046QZN, ENCFF537BWA, ENCFF666ZSF	1324047725	ENCODE Processing Pipeline	1ca45aaf4f90634d196c1521805663c5	GRCh38	released	s3://encode-public/2016/10/17/a3cd7182-3dcd-4e9d-9af6-acd8ebdd5b47/ENCFF608ALX.bigWig
ENCFF377RMK	bigWig	signal p-value	ENCSR052WRV	ChIP-seq	EFO:0002167	DOHH2	H3K4me3	https://www.encodeproject.org/files/ENCFF377RMK/@@download/ENCFF377RMK.bigWig	cell line	Homo sapiens	1		ENCFF131YRA, ENCFF631ENA	418458409	ENCODE Processing Pipeline	8dff470d552c8b007d625451418532b3	GRCh38	archived	s3://encode-public/2016/08/10/0de73e4a-65f6-46d7-abd8-1aa292dbc931/ENCFF377RMK.bigWig
ENCFF216HLI	bigWig	signal p-value	ENCSR052WRV	ChIP-seq	EFO:0002167	DOHH2	H3K4me3	https://www.encodeproject.org/files/ENCFF216HLI/@@download/ENCFF216HLI.bigWig	cell line	Homo sapiens	1		ENCFF318WYE, ENCFF631ENA, ENCFF838RMJ	786183382	ENCODE Processing Pipeline	f215bb7d67bd752aa92d1800855e3391	GRCh38	released	s3://encode-public/2016/09/28/26fa9148-2355-4ad0-9495-ac1943ce6b6c/ENCFF216HLI.bigWig
ENCFF237NFT	bigWig	signal p-value	ENCSR350RYG	ChIP-seq	EFO:0002167	DOHH2	H3K27me3	https://www.encodeproject.org/files/ENCFF237NFT/@@download/ENCFF237NFT.bigWig	cell line	Homo sapiens	1		ENCFF370MOM, ENCFF631ENA, ENCFF838RMJ	878629388	ENCODE Processing Pipeline	fa1dd51c82b461fa8f403eea5704a2c0	GRCh38	archived	s3://encode-public/2016/08/10/32d40691-bfe9-4a9e-a042-04c3fd312dd2/ENCFF237NFT.bigWig
ENCFF193HUN	bigWig	signal p-value	ENCSR350RYG	ChIP-seq	EFO:0002167	DOHH2	H3K27me3	https://www.encodeproject.org/files/ENCFF193HUN/@@download/ENCFF193HUN.bigWig	cell line	Homo sapiens	1		ENCFF308OGJ, ENCFF631ENA, ENCFF838RMJ	1111336211	ENCODE Processing Pipeline	1e7190115f322682c64ff529586ddbba	GRCh38	released	s3://encode-public/2016/09/28/801dedf8-085b-4917-b7bd-0f047dbe0161/ENCFF193HUN.bigWig
ENCFF211KGW	bigWig	signal p-value	ENCSR604JFH	ChIP-seq	EFO:0006710	OCI-LY3	H3K9me3	https://www.encodeproject.org/files/ENCFF211KGW/@@download/ENCFF211KGW.bigWig	cell line	Homo sapiens	1		ENCFF212AOK, ENCFF343XUP, ENCFF691EEI	963985233	ENCODE Processing Pipeline	9dcda3e6d916a317ed1dd3130dc5e32f	GRCh38	released	s3://encode-public/2016/11/04/072d41a5-23f3-4dd4-a1d8-dfee78a67dd9/ENCFF211KGW.bigWig
ENCFF928FNE	bigWig	signal p-value	ENCSR688SJY	ChIP-seq	NTR:0001226	parathyroid adenoma	H3K9me3	https://www.encodeproject.org/files/ENCFF928FNE/@@download/ENCFF928FNE.bigWig	tissue	Homo sapiens	1		ENCFF008DMJ, ENCFF242IEI	492059487	ENCODE Processing Pipeline	e092b14dde78b602e89a37466898fce5	GRCh38	released	s3://encode-public/2017/11/30/9b516a82-07c7-4842-9a1d-91f5b9af1355/ENCFF928FNE.bigWig
ENCFF773CJD	bigWig	signal p-value	ENCSR587FCM	ChIP-seq	EFO:0002357	SU-DHL-6	H3K9me3	https://www.encodeproject.org/files/ENCFF773CJD/@@download/ENCFF773CJD.bigWig	cell line	Homo sapiens	1		ENCFF253TBK, ENCFF506DRY, ENCFF676EKJ	1617795494	ENCODE Processing Pipeline	8c62f7c607d80246f5389c03a163bd82	GRCh38	released	s3://encode-public/2017/01/25/3a970f44-d13c-4906-85e8-f1fc9efea2d2/ENCFF773CJD.bigWig
ENCFF611FFB	bigWig	signal p-value	ENCSR339ZMJ	ChIP-seq	EFO:0002074	PC-3	H3K9me3	https://www.encodeproject.org/files/ENCFF611FFB/@@download/ENCFF611FFB.bigWig	cell line	Homo sapiens	1		ENCFF303VJF, ENCFF607ZQL, ENCFF630PML	1598080078	ENCODE Processing Pipeline	afb5cba2c96f7edf35bc4b77e0827444	GRCh38	released	s3://encode-public/2016/11/09/cc773f5b-e9f3-4586-aa9b-1e4be321ac37/ENCFF611FFB.bigWig
ENCFF194JCE	bigWig	signal p-value	ENCSR000DWP	ChIP-seq	EFO:0002798	NB4	H3K4me3	https://www.encodeproject.org/files/ENCFF194JCE/@@download/ENCFF194JCE.bigWig	cell line	Homo sapiens	1		ENCFF312FHK, ENCFF327XDQ	366373293	ENCODE Processing Pipeline	007c9ddbb1aeb2146c881b32add08626	GRCh38	released	s3://encode-public/2017/04/04/084e07df-630e-4a38-9d93-6ea5491c4358/ENCFF194JCE.bigWig
ENCFF497LTO	bigWig	signal p-value	ENCSR318HUC	ChIP-seq	UBERON:0001515	thoracic aorta	H3K27ac	https://www.encodeproject.org/files/ENCFF497LTO/@@download/ENCFF497LTO.bigWig	tissue	Homo sapiens	1		ENCFF901HZC, ENCFF946NGS	968682960	ENCODE Processing Pipeline	04b2676b530549b1850c9ccab2c0f109	GRCh38	released	s3://encode-public/2017/04/06/f47ad3f1-83eb-40ca-82da-fe81d1e3dc19/ENCFF497LTO.bigWig
ENCFF484TGB	bigWig	signal p-value	ENCSR909VUB	ChIP-seq	UBERON:0001515	thoracic aorta	H3K9me3	https://www.encodeproject.org/files/ENCFF484TGB/@@download/ENCFF484TGB.bigWig	tissue	Homo sapiens	1		ENCFF901HZC, ENCFF993UDJ	1239170879	ENCODE Processing Pipeline	3f2c89886c4fcb8e346a48d68becee2c	GRCh38	released	s3://encode-public/2016/10/30/536b453d-ebb0-487e-9a7c-61c812325fad/ENCFF484TGB.bigWig
ENCFF921EMI	bigWig	signal p-value	ENCSR030NGB	ChIP-seq	UBERON:0004648	esophagus muscularis mucosa	H3K9me3	https://www.encodeproject.org/files/ENCFF921EMI/@@download/ENCFF921EMI.bigWig	tissue	Homo sapiens	1		ENCFF089EGV, ENCFF199CBE	1223543564	ENCODE Processing Pipeline	676f061d02bec28b5d27d50a922a6130	GRCh38	released	s3://encode-public/2019/09/10/ad73b745-f469-4382-8161-f9f325660ca0/ENCFF921EMI.bigWig
ENCFF697TNT	bigWig	signal p-value	ENCSR662PLB	ChIP-seq	CL:0002259	neuroepithelial stem cell	H3K4me3	https://www.encodeproject.org/files/ENCFF697TNT/@@download/ENCFF697TNT.bigWig	in vitro differentiated cells	Homo sapiens	1		ENCFF339IBW, ENCFF558DIC, ENCFF930INE	986054636	ENCODE Processing Pipeline	da20a2677fa64f2db3aad22e4553eeef	GRCh38	released	s3://encode-public/2017/04/03/74a4da95-fe6b-4ab1-8bf5-cdcb387b8d1f/ENCFF697TNT.bigWig
ENCFF418YWK	bigWig	signal p-value	ENCSR000AKD	ChIP-seq	EFO:0002784	GM12878	H3K27me3	https://www.encodeproject.org/files/ENCFF418YWK/@@download/ENCFF418YWK.bigWig	cell line	Homo sapiens	1		ENCFF231DJN, ENCFF651UIO, ENCFF684NLR	230887203	ENCODE Processing Pipeline	f6e8379983c2fe678e91733bfa7007e6	GRCh38	released	s3://encode-public/2017/01/05/e37aee18-34cf-4ecd-9d90-6947b64d68a9/ENCFF418YWK.bigWig
ENCFF659ZJE	bigWig	signal p-value	ENCSR000AKC	ChIP-seq	EFO:0002784	GM12878	H3K27ac	https://www.encodeproject.org/files/ENCFF659ZJE/@@download/ENCFF659ZJE.bigWig	cell line	Homo sapiens	1		ENCFF651UIO, ENCFF684NLR, ENCFF804NCH	216536564	ENCODE Processing Pipeline	510615548cc51989bf163ef21ff3d868	GRCh38	released	s3://encode-public/2017/01/05/6a02cb91-351e-44af-8b47-9ca0c4692231/ENCFF659ZJE.bigWig
ENCFF613OKL	bigWig	signal p-value	ENCSR000ALU	ChIP-seq	EFO:0003042	H1	H3K27me3	https://www.encodeproject.org/files/ENCFF613OKL/@@download/ENCFF613OKL.bigWig	cell line	Homo sapiens	1		ENCFF064DDT, ENCFF270IOE, ENCFF504ZFN	1609846593	ENCODE Processing Pipeline	472e8400f7137bb018df9f9a9742ff5a	GRCh38	released	s3://encode-public/2019/02/01/55176ff5-031b-4baa-9e1c-1f656f403656/ENCFF613OKL.bigWig
ENCFF372FDP	bigWig	signal p-value	ENCSR954IGQ	ChIP-seq	UBERON:0000473	testis	H3K27ac	https://www.encodeproject.org/files/ENCFF372FDP/@@download/ENCFF372FDP.bigWig	tissue	Homo sapiens	1		ENCFF054TED, ENCFF553ZRK	1563063407	ENCODE Processing Pipeline	1dbb27715c3417adee71a9afe398a8e1	GRCh38	released	s3://encode-public/2019/07/24/5a45aea3-6520-487f-90f7-d59800e222a8/ENCFF372FDP.bigWig
ENCFF350GIF	bigWig	signal p-value	ENCSR948YYZ	ChIP-seq	UBERON:0011907	gastrocnemius medialis	H3K27ac	https://www.encodeproject.org/files/ENCFF350GIF/@@download/ENCFF350GIF.bigWig	tissue	Homo sapiens	1		ENCFF302HIW, ENCFF405TRE	639420060	ENCODE Processing Pipeline	23f825b2225edde7d68cd22a3adb01c2	GRCh38	released	s3://encode-public/2016/10/30/d62436f1-329b-45f0-8baf-346a513f79ed/ENCFF350GIF.bigWig
ENCFF296VBR	bigWig	signal p-value	ENCSR637RLN	ChIP-seq	CL:0000182	hepatocyte	H3K27me3	https://www.encodeproject.org/files/ENCFF296VBR/@@download/ENCFF296VBR.bigWig	in vitro differentiated cells	Homo sapiens	1		ENCFF248XON, ENCFF523TBZ, ENCFF882WXC	1920039713	ENCODE Processing Pipeline	e878eee20d3622ab582dc855b4768266	GRCh38	released	s3://encode-public/2016/10/17/3043e1cd-728d-4dad-a7a6-983670669d0e/ENCFF296VBR.bigWig
ENCFF352ETK	bigWig	signal p-value	ENCSR000ANP	ChIP-seq	EFO:0003042	H1	H3K27ac	https://www.encodeproject.org/files/ENCFF352ETK/@@download/ENCFF352ETK.bigWig	cell line	Homo sapiens	1		ENCFF064DDT, ENCFF238SQN, ENCFF504ZFN	1769562569	ENCODE Processing Pipeline	ab523d5653ab4a398c1d4272f37bad9d	GRCh38	released	s3://encode-public/2017/04/05/e1586b40-79ae-4639-bcaa-ce83f7562dc9/ENCFF352ETK.bigWig
ENCFF663ZYG	bigWig	signal p-value	ENCSR988JLN	ChIP-seq	UBERON:0002084	heart left ventricle	H3K27me3	https://www.encodeproject.org/files/ENCFF663ZYG/@@download/ENCFF663ZYG.bigWig	tissue	Homo sapiens	1		ENCFF404YFJ, ENCFF639VKM	1713115441	ENCODE Processing Pipeline	e3c427b71d1ce39646a6dc63aeb1855f	GRCh38	released	s3://encode-public/2017/03/21/7dcbe231-50eb-4b9a-999e-bf80df5e4e8c/ENCFF663ZYG.bigWig
ENCFF177CCC	bigWig	signal p-value	ENCSR000XAA	ChIP-seq	UBERON:0002084	heart left ventricle	H3K9me3	https://www.encodeproject.org/files/ENCFF177CCC/@@download/ENCFF177CCC.bigWig	tissue	Homo sapiens	1		ENCFF639VKM, ENCFF937ZBG	1523885970	ENCODE Processing Pipeline	cc0d41208407986949a2b57897089111	GRCh38	released	s3://encode-public/2017/03/21/0897c5b3-60ce-426b-b4dd-f5bcb30cfd85/ENCFF177CCC.bigWig
ENCFF003WGX	bigWig	signal p-value	ENCSR472SEY	ChIP-seq	CL:0000103	bipolar neuron	H3K27me3	https://www.encodeproject.org/files/ENCFF003WGX/@@download/ENCFF003WGX.bigWig	in vitro differentiated cells	Homo sapiens	1		ENCFF122QYC, ENCFF687LIL, ENCFF956GLJ	2258708623	ENCODE Processing Pipeline	0bee258a6db08c4b66d7fee179d7c3de	GRCh38	released	s3://encode-public/2016/11/01/23f2e6c7-95e9-4ac1-95f1-990073897974/ENCFF003WGX.bigWig
ENCFF480HHX	bigWig	signal p-value	ENCSR479HKJ	ChIP-seq	EFO:0005723	GM23248	H3K4me3	https://www.encodeproject.org/files/ENCFF480HHX/@@download/ENCFF480HHX.bigWig	cell line	Homo sapiens	1		ENCFF027OMV, ENCFF322KCH, ENCFF889MWV	1795994664	ENCODE Processing Pipeline	0dc4e93f2c6d887b0ecabe2fbd5397ae	GRCh38	released	s3://encode-public/2016/11/01/6821973b-0c24-4b48-a375-3d182f52b07c/ENCFF480HHX.bigWig
ENCFF092EFL	bigWig	signal p-value	ENCSR810BDB	ChIP-seq	EFO:0002824	HCT116	H3K27me3	https://www.encodeproject.org/files/ENCFF092EFL/@@download/ENCFF092EFL.bigWig	cell line	Homo sapiens	1		ENCFF064LQH, ENCFF293SFY, ENCFF889VIV	1096762634	ENCODE Processing Pipeline	eaf352849304045059d790945c08bf50	GRCh38	released	s3://encode-public/2017/02/02/669ba726-21e8-4010-bce9-8eb6888298c8/ENCFF092EFL.bigWig
ENCFF959OTZ	bigWig	signal p-value	ENCSR179BUC	ChIP-seq	EFO:0002824	HCT116	H3K9me3	https://www.encodeproject.org/files/ENCFF959OTZ/@@download/ENCFF959OTZ.bigWig	cell line	Homo sapiens	1		ENCFF064LQH, ENCFF534ULC, ENCFF889VIV	1046271097	ENCODE Processing Pipeline	38d02dfbb6a4d2d7cf3ad45f2f97eb9d	GRCh38	released	s3://encode-public/2017/01/20/05ebb8bd-059a-400a-88d3-44e50c4afda2/ENCFF959OTZ.bigWig
ENCFF565YYD	bigWig	signal p-value	ENCSR057BWO	ChIP-seq	EFO:0002784	GM12878	H3K4me3	https://www.encodeproject.org/files/ENCFF565YYD/@@download/ENCFF565YYD.bigWig	cell line	Homo sapiens	1		ENCFF142VHH, ENCFF396LGW, ENCFF401XXH	1093486008	ENCODE Processing Pipeline	a211362c76172ddbb82b22effced1609	GRCh38	released	s3://encode-public/2016/11/14/fa0368ac-fae9-405e-9844-190631339d29/ENCFF565YYD.bigWig
ENCFF346HJS	bigWig	signal p-value	ENCSR814XPE	ChIP-seq	EFO:0003042	H1	H3K4me3	https://www.encodeproject.org/files/ENCFF346HJS/@@download/ENCFF346HJS.bigWig	cell line	Homo sapiens	1		ENCFF064DDT, ENCFF504ZFN, ENCFF775QSF	1672772834	ENCODE Processing Pipeline	96ae9d7066041a6c9400a29442ffa2a2	GRCh38	released	s3://encode-public/2016/12/14/38d2b1f4-d359-4c41-ba50-e1a0cfd6cd78/ENCFF346HJS.bigWig
ENCFF692BFL	bigWig	signal p-value	ENCSR866KFY	ChIP-seq	EFO:0005723	GM23248	H3K27me3	https://www.encodeproject.org/files/ENCFF692BFL/@@download/ENCFF692BFL.bigWig	cell line	Homo sapiens	1		ENCFF027OMV, ENCFF322KCH, ENCFF943RTB	1655444465	ENCODE Processing Pipeline	4131d3922f90c8aecc709d9892b36fa6	GRCh38	released	s3://encode-public/2016/11/01/6a183df9-e23f-4106-aede-1e6f592a5a8d/ENCFF692BFL.bigWig
ENCFF705LDU	bigWig	signal p-value	ENCSR000AKP	ChIP-seq	EFO:0002067	K562	H3K27ac	https://www.encodeproject.org/files/ENCFF705LDU/@@download/ENCFF705LDU.bigWig	cell line	Homo sapiens	1		ENCFF301TVL, ENCFF392XRJ	335137303	ENCODE Processing Pipeline	c178cbc09aba93a3b2e6e189a0e0dd20	GRCh38	released	s3://encode-public/2016/08/12/6b553396-376b-4039-acb7-0e36a8dea846/ENCFF705LDU.bigWig
ENCFF834RKK	bigWig	signal p-value	ENCSR668EVA	ChIP-seq	UBERON:0006631	right atrium auricular region	H3K27ac	https://www.encodeproject.org/files/ENCFF834RKK/@@download/ENCFF834RKK.bigWig	tissue	Homo sapiens	1		ENCFF199VLG, ENCFF410WPD, ENCFF742NXY	1703042421	ENCODE Processing Pipeline	929d362ba94a5e6ca60be990edb3688d	GRCh38	released	s3://encode-public/2019/09/09/281e4883-fa48-42b5-9486-b8643792d85b/ENCFF834RKK.bigWig
ENCFF248HFL	bigWig	signal p-value	ENCSR999WHE	ChIP-seq	EFO:0001203	MCF-7	H3K9me3	https://www.encodeproject.org/files/ENCFF248HFL/@@download/ENCFF248HFL.bigWig	cell line	Homo sapiens	1		ENCFF107RUY, ENCFF989LTL	857759083	ENCODE Processing Pipeline	d95c7f7d9ccd0ea3e7b384a7dcab7ecf	GRCh38	released	s3://encode-public/2016/11/03/6be216a7-73a7-499b-b41e-0292f883b189/ENCFF248HFL.bigWig
ENCFF593CMU	bigWig	signal p-value	ENCSR000EWP	ChIP-seq	EFO:0001203	MCF-7	H3K27me3	https://www.encodeproject.org/files/ENCFF593CMU/@@download/ENCFF593CMU.bigWig	cell line	Homo sapiens	1		ENCFF076CJL, ENCFF611UYK, ENCFF839GWH	518588135	ENCODE Processing Pipeline	4487ae9c7067fd8b0cea6f19c28156eb	GRCh38	released	s3://encode-public/2016/11/13/3809bd68-45bb-4552-9830-ef567370feba/ENCFF593CMU.bigWig
ENCFF346NCV	bigWig	signal p-value	ENCSR519WQH	ChIP-seq	UBERON:0011907	gastrocnemius medialis	H3K27me3	https://www.encodeproject.org/files/ENCFF346NCV/@@download/ENCFF346NCV.bigWig	tissue	Homo sapiens	1		ENCFF144WWG, ENCFF634UHG	1117408571	ENCODE Processing Pipeline	d68073456cbd7c826e2554302d975915	GRCh38	released	s3://encode-public/2017/02/06/792a4c6e-c0fc-4814-992c-b34669c932c9/ENCFF346NCV.bigWig
ENCFF646YCP	bigWig	signal p-value	ENCSR758GMX	ChIP-seq	CL:0000182	hepatocyte	H3K9me3	https://www.encodeproject.org/files/ENCFF646YCP/@@download/ENCFF646YCP.bigWig	in vitro differentiated cells	Homo sapiens	1		ENCFF248XON, ENCFF824QCO, ENCFF882WXC	1828879806	ENCODE Processing Pipeline	4227a36d045d411ccd40bf153489099a	GRCh38	released	s3://encode-public/2017/01/25/87c9d0b4-1dfb-41b8-bbfd-414bfd78e2e0/ENCFF646YCP.bigWig
ENCFF975EYC	bigWig	signal p-value	ENCSR133QBG	ChIP-seq	UBERON:0002367	prostate gland	H3K9me3	https://www.encodeproject.org/files/ENCFF975EYC/@@download/ENCFF975EYC.bigWig	tissue	Homo sapiens	1		ENCFF118YAN, ENCFF462UDU, ENCFF860KYA	1539096305	ENCODE Processing Pipeline	613a10f2abc216d6580da0bf4cb15f27	GRCh38	released	s3://encode-public/2019/09/03/a3f68ef8-b896-41b7-bb8e-c0d50344a160/ENCFF975EYC.bigWig
ENCFF936CXG	bigWig	signal p-value	ENCSR133QBG	ChIP-seq	UBERON:0002367	prostate gland	H3K9me3	https://www.encodeproject.org/files/ENCFF936CXG/@@download/ENCFF936CXG.bigWig	tissue	Homo sapiens	1		ENCFF344OSJ, ENCFF462UDU	911979037	ENCODE Processing Pipeline	b2b50ddc5834bea3bc87fbba547b705a	GRCh38	archived	s3://encode-public/2017/08/25/e2a372fe-cc5a-40c0-8722-45fa3decce10/ENCFF936CXG.bigWig
ENCFF668IIP	bigWig	signal p-value	ENCSR449AXO	ChIP-seq	NTR:0000711	neural progenitor cell	H3K27ac	https://www.encodeproject.org/files/ENCFF668IIP/@@download/ENCFF668IIP.bigWig	in vitro differentiated cells	Homo sapiens	1		ENCFF175BOB, ENCFF615RXB, ENCFF802FBW	1773766815	ENCODE Processing Pipeline	2b66cd961553c20d0e120923a89bc112	GRCh38	released	s3://encode-public/2016/11/14/7399cec4-0486-46a2-874e-f8224171b1fe/ENCFF668IIP.bigWig
ENCFF823BFS	bigWig	signal p-value	ENCSR090QTV	ChIP-seq	CL:0000192	smooth muscle cell	H3K9me3	https://www.encodeproject.org/files/ENCFF823BFS/@@download/ENCFF823BFS.bigWig	in vitro differentiated cells	Homo sapiens	1		ENCFF302IIT, ENCFF816XYV, ENCFF867LMQ	1399815944	ENCODE Processing Pipeline	c21aefb4a7fd553a3fc722fce7be480e	GRCh38	released	s3://encode-public/2016/11/07/4afcb68a-248c-46ac-b2fb-b50a29d790ca/ENCFF823BFS.bigWig
ENCFF841IEH	bigWig	signal p-value	ENCSR803MVC	ChIP-seq	UBERON:0002084	heart left ventricle	H3K9me3	https://www.encodeproject.org/files/ENCFF841IEH/@@download/ENCFF841IEH.bigWig	tissue	Homo sapiens	1		ENCFF283GBS, ENCFF386TAB	1028983452	ENCODE Processing Pipeline	c8a22c73b5716d9a033a234909285441	GRCh38	released	s3://encode-public/2018/06/19/60f2e191-daeb-4335-a809-0e3a783791da/ENCFF841IEH.bigWig
ENCFF859TLD	bigWig	signal p-value	ENCSR189JIH	ChIP-seq	UBERON:0000995	uterus	H3K27ac	https://www.encodeproject.org/files/ENCFF859TLD/@@download/ENCFF859TLD.bigWig	tissue	Homo sapiens	1		ENCFF367SAH, ENCFF492OBI	944466159	ENCODE Processing Pipeline	40dd0d8619fdc5828b1fb080367b1b70	GRCh38	released	s3://encode-public/2018/12/07/bffa69a2-b84b-49ad-876d-67aca4c01524/ENCFF859TLD.bigWig
ENCFF643GHU	bigWig	signal p-value	ENCSR346FVK	ChIP-seq	UBERON:0000996	vagina	H3K27ac	https://www.encodeproject.org/files/ENCFF643GHU/@@download/ENCFF643GHU.bigWig	tissue	Homo sapiens	1		ENCFF877ADI, ENCFF877WCX	870128319	ENCODE Processing Pipeline	f8a9400d3be60c614f7c7f1b2da335e3	GRCh38	released	s3://encode-public/2019/07/24/aadf3f49-f708-46d6-91d8-9919051ab3f9/ENCFF643GHU.bigWig
ENCFF797AEY	bigWig	signal p-value	ENCSR854OXF	ChIP-seq	UBERON:0002084	heart left ventricle	H3K27ac	https://www.encodeproject.org/files/ENCFF797AEY/@@download/ENCFF797AEY.bigWig	tissue	Homo sapiens	1		ENCFF065GIK, ENCFF639VKM	1281865597	ENCODE Processing Pipeline	11eb53d2b9e54095b47696553202e7e0	GRCh38	released	s3://encode-public/2017/03/21/4c854902-f730-4ae9-b3f2-5fb2607b3927/ENCFF797AEY.bigWig
ENCFF610DPL	bigWig	signal p-value	ENCSR000EUT	ChIP-seq	EFO:0002824	HCT116	H3K27ac	https://www.encodeproject.org/files/ENCFF610DPL/@@download/ENCFF610DPL.bigWig	cell line	Homo sapiens	1		ENCFF564WXV, ENCFF878LDQ	427771523	ENCODE Processing Pipeline	8cdcdf2e0267f25a95a0c12599657260	GRCh38	released	s3://encode-public/2016/07/13/a93a6408-53d6-4ea7-8a88-b8387952e127/ENCFF610DPL.bigWig
ENCFF923YPI	bigWig	signal p-value	ENCSR752UOD	ChIP-seq	EFO:0001203	MCF-7	H3K27ac	https://www.encodeproject.org/files/ENCFF923YPI/@@download/ENCFF923YPI.bigWig	cell line	Homo sapiens	1		ENCFF107RUY, ENCFF692SZU	1127161827	ENCODE Processing Pipeline	1f72102b9f7f085f7ab031086d0cd411	GRCh38	released	s3://encode-public/2016/11/01/958a8a02-d447-4755-aebd-44e6bf845d6d/ENCFF923YPI.bigWig
ENCFF546QTN	bigWig	signal p-value	ENCSR422JNY	ChIP-seq	EFO:0005907	OCI-LY1	H3K4me3	https://www.encodeproject.org/files/ENCFF546QTN/@@download/ENCFF546QTN.bigWig	cell line	Homo sapiens	1		ENCFF012EJM, ENCFF164HHV, ENCFF474SYV	625194465	ENCODE Processing Pipeline	a6c0dc060d79e06da825abd69c2dd9ca	GRCh38	released	s3://encode-public/2016/11/16/138d6a12-0d82-41cd-98af-58a6c1fb5de3/ENCFF546QTN.bigWig
ENCFF994KQF	bigWig	signal p-value	ENCSR588FQI	ChIP-seq	UBERON:0000995	uterus	H3K9me3	https://www.encodeproject.org/files/ENCFF994KQF/@@download/ENCFF994KQF.bigWig	tissue	Homo sapiens	1		ENCFF081NSN, ENCFF492OBI	892095810	ENCODE Processing Pipeline	841f598f2c71102c99edaf4845001fd9	GRCh38	released	s3://encode-public/2019/02/09/5a631747-b32d-4348-828f-e393fca1f51a/ENCFF994KQF.bigWig
ENCFF253IRZ	bigWig	signal p-value	ENCSR333OPW	ChIP-seq	EFO:0002824	HCT116	H3K4me3	https://www.encodeproject.org/files/ENCFF253IRZ/@@download/ENCFF253IRZ.bigWig	cell line	Homo sapiens	1		ENCFF016IET, ENCFF064LQH, ENCFF889VIV	955576686	ENCODE Processing Pipeline	04ae5741a1be034878a826a5f4a1623b	GRCh38	released	s3://encode-public/2016/11/18/8ddeeeff-922a-4388-9d9b-53f87ddf439a/ENCFF253IRZ.bigWig
ENCFF116ELJ	bigWig	signal p-value	ENCSR007YOT	ChIP-seq	EFO:0005723	GM23248	H3K27ac	https://www.encodeproject.org/files/ENCFF116ELJ/@@download/ENCFF116ELJ.bigWig	cell line	Homo sapiens	1		ENCFF027OMV, ENCFF322KCH, ENCFF338JGH	1630234788	ENCODE Processing Pipeline	842626d725738fe909f7f75457cfbf0d	GRCh38	released	s3://encode-public/2016/11/16/f8b6586e-adf0-4d95-911d-2962bdfa1db1/ENCFF116ELJ.bigWig
ENCFF774JNF	bigWig	signal p-value	ENCSR614JFD	ChIP-seq	UBERON:0001114	right lobe of liver	H3K9me3	https://www.encodeproject.org/files/ENCFF774JNF/@@download/ENCFF774JNF.bigWig	tissue	Homo sapiens	1		ENCFF326OET, ENCFF823LEI	931052920	ENCODE Processing Pipeline	82cbfd168ba55f04633981f872d6f728	GRCh38	released	s3://encode-public/2017/04/05/3b1bdc8c-eca7-4cdf-a251-6ffeb94e6037/ENCFF774JNF.bigWig
ENCFF708INU	bigWig	signal p-value	ENCSR863TAL	ChIP-seq	UBERON:0001150	body of pancreas	H3K9me3	https://www.encodeproject.org/files/ENCFF708INU/@@download/ENCFF708INU.bigWig	tissue	Homo sapiens	1		ENCFF482HDN, ENCFF590RZJ	1718011061	ENCODE Processing Pipeline	9b464b24524204dbd7b1e6973d166aaf	GRCh38	released	s3://encode-public/2017/04/07/fb2a7f83-beaf-4fc3-88d7-135a70565947/ENCFF708INU.bigWig
ENCFF835XKD	bigWig	signal p-value	ENCSR702OVJ	ChIP-seq	UBERON:0002084	heart left ventricle	H3K27ac	https://www.encodeproject.org/files/ENCFF835XKD/@@download/ENCFF835XKD.bigWig	tissue	Homo sapiens	1		ENCFF386TAB, ENCFF504OCJ	1063172884	ENCODE Processing Pipeline	29b656b4d35468824e291d63169a7616	GRCh38	released	s3://encode-public/2018/06/18/7020c06d-c96d-4c91-adfa-03158f02131a/ENCFF835XKD.bigWig
ENCFF075KGN	bigWig	signal p-value	ENCSR627TNG	ChIP-seq	EFO:0002167	DOHH2	H3K9me3	https://www.encodeproject.org/files/ENCFF075KGN/@@download/ENCFF075KGN.bigWig	cell line	Homo sapiens	1		ENCFF220HEB, ENCFF631ENA	445439444	ENCODE Processing Pipeline	0fb7499d36de2ddf996e7e7d450b1a42	GRCh38	released	s3://encode-public/2016/10/07/56c76ff6-d0e5-497c-8c9b-b5a0dcc8853f/ENCFF075KGN.bigWig
ENCFF255GIQ	bigWig	signal p-value	ENCSR697RIW	ChIP-seq	UBERON:0011907	gastrocnemius medialis	H3K9me3	https://www.encodeproject.org/files/ENCFF255GIQ/@@download/ENCFF255GIQ.bigWig	tissue	Homo sapiens	1		ENCFF302HIW, ENCFF698ALW	629491104	ENCODE Processing Pipeline	7a4004d11d40bcf381fabae2a7bbf6f0	GRCh38	released	s3://encode-public/2016/10/29/490e3a0a-cf7b-4427-822e-da49981fa632/ENCFF255GIQ.bigWig
ENCFF851ZZP	bigWig	signal p-value	ENCSR657DYL	ChIP-seq	EFO:0007950	GM23338	H3K4me3	https://www.encodeproject.org/files/ENCFF851ZZP/@@download/ENCFF851ZZP.bigWig	cell line	Homo sapiens	1		ENCFF237PRF, ENCFF346EPG, ENCFF992ZBS	1008721894	ENCODE Processing Pipeline	d8588c5d29e4aab07e3f0df4a7deb261	GRCh38	released	s3://encode-public/2017/01/12/896daea3-694c-41bd-91b6-02c30fb2deeb/ENCFF851ZZP.bigWig
ENCFF750KOX	bigWig	signal p-value	ENCSR000AQO	ChIP-seq	EFO:0002791	HeLa-S3	H3K9me3	https://www.encodeproject.org/files/ENCFF750KOX/@@download/ENCFF750KOX.bigWig	cell line	Homo sapiens	1		ENCFF409PGL, ENCFF432JPE, ENCFF818YAG	946151349	ENCODE Processing Pipeline	dd5ed3de825cbadb32f2a4fc5b346efe	GRCh38	released	s3://encode-public/2016/11/07/ced9613e-f2cb-4c8b-a6a2-56ccdcdc0e83/ENCFF750KOX.bigWig
ENCFF482KAZ	bigWig	signal p-value	ENCSR613PPL	ChIP-seq	UBERON:0002084	heart left ventricle	H3K27me3	https://www.encodeproject.org/files/ENCFF482KAZ/@@download/ENCFF482KAZ.bigWig	tissue	Homo sapiens	1		ENCFF386TAB, ENCFF929XUT	1211440068	ENCODE Processing Pipeline	a228a9043f3af7ff4029ff2ed6c8888c	GRCh38	released	s3://encode-public/2019/09/03/58ad5554-deea-40ba-ac7c-8e2292ac19cd/ENCFF482KAZ.bigWig
ENCFF766BLY	bigWig	signal p-value	ENCSR256KTR	ChIP-seq	NTR:0000711	neural progenitor cell	H3K9me3	https://www.encodeproject.org/files/ENCFF766BLY/@@download/ENCFF766BLY.bigWig	in vitro differentiated cells	Homo sapiens	1		ENCFF175BOB, ENCFF565ZZO, ENCFF615RXB	1622324039	ENCODE Processing Pipeline	6c220183b0bb492dc5bf7ecbd657b767	GRCh38	released	s3://encode-public/2016/11/14/e38213a7-b22d-4f87-90e0-584386de3e89/ENCFF766BLY.bigWig
ENCFF800HCN	bigWig	signal p-value	ENCSR440PMP	ChIP-seq	UBERON:0001211	Peyer's patch	H3K27ac	https://www.encodeproject.org/files/ENCFF800HCN/@@download/ENCFF800HCN.bigWig	tissue	Homo sapiens	1		ENCFF671REY, ENCFF982TWX	1337211194	ENCODE Processing Pipeline	6fb1db18cc8c891147d220030c0dc8dd	GRCh38	released	s3://encode-public/2019/07/17/12c1808e-9b99-44f5-98ca-5742d3d9081a/ENCFF800HCN.bigWig
ENCFF618LTS	bigWig	signal p-value	ENCSR453MUW	ChIP-seq	UBERON:0008952	upper lobe of left lung	H3K27ac	https://www.encodeproject.org/files/ENCFF618LTS/@@download/ENCFF618LTS.bigWig	tissue	Homo sapiens	1		ENCFF351KZG, ENCFF981WUC	947039678	ENCODE Processing Pipeline	2ce4ce4077ba8495eb6db9015aa4f1a5	GRCh38	released	s3://encode-public/2018/06/19/a82696d4-fef8-41f3-b647-ddc574e1f183/ENCFF618LTS.bigWig
ENCFF466IUA	bigWig	signal p-value	ENCSR738SXD	ChIP-seq	UBERON:0008952	upper lobe of left lung	H3K27ac	https://www.encodeproject.org/files/ENCFF466IUA/@@download/ENCFF466IUA.bigWig	tissue	Homo sapiens	1		ENCFF163YFX, ENCFF563DBT	711730907	ENCODE Processing Pipeline	2fb3d9a4b2f4d92d2ffa6085f24cb9fe	GRCh38	released	s3://encode-public/2017/03/21/96eb73cd-cd6b-4fd9-a514-a6aebd839cab/ENCFF466IUA.bigWig
ENCFF709SUF	bigWig	signal p-value	ENCSR840VWD	ChIP-seq	UBERON:0001157	transverse colon	H3K27me3	https://www.encodeproject.org/files/ENCFF709SUF/@@download/ENCFF709SUF.bigWig	tissue	Homo sapiens	1		ENCFF484XQD, ENCFF665FWN	1048432018	ENCODE Processing Pipeline	83d867e9fb9bfa14cc98447c1b67ef24	GRCh38	archived	s3://encode-public/2017/03/21/f0ecbfa1-0e2a-41d0-a70a-ca80c1caf4d0/ENCFF709SUF.bigWig
ENCFF495YEL	bigWig	signal p-value	ENCSR840VWD	ChIP-seq	UBERON:0001157	transverse colon	H3K27me3	https://www.encodeproject.org/files/ENCFF495YEL/@@download/ENCFF495YEL.bigWig	tissue	Homo sapiens	1		ENCFF330DBL, ENCFF665FWN, ENCFF977YIW	1481058591	ENCODE Processing Pipeline	f11340afee8c52d9922fbeb661457ed6	GRCh38	released	s3://encode-public/2019/09/07/9b986b22-4acc-42a4-a4ed-63b5a5765887/ENCFF495YEL.bigWig
ENCFF826DVS	bigWig	signal p-value	ENCSR177QFY	ChIP-seq	UBERON:0002369	adrenal gland	H3K27ac	https://www.encodeproject.org/files/ENCFF826DVS/@@download/ENCFF826DVS.bigWig	tissue	Homo sapiens	1		ENCFF159PLR, ENCFF552AFU	977127604	ENCODE Processing Pipeline	307bf896f585a1b4425ec6633de06af5	GRCh38	released	s3://encode-public/2016/10/29/1f1b141c-2047-404e-94f6-b8cbba414b81/ENCFF826DVS.bigWig
ENCFF673KHO	bigWig	signal p-value	ENCSR208QRN	ChIP-seq	UBERON:0001157	transverse colon	H3K27ac	https://www.encodeproject.org/files/ENCFF673KHO/@@download/ENCFF673KHO.bigWig	tissue	Homo sapiens	1		ENCFF423GWR, ENCFF665FWN	879647839	ENCODE Processing Pipeline	d40aaf7746b2b75bf7bb85375846ff77	GRCh38	archived	s3://encode-public/2017/03/21/ea3601aa-7ad8-41e9-9284-2e78ddde94ca/ENCFF673KHO.bigWig
ENCFF205QDY	bigWig	signal p-value	ENCSR208QRN	ChIP-seq	UBERON:0001157	transverse colon	H3K27ac	https://www.encodeproject.org/files/ENCFF205QDY/@@download/ENCFF205QDY.bigWig	tissue	Homo sapiens	1		ENCFF665FWN, ENCFF977YIW, ENCFF982AKR	1567244723	ENCODE Processing Pipeline	82acd659805d97fb76e72ef4d052e03f	GRCh38	released	s3://encode-public/2019/09/07/eff8e621-01f2-4b40-b408-eedb8a922ab6/ENCFF205QDY.bigWig
ENCFF418BXV	bigWig	signal p-value	ENCSR748TFF	ChIP-seq	UBERON:0001150	body of pancreas	H3K27ac	https://www.encodeproject.org/files/ENCFF418BXV/@@download/ENCFF418BXV.bigWig	tissue	Homo sapiens	1		ENCFF228XSQ, ENCFF233XIN	762904160	ENCODE Processing Pipeline	faf82f156e9db1d23051f0c20045f2de	GRCh38	released	s3://encode-public/2017/03/21/19784940-f4f3-4cff-8eff-d044ceebdd07/ENCFF418BXV.bigWig
ENCFF033YZY	bigWig	signal p-value	ENCSR759RTY	ChIP-seq	UBERON:0008952	upper lobe of left lung	H3K9me3	https://www.encodeproject.org/files/ENCFF033YZY/@@download/ENCFF033YZY.bigWig	tissue	Homo sapiens	1		ENCFF163YFX, ENCFF627MJJ	984782080	ENCODE Processing Pipeline	c2af42bb30171a2977649f7c6eeaf121	GRCh38	released	s3://encode-public/2019/09/09/d0ec7243-bb15-4689-9c86-f723ebf3b53d/ENCFF033YZY.bigWig
ENCFF912CSK	bigWig	signal p-value	ENCSR977CEC	ChIP-seq	UBERON:0001150	body of pancreas	H3K27me3	https://www.encodeproject.org/files/ENCFF912CSK/@@download/ENCFF912CSK.bigWig	tissue	Homo sapiens	1		ENCFF048HZR, ENCFF644ZVV	976682317	ENCODE Processing Pipeline	37900d36bad55292bf36cd7f2d0e19c3	GRCh38	released	s3://encode-public/2017/04/05/a18ca3d7-6ab4-40c8-ba65-82770e3d1f61/ENCFF912CSK.bigWig
ENCFF647FOG	bigWig	signal p-value	ENCSR005UXZ	ChIP-seq	UBERON:0001211	Peyer's patch	H3K9me3	https://www.encodeproject.org/files/ENCFF647FOG/@@download/ENCFF647FOG.bigWig	tissue	Homo sapiens	1		ENCFF110BDU, ENCFF935AGO	1107622387	ENCODE Processing Pipeline	088f5d36c00604e4df68aeeaeda08932	GRCh38	released	s3://encode-public/2017/03/21/142cdcc3-0a28-48f6-a70b-3ccd1e3bf417/ENCFF647FOG.bigWig
ENCFF079PSB	bigWig	signal p-value	ENCSR080JPX	ChIP-seq	UBERON:0002106	spleen	H3K27me3	https://www.encodeproject.org/files/ENCFF079PSB/@@download/ENCFF079PSB.bigWig	tissue	Homo sapiens	1		ENCFF166IXM, ENCFF634PSQ, ENCFF904ZLD	2710210880	ENCODE Processing Pipeline	083abc29b2a0a89c9536dc077f44ca36	GRCh38	released	s3://encode-public/2019/09/07/5267c1ad-6625-48d4-bf92-8f8773b12368/ENCFF079PSB.bigWig
ENCFF761XHK	bigWig	signal p-value	ENCSR086QZY	ChIP-seq	UBERON:0002369	adrenal gland	H3K27ac	https://www.encodeproject.org/files/ENCFF761XHK/@@download/ENCFF761XHK.bigWig	tissue	Homo sapiens	1		ENCFF145GMT, ENCFF735RFS	1390359517	ENCODE Processing Pipeline	1c31484e355c7af1df3cc95fc6b7f11d	GRCh38	released	s3://encode-public/2018/12/14/be094004-9c6f-472c-8da6-e9e70e495ad5/ENCFF761XHK.bigWig
ENCFF844QZT	bigWig	signal p-value	ENCSR643KID	ChIP-seq	UBERON:0001157	transverse colon	H3K27me3	https://www.encodeproject.org/files/ENCFF844QZT/@@download/ENCFF844QZT.bigWig	tissue	Homo sapiens	1		ENCFF054XXR, ENCFF222ZJC, ENCFF634VER	2025565676	ENCODE Processing Pipeline	83d192c1dda0e049e97ccc558f6d031e	GRCh38	released	s3://encode-public/2019/09/07/fd430528-3cf5-4741-a0c9-ff1887b443c2/ENCFF844QZT.bigWig
ENCFF604STY	bigWig	signal p-value	ENCSR643KID	ChIP-seq	UBERON:0001157	transverse colon	H3K27me3	https://www.encodeproject.org/files/ENCFF604STY/@@download/ENCFF604STY.bigWig	tissue	Homo sapiens	1		ENCFF403ZNV, ENCFF742DCE	1125752770	ENCODE Processing Pipeline	20ce03b135eb2cd0a64e50ed749be44b	GRCh38	archived	s3://encode-public/2017/08/25/3151087c-cdf6-44b1-8bbc-b300a388f6a9/ENCFF604STY.bigWig
ENCFF610FUH	bigWig	signal p-value	ENCSR623YMO	ChIP-seq	UBERON:0008952	upper lobe of left lung	H3K9me3	https://www.encodeproject.org/files/ENCFF610FUH/@@download/ENCFF610FUH.bigWig	tissue	Homo sapiens	1		ENCFF924KAA, ENCFF981WUC	1285979440	ENCODE Processing Pipeline	53a480f89c401801a9882cade8ff6c63	GRCh38	released	s3://encode-public/2018/06/19/4c05e3bb-1de7-448b-944d-de84a7346878/ENCFF610FUH.bigWig
ENCFF406ZZE	bigWig	signal p-value	ENCSR741STU	ChIP-seq	EFO:0002167	DOHH2	H3K27ac	https://www.encodeproject.org/files/ENCFF406ZZE/@@download/ENCFF406ZZE.bigWig	cell line	Homo sapiens	1		ENCFF479VLR, ENCFF631ENA	430751240	ENCODE Processing Pipeline	115a5367698b9f8a6b55febca1e5e859	GRCh38	released	s3://encode-public/2016/08/10/5a5a264b-3bb7-4158-b50e-dc828feeb2d7/ENCFF406ZZE.bigWig
ENCFF188TIH	bigWig	signal p-value	ENCSR690CSD	ChIP-seq	UBERON:0002367	prostate gland	H3K27me3	https://www.encodeproject.org/files/ENCFF188TIH/@@download/ENCFF188TIH.bigWig	tissue	Homo sapiens	1		ENCFF037YKX, ENCFF342XPE, ENCFF872XJB	1856812457	ENCODE Processing Pipeline	5943a15e5e6e4581f9656daaf50a59cd	GRCh38	released	s3://encode-public/2019/09/12/fca0e94b-fd93-4218-9578-b50547e40e5a/ENCFF188TIH.bigWig
ENCFF497UKQ	bigWig	signal p-value	ENCSR582PKH	ChIP-seq	UBERON:0002046	thyroid gland	H3K27me3	https://www.encodeproject.org/files/ENCFF497UKQ/@@download/ENCFF497UKQ.bigWig	tissue	Homo sapiens	1		ENCFF782SLJ, ENCFF924JKS	535010574	ENCODE Processing Pipeline	5c0d74d2e2e6b13f41340bb63bf91f7d	GRCh38	released	s3://encode-public/2017/04/05/0a93a9ca-51ff-4822-82a3-62d60290190b/ENCFF497UKQ.bigWig
ENCFF281ZIR	bigWig	signal p-value	ENCSR593KDJ	ChIP-seq	UBERON:0006631	right atrium auricular region	H3K27ac	https://www.encodeproject.org/files/ENCFF281ZIR/@@download/ENCFF281ZIR.bigWig	tissue	Homo sapiens	1		ENCFF524KQP, ENCFF694SAM	838423388	ENCODE Processing Pipeline	8ff65c0740242590394857465df496ce	GRCh38	released	s3://encode-public/2017/04/06/f46b9b10-e6dc-4b5f-b397-609bd22ba26c/ENCFF281ZIR.bigWig
ENCFF477BVP	bigWig	signal p-value	ENCSR981UJA	ChIP-seq	UBERON:0001114	right lobe of liver	H3K27ac	https://www.encodeproject.org/files/ENCFF477BVP/@@download/ENCFF477BVP.bigWig	tissue	Homo sapiens	1		ENCFF435RWI, ENCFF823LEI	705335928	ENCODE Processing Pipeline	d6da5a68ebbd1cb7c2d7710690a736e4	GRCh38	released	s3://encode-public/2016/11/15/dc644141-6a23-4585-b368-25d4a01458b5/ENCFF477BVP.bigWig
ENCFF252YZB	bigWig	signal p-value	ENCSR709APF	ChIP-seq	UBERON:0002106	spleen	H3K9me3	https://www.encodeproject.org/files/ENCFF252YZB/@@download/ENCFF252YZB.bigWig	tissue	Homo sapiens	1		ENCFF166IXM, ENCFF200BUD, ENCFF904ZLD	1994325040	ENCODE Processing Pipeline	a9375b324b08d3487f96180f28f2e312	GRCh38	released	s3://encode-public/2019/09/07/86df0864-e02d-4a1e-9f11-0c79d5db30dd/ENCFF252YZB.bigWig
ENCFF038HSM	bigWig	signal p-value	ENCSR586DVD	ChIP-seq	UBERON:0002046	thyroid gland	H3K27me3	https://www.encodeproject.org/files/ENCFF038HSM/@@download/ENCFF038HSM.bigWig	tissue	Homo sapiens	1		ENCFF388CEW, ENCFF793ZSE	1803084050	ENCODE Processing Pipeline	50a27271478aa3c48da7be718657226b	GRCh38	released	s3://encode-public/2019/09/07/bcfa52f4-4e2d-4f7e-b503-ed15d098c112/ENCFF038HSM.bigWig
ENCFF502CHH	bigWig	signal p-value	ENCSR758KRK	ChIP-seq	UBERON:0001211	Peyer's patch	H3K27ac	https://www.encodeproject.org/files/ENCFF502CHH/@@download/ENCFF502CHH.bigWig	tissue	Homo sapiens	1		ENCFF157WHV, ENCFF591VCF	1219364426	ENCODE Processing Pipeline	b174924ebb73eb0bf5d89e2677fd5ecf	GRCh38	released	s3://encode-public/2019/02/11/d14dd7c8-b11b-466a-82db-c3c692257aaf/ENCFF502CHH.bigWig
ENCFF892SYR	bigWig	signal p-value	ENCSR891BTJ	ChIP-seq	UBERON:0007610	tibial artery	H3K27ac	https://www.encodeproject.org/files/ENCFF892SYR/@@download/ENCFF892SYR.bigWig	tissue	Homo sapiens	1		ENCFF140QKE, ENCFF259JSG	757188450	ENCODE Processing Pipeline	c04b03ad42278127de5387bfff449093	GRCh38	released	s3://encode-public/2019/09/07/328368b6-8498-4a9e-9d46-b71c318b56a9/ENCFF892SYR.bigWig
ENCFF699MYQ	bigWig	signal p-value	ENCSR266EYO	ChIP-seq	UBERON:0002046	thyroid gland	H3K9me3	https://www.encodeproject.org/files/ENCFF699MYQ/@@download/ENCFF699MYQ.bigWig	tissue	Homo sapiens	1		ENCFF264SDB, ENCFF281TXN	613061426	ENCODE Processing Pipeline	d01035453ea8892cbca8e82728190b18	GRCh38	released	s3://encode-public/2016/10/29/a2b35647-c407-4f94-b7fa-520e80f83087/ENCFF699MYQ.bigWig
ENCFF739LTS	bigWig	signal p-value	ENCSR719COF	ChIP-seq	UBERON:0001150	body of pancreas	H3K9me3	https://www.encodeproject.org/files/ENCFF739LTS/@@download/ENCFF739LTS.bigWig	tissue	Homo sapiens	1		ENCFF228XSQ, ENCFF432AVD	870326370	ENCODE Processing Pipeline	7eeb8c7e4e70da07c96f70d196c4bec9	GRCh38	released	s3://encode-public/2017/04/05/b8a79eeb-04b8-4ae3-a235-d351c1ad8d53/ENCFF739LTS.bigWig
ENCFF352JBZ	bigWig	signal p-value	ENCSR143RMH	ChIP-seq	CL:0000192	smooth muscle cell	H3K27me3	https://www.encodeproject.org/files/ENCFF352JBZ/@@download/ENCFF352JBZ.bigWig	in vitro differentiated cells	Homo sapiens	1		ENCFF302IIT, ENCFF327WQJ, ENCFF816XYV	1452161994	ENCODE Processing Pipeline	f11c6d0b31fd7a77873400baa754773f	GRCh38	released	s3://encode-public/2016/11/07/1ef8632b-2b85-4ce5-9900-dabe0b18131e/ENCFF352JBZ.bigWig
[truncated: 90 more rows]
