# Supplementary material for: High-resolution analysis of Merkel Cell Polyomavirus in Merkel Cell Carcinoma reveals distinct integration patterns and suggests NHEJ and MMBIR as underlying mechanisms
Source: PLoS Pathog. 2020 Aug 24;16(8):e1008562. doi: 10.1371/journal.ppat.1008562 (PMC7470373; doi:10.1371/journal.ppat.1008562)
Supplement: S4 Table — (XLSX) [file ppat.1008562.s012.xlsx]

## Sheet: Sheet1
NanoPlot Summary	WaGa	MKL-1	UKE-MCC-4a	UM-MCC-52
Number of used flowcells	1	1	2	2
Active channels	465.0	511.0	510.0	512.0
Mean read length	15,769.3	10,990.5	11,055.6	9,347.8
Mean read quality	9.9	10.3	10.5	10.3
Median read length	3,595.0	3,525.0	3,603.0	3,580.0
Median read quality	10.6	11.2	11.3	11.0
Number of reads	196,461.0	313,996.0	1,199,949.0	1,195,504.0
Read length N50	45,668.0	41,349.0	27,913.0	24,696.0
Total bases	3,098,061,748.0	3,450,968,185.0	13,266,116,069.0	11,175,305,456.0
Number, percentage and megabases of reads above quality cutoffs
>Q5:	185210 (94.3%) 3030.5Mb	290788 (92.6%) 3356.1Mb	1137197 (94.8%) 12948.6Mb	1134790 (94.9%) 10889.3Mb
>Q7:	172977 (88.0%) 2909.5Mb	274484 (87.4%) 3243.5Mb	1055774 (88.0%) 12393.4Mb	1046952 (87.6%) 10399.4Mb
>Q10:	121460 (61.8%) 2138.8Mb	220054 (70.1%) 2668.4Mb	827614 (69.0%) 10172.7Mb	791653 (66.2%) 8143.8Mb
>Q12:	28879 (14.7%) 491.0Mb	80704 (25.7%) 915.5Mb	390678 (32.6%) 5046.0Mb	320668 (26.8%) 3343.4Mb
>Q15:	0 (0.0%) 0.0Mb	1 (0.0%) 0.0Mb	280 (0.0%) 0.2Mb	124 (0.0%) 0.1Mb
Top 5 highest mean basecall quality scores and their read lengths
1:	14.9 (707; d61348e8-6a68-4c4b-b987-85e3b26a3b88)	15.1 (650; f6226a5a-9edb-4eff-928c-155184d862fd)	17.2 (302; 99ad76e3-4c2d-42a8-a536-14d11e137fb3)	16.7 (552; 1012b1e5-a7ca-4a7e-81b9-b917c92be7ac)
2:	14.9 (246; 816e10a0-b545-4552-8abd-a862f8fc626d)	14.8 (423; ed8233fa-026a-4cec-8c5f-8293a2279976)	17.0 (276; dcc7de33-4689-4c89-97ca-cb0bba53c840)	16.4 (514; 148933eb-1871-43c9-9eea-31d4876b3093)
3:	14.5 (214; ea0a628d-4e80-4070-acdf-8ca89b7ce34a)	14.6 (1460; c45c3a9a-c042-4b2a-9ee3-558c372ed1e9)	16.8 (270; 26dc70bb-9ca9-4d5b-a4ed-62471137e4d1)	16.4 (648; ea34e043-b933-4fdb-8662-898a011ffb9f)
4:	14.5 (502; 5d522c4e-65b2-4a8c-b1fc-458a32acecab)	14.6 (409; de911c10-a8fa-46c9-9a96-d18bfaab9020)	16.8 (1078; 27773f10-0c3d-464a-8a38-577f58864a2d)	16.3 (240; c39c2b4e-8b70-4bb9-8326-96ade40f8785)
5:	14.5 (218; d171d454-b856-43c7-933e-4b03430e440c)	14.5 (246; 87bb5176-95f5-42d5-8395-1e3734c1d969)	16.6 (414; 394e1691-d97d-4ff3-9ee1-63b711c74536)	16.2 (214; 8969209b-de7f-4468-8a07-bd2eb67c4c05)
Top 5 longest reads and their mean basecall quality score
1:	302586 (9.4; 8d385ff1-d5af-49d6-a96b-04031303d965)	337127 (11.5; 945e2260-44d5-4895-850f-1852319ed05b)	262889 (9.6; 6a748f57-0e7b-43f8-9602-7ed3ab276caf)	245575 (10.7; 5aac36b3-d076-472a-a6a2-06270c343fc3)
2:	299780 (11.7; 2b56e9ae-73d1-4d8a-9be8-4775612eebf6)	318033 (9.9; 7efac71e-ec3f-4bd3-b080-0a9417e88b3c)	230908 (11.5; 0e4f6760-3eb2-4551-b611-a6896a4a0b62)	243230 (12.1; b315cc9b-c863-44a4-80a7-4887a72448d2)
3:	296721 (7.9; a6d861fb-7a49-4a0d-8e61-dc243ed1495a)	305439 (11.4; 705abaf7-b5e3-42ce-bfe8-3952a27cc232)	222813 (12.2; 523e5d70-6bd0-4120-a48f-3074506fd942)	241903 (11.0; a02d1a8b-cdd5-43e8-8547-cfe6d5e1f060)
4:	288207 (8.4; 9bceaeb9-42f0-4be6-92bb-ee0575889a8b)	302160 (12.2; 7d73cc9f-3f85-4e5e-8ce4-568d9c4e7531)	207885 (7.3; 18d0f598-e8af-4942-bf0f-7f865b8379ce)	241413 (11.0; 5f873a8f-a951-4732-959f-34df9549444c)
5:	275275 (10.7; 09272bcd-230d-42e9-aa5e-b3bdfd508dc5)	290642 (8.6; 990b44fe-5095-40c1-83e0-b05d32f1fd0f)	200191 (11.1; dcabef6e-460f-4159-b74d-a5d6246b27da)	241135 (12.0; f3dd304d-a120-47fe-b65d-5496545efe71)
Sequencing statistics were generated witih NanoPlot (https://github.com/wdecoster/NanoPlot)
https://doi.org/10.1093/bioinformatics/bty149
