# Supplementary material for: High-resolution analysis of Merkel Cell Polyomavirus in Merkel Cell Carcinoma reveals distinct integration patterns and suggests NHEJ and MMBIR as underlying mechanisms
Source: PLoS Pathog. 2020 Aug 24;16(8):e1008562. doi: 10.1371/journal.ppat.1008562 (PMC7470373; doi:10.1371/journal.ppat.1008562)
Supplement: S5 Table — (XLSX) [file ppat.1008562.s013.xlsx]

## Sheet: Tabelle1
sample	L junction		R junction		products
	Forward primer 5'-3'	Reverse primer 5'-3'	Forward primer 5'-3'	Reverse primer 5'-3'
WaGa	TTCCTAGGGTTCTGGTTT			AGGGATGATGAGTCAGGAAGAAAT	complete integrate
MKL-1	AAGGCCATCAGGGCAATGAGGT	GCAGAGACACTCTTGCCACA	TAAAGGAGGAGTGGAAGT	GCCACAGTGGAATTGCTAGAGCCTT	junctions
BroLi	ACCTCGTTAACGTGCAGCTCT			CTCGCTCGCCCCCTCTTATAG	complete integrate
MKL-2	GGGTCGTTTCTGCGGGATTA			ACGGGATGATACCTGGTGAAC	complete integrate
UKE-MCC-1a	ATCGAAGCGGGTGGTGACGT	TAAAGGAGGAGTGGAAGT	TGGATCTAGGCCCTGATTTTT	TCAGCGCGGAGACAAATCAC	junctions
MCC47-T	CGACTCTCAGCCTCTATTTTCCT	TGGAATTTGCTCCAAAGGGTG	ATGGCAACATCCCTCTGATGA	GGTGACATTTTCTGGGTAGCCT	junctions
MCC47-M	CGACTCTCAGCCTCTATTTTCCT	TGGAATTTGCTCCAAAGGGTG	ATGGCAACATCCCTCTGATGA	GGTGACATTTTCTGGGTAGCCT	junctions
